# Supplementary material for: Molecular Signatures of Non-typeable Haemophilus influenzae Lung Adaptation in Pediatric Chronic Lung Disease
Source: Front Microbiol. 2019 Jul 16;10:1622. doi: 10.3389/fmicb.2019.01622 (PMC6646836; doi:10.3389/fmicb.2019.01622)
Supplement: Supplementary file 3 [file Table_2.xlsx]

## Sheet: Aziz et al., 2019
Whole-genome sequencing and RNA sequencing summary information.
Patient	Sample Name	Whole-genome sequencing						RNA-seqc
		# of Reads	Data Yield (Gb)	% Mapped Readsa	Multilocus sequence typeb	GenBank Accession	SRA Accession	# of Reads	Data Yield (Gb)	% Mapped Readsd	% Counted Features	SRA Accessions
60051	60051 BAL Hi1	4401314	0.213717	91.5128	ST-200	QWMS00000000	SRR7719292	7953750	1.59	87.6	69.6	SRR7719283
	60051 NP Hi1	4456478	0.21631	91.7524		QWMT00000000	SRR7719293	8302830	1.66	88.8665	69.5	SRR7719282
60068	60068 BAL Hi1	4341046	0.210718	91.5763	ST-003	QWMQ00000000	SRR7719294	7821090	1.57	91.9526	74.7478	SRR7719285
	60068 NP Hi3	4710620	0.235531	92.873		QWMR00000000	SRR7719295	8254784	1.65	91.1655	72.5619	SRR7719284
60069	60069 BAL Hi1	4235516	0.211776	93.6246	ST-156	QWMO00000000	SRR7719301	8220140	1.64	89.9027	70.0224	SRR7719290
	60069 NP Hi2	4376976	0.218849	93.4331		QWMP00000000	SRR7719302	7887463	1.58	90.2898	69.8289	SRR7719278
60294	60294 BAL Hi1	4344112	0.210815	91.5378	ST-1907	QWMM00000000	SRR7719266	8181109	1.64	88.4851	69.3992	SRR7719281
	60294 NP Hi1	1700604	0.198815	97.6025		QWMN00000000	SRR7719265	9896512	1.98	88.8112	69.7405	SRR7719280
60295	60295 BAL Hi1	4858790	0.24294	92.8297	ST-1909	QWMK00000000	SRR7719264	7456346	1.49	90.7834	71.056	SRR7719277
	60295 NP Hi1	4601070	0.230053	92.7608		QWML00000000	SRR7719263	7758084	1.55	89.092	69.5841	SRR7719276
60316	60316 BAL Hi1	4455240	0.222762	92.2795	ST-1908	QWMI00000000	SRR7719262	7733086	1.55	87.0627	68.2157	SRR7719268
	60316 NP Hi1	4741642	0.237082	92.1862		QWMJ00000000	SRR7719261	7577804	1.52	87.4029	68.5008	SRR7719267
60362	60362 BAL Hi2	4350642	0.211012	92.4468	ST-1906	QWMG00000000	SRR7719287	7967389	1.59	88.2444	69.0578	SRR7719270
	60362 NP Hi1	3736280	0.181351	93.406		QWMH00000000	SRR7719286	8475159	1.7	87.4443	68.2964	SRR7719269
60370	60370 BAL Hi2	2367478	0.114482	94.9851	ST-1479	QWME00000000	SRR7719258	7974481	1.59	88.5002	70.5856	SRR7719272
	60370 NP Hi2	5333146	0.258503	90.5146		QWMF00000000	SRR7719256	8157613	1.63	87.7909	69.2338	SRR7719271
60373	60373 BAL Hi1	4336130	0.216807	93.9797	ST-1910	QWMC00000000	SRR7719288	8171553	1.64	90.651	70.3414	SRR7719274
	60373 NP Hi1	4050854	0.202543	93.8921		QWMA00000000	SRR7719289	7639067	1.53	90.7415	71.0192	SRR7719273
60373	60373 NP Hi3	3476040	0.168748	95.1026	ST-139	QWMD00000000	SRR7719279	8269829	1.65	90.9918	70.9627	SRR7719259
	60373 BAL Hi4	3584632	0.173469	90.1821		QWMB00000000	SRR7719257	7508057	1.5	91.818	71.5019	SRR7719260
65001	65001 BAL Hi1	4111298	0.205565	94.3478	ST-776	QWLY00000000	SRR7719300	8613441	1.72	87.3996	68.8727	SRR7719296
	65001 NP Hi2	4377354	0.218868	93.6904		QWLZ00000000	SRR7719303	9032899	1.81	88.07	69.4429	SRR7719297
65290	65290 BAL Hi4	4876014	0.243801	92.7268	ST-1221	QWLW00000000	SRR7719291	8453698	1.69	89.43	70.0777	SRR7719298
	65290 NP Hi3	4039060	0.201953	93.6779		QWLX00000000	SRR7719275	8309447	1.66	89.4511	70.6293	SRR7719299
Total/Average	---	95461022	4.83275	93.1047	---	---	---	195615631	39.13	89.2478	70.1158	---
a against the closed NTHi genome 86-028NP
b determined using https://pubmlst.org/hinfluenzae/
c data for the two replicates have been merged/averaged
d when mapped against the NP reference genome of each patient pair
BioProject: PRJNA484075
BioSamples: SAMN9845260-SAMN9845283
