# Supplementary material for: Molecular Signatures of Non-typeable Haemophilus influenzae Lung Adaptation in Pediatric Chronic Lung Disease
Source: Front Microbiol. 2019 Jul 16;10:1622. doi: 10.3389/fmicb.2019.01622 (PMC6646836; doi:10.3389/fmicb.2019.01622)
Supplement: Supplementary file 4 [file Data_Sheet_1.xlsx]

## Sheet: Aziz, et al 2019
Within-patient Non-typeable Haemophilus influenzae differential expression analysis comparing nasopharynx against bronchoalveolar isolates.
Sheet name	Information about this sheet
All	Combined results of within-patient DE analysis for all NP-BAL pairs
Overlapping DE loci	Within-patient DE genes that overlap among NP-BAL pairs
Pt 60051	Within-patient DE genes from Patient 60051
Pt 60068	Within-patient DE genes from Patient 60068
Pt 60069	Within-patient DE genes from Patient 60069
Pt 60294	Within-patient DE genes from Patient 60294
Pt 60295	Within-patient DE genes from Patient 60295
Pt 60316	Within-patient DE genes from Patient 60316
Pt 60362	Within-patient DE genes from Patient 60362
Pt 60370	Within-patient DE genes from Patient 60370
Pt 60373_P1	Within-patient DE genes from Patient 60373_P1
Pt 60373_P2	Within-patient DE genes from Patient 60373_P2
Pt 60373_combined	Within-patient DE genes from combined Patient 60373 isolates
Pt 65001	Within-patient DE genes from Patient 65001
Pt 65290	Within-patient DE genes from 65290

## Sheet: All
Patient	Gene Name	Locus Tag (NTHi 86-028NP)	Log2 Fold Change
60051	uxuC	NTHI0056	-1.86673
60051	htpG	NTHI0185	-2.22998
60051	arcC	NTHI0734	-2.92879
60362	arcC	NTHI0734	2.4757
60051	argF	NTHI0733	-3.00693
60295	argF	NTHI0733	2.56158
60295	asnA	NTHI0692	3.27282
60362	asnA	NTHI0692	2.55588
60051	comA	NTHI0566	-3.18604
60295	comA	NTHI0566	2.56001
60051	comB	NTHI0564	-2.94333
60295	comB	NTHI0564	2.25632
60051	pilD	NTHI0406	-2.21944
60051	comC	NTHI0563	-2.70483
60295	comC	NTHI0563	2.88159
60051	comD	NTHI0562	-3.46205
60295	comD	NTHI0562	2.88231
60051	comE	NTHI0560	-2.46872
60068	comE	NTHI0560	-1.98254
60295	comE	NTHI0560	2.87844
60051	comF	NTHI0559	-2.38084
60295	comF	NTHI0559	2.56728
60051	aphA	NTHI0623	-3.37937
60051	hslU	NTHI0625	-2.39407
60051	rbsD	NTHI0629	-3.44102
60051	rbsA	NTHI0630	-4.1951
60051	rbsC	NTHI0631	-4.48091
60051	rbsB	NTHI0632	-5.28386
60051	rbsK	NTHI0633	-4.4328
60051	rbsR	NTHI0634	-3.87097
60051	comM	NTHI1282	-3.0381
60068	comM	NTHI1282	-2.51966
60051	groEL	NTHI0669	-2.30954
60051	sxy	NTHI0728	-2.14451
60295	comM	NTHI1282	2.42589
60068	dmsC	NTHI1205	-4.80004
60051	---	NTHI0735	-2.22404
60051	glpT	NTHI0809	-1.86847
60051	glpQ	NTHI0811	-2.09121
60295	dmsC	NTHI1205	2.79375
60051	glgA	NTHI1806	-3.62278
60051	---	NTHI1109	-2.62507
60051	---	NTHI1110	-2.28777
60051	radC	NTHI1125	-2.39572
60295	glgA	NTHI1806	3.20816
60068	glgB	NTHI1809	-4.48876
60295	glgB	NTHI1809	2.8592
60051	glgC	NTHI1807	-2.93442
60051	---	NTHI1295	-1.95348
60068	glgC	NTHI1807	-2.94577
60051	cspD	NTHI1698	-2.49602
60295	glgC	NTHI1807	3.203
60051	glgP	NTHI1803	-2.00946
60295	glgP	NTHI1803	2.51861
60051	---	NTHI1827	2.36676
60068	glgX	NTHI1808	-4.54667
60295	glgX	NTHI1808	3.15467
60051	glpK	NTHI0813	-2.10327
60068	---	NTHI0043	-3.42331
60068	---	NTHI0198	-2.27542
60068	pflB	NTHI0269	-2.82251
60068	mtr	NTHI0396	2.05212
60295	glpK	NTHI0813	2.36945
60068	sdaC	NTHI0398	-5.09109
60370	hitA	NTHI0177	2.06767
65290	hitA	NTHI0177	2.80007
60051	hsdM3	NTHI1838	2.21741
60373_P1	hsdM3	NTHI1838	2.71523
60051	hsdS3	NTHI1839	4.82311
60068	aspA	NTHI0660	-3.90193
60373_P1	hsdS3	NTHI1839	4.42408
60068	pgmB	NTHI0899	-2.1574
60068	dcuB	NTHI0902	-2.14072
60373_P1	licB	NTHI1596	-2.18544
60068	galM	NTHI0982	-2.02046
60068	galK	NTHI0983	-2.13837
60068	mglB	NTHI0987	-1.99718
60068	mglA	NTHI0988	-2.1325
60068	mglC	NTHI0989	-2.17823
60068	frdD	NTHI0998	-3.41531
60068	frdC	NTHI0999	-3.18202
60068	frdB	NTHI1000	-3.22178
60068	frdA	NTHI1002	-2.94897
60068	arcA	NTHI1047	-2.12048
60373_P2	licB	NTHI1596	2.7831
60068	---	NTHI1203	-4.90755
60068	---	NTHI1204	-5.27609
60373_P1	licC	NTHI1595	-2.53402
60068	dmsB	NTHI1206	-5.46754
60068	dmsA	NTHI1207	-5.14758
60068	---	NTHI1208	-2.17902
60068	---	NTHI1209	-2.28356
60068	---	NTHI1211	-2.28309
60373_P2	licC	NTHI1595	2.93787
60051	ligA	NTHI1352	-3.03819
60068	nrfB	NTHI1229	-3.57205
60068	nrfA	NTHI1230	-3.15844
60068	ccmD	NTHI1256	-2.61372
60068	ccmE	NTHI1257	-2.79394
60068	ligA	NTHI1352	-2.7727
60295	ligA	NTHI1352	2.55864
60068	mdh	NTHI1381	-3.19627
60068	---	NTHI1502	-3.50439
60068	---	NTHI1503	-1.97368
60068	fumC	NTHI1749	-1.95102
60051	mao2	NTHI1920	-2.27014
60068	mao2	NTHI1920	-2.36665
60051	nagA	NTHI0226	-2.32732
60068	malQ	NTHI1810	-2.91454
60068	pepT	NTHI1818	-2.97808
60362	nagA	NTHI0226	2.46242
60068	sucB	NTHI1963	-1.92828
60068	kgd	NTHI1964	-1.84066
60295	---	NTHI0062	2.41137
60295	---	NTHI0063	2.66681
60295	---	NTHI0274	2.27004
60295	gdhA	NTHI0283	2.43105
60295	deaD	NTHI0337	-1.91514
60295	---	NTHI0342	-3.17694
60051	nagB	NTHI0227	-2.67704
60362	nagB	NTHI0227	2.83697
60051	nanA	NTHI0228	-3.36012
60362	nanA	NTHI0228	2.80289
60051	nanE	NTHI0231	-2.77507
60362	nanE	NTHI0231	2.42806
60051	nanK	NTHI0230	-2.57727
60362	nanK	NTHI0230	2.50074
60068	nrfC	NTHI1227	-3.81951
60295	---	NTHI0653	-2.79344
60295	nrfC	NTHI1227	2.29767
60068	nrfD	NTHI1226	-3.60046
60295	abgA	NTHI0740	2.04817
60295	cpdB	NTHI0741	2.52182
60295	pldB	NTHI0764	1.9539
60295	asd	NTHI0765	1.83308
60295	nrfD	NTHI1226	2.51095
60051	---	NTHI0229	-2.47458
60362	---	NTHI0229	2.45117
60051	---	NTHI0232	-3.80538
60362	---	NTHI0232	2.73803
60295	corA	NTHI1195	-2.19337
60051	---	NTHI0235	-3.49733
60295	---	NTHI1215	-4.75508
60295	res	NTHI1216	-3.98868
60362	---	NTHI0235	2.58664
60051	---	NTHI0646	-2.00122
60068	---	NTHI0646	-2.84813
60295	oppF	NTHI1286	1.98895
60295	oppD	NTHI1287	2.0487
60051	---	NTHI0647	-2.04733
60295	aspC	NTHI1423	2.73829
60295	---	NTHI1713	-2.50018
60068	---	NTHI0647	-2.23694
60051	---	NTHI1183	-2.77604
60295	---	NTHI1183	3.33725
60051	---	NTHI1243	2.42219
60362	---	NTHI1243	-2.639
60295	---	NTHI1817	2.64051
60295	---	NTHI2014	-2.19959
60051	pckA	NTHI0973	-1.97261
60068	pckA	NTHI0973	-3.38567
60051	pilA	NTHI0409	-3.16929
60295	pilA	NTHI0409	3.27341
60051	pilB	NTHI0408	-2.93696
60068	pilB	NTHI0408	-1.94947
60295	pilB	NTHI0408	2.66106
60051	pilC	NTHI0407	-2.79697
60068	pilC	NTHI0407	-2.11278
60362	---	NTHI0236	2.56666
60295	pilC	NTHI0407	2.49143
60051	sdaA	NTHI0397	-1.92046
60068	sdaA	NTHI0397	-3.41908
60051	siaT	NTHI0234	-2.89966
60362	siaT	NTHI0234	2.22582
60051	smf	NTHI1157	-3.0448
60370	hgpB	NTHI0782	2.20204
60068	smf	NTHI1157	-2.3744
65290	hitB	NTHI0179	2.11862
65290	tbp1	NTHI1168	2.31119
65290	---	NTHI1171	2.50872
60295	smf	NTHI1157	2.98614
60068	tnaA	NTHI0831	-2.78089
60295	tnaA	NTHI0831	5.65646
60362	tnaA	NTHI0831	4.52405
60373_p1	hsdR3	NTHI1843	2.23494
60373_p2	licD	NTHI1594	2.78889
60295	tnaB	NTHI0832	3.53483
60362	tnaB	NTHI0832	4.73876
60373_p2	licA	NTHI1597	2.30089

## Sheet: Overlapping DE loci
Found in Three NP-BAL pairs					Found in Two NP-BAL pairs				Found in One NP-BAL pair
Gene Name	NP-BAL pairs				Gene Name	NP-BAL pairs			Gene Name	NP-BAL pair
pilB	60051	60068	60295		nanA	60051	60362		abgA	60295
pilC	60051	60068	60295		nrfD	60068	60295		aphA	60051
ligA	60051	60068	60295		pilA	60051	60295		arcA	60068
comM	60051	60068	60295		licC	60373_P1	60373_P2		asd	60295
comE	60051	60068	60295		licB	60373_P1	60373_P2		aspA	60068
glgC	60051	60068	60295		comA	60051	60295		aspC	60295
tnaA	60051	60068	60295		NTHI1183	60051	60295		ccmD	60068
smf	60362	60068	60295		mao2	60051	60068		ccmE	60068
					comB	60051	60295		corA	60295
					NTHI1243	60051	60362		cpdB	60295
					hitA	60370	65290		cspD	60051
					glgX	60068	60295		dcuB	60068
					comF	60051	60295		deaD	60295
					nagA	60051	60362		dmsA	60068
					hsdM3	60051	60373_P1		dmsB	60068
					comC	60051	60295		frdA	60068
					NTHI0229	60051	60362		frdB	60068
					nanK	60051	60362		frdC	60068
					NTHI0232	60051	60362		frdD	60068
					pckA	60051	60068		fumC	60068
					NTHI0235	60051	60362		galK	60068
					nrfC	60068	60295		galM	60068
					hsdS3	60051	60373_P1		gdhA	60295
					glgB	60068	60295		glpQ	60051
					arcC	60051	60362		glpT	60051
					glpK	60051	60295		groEL	60051
					sdaA	60051	60068		hgpB	60370
					nanE	60051	60362		hitB	65290
					NTHI0646	60051	60068		hsdR3	60373_P1
					dmsC	60068	60295		hslU	60051
					siaT	60051	60362		htpG	60051
					glgP	60051	60295		kgd	60068
					NTHI0647	60051	60068		licA	60373_P2
					comD	60051	60295		licD	60373_P2
					asnA	60295	60362		malQ	60068
					nagB	60051	60362		mdh	60068
					argF	60051	60295		mglA	60068
					glgA	60051	60295		mglB	60068
					tnaB	60295	60362		mglC	60068
									mtr	60068
									nrfA	60068
									nrfB	60068
									NTHI0043	60068
									NTHI0062	60295
									NTHI0063	60295
									NTHI0198	60068
									NTHI0236	60362
									NTHI0274	60295
									NTHI0342	60295
									NTHI0653	60295
									NTHI0735	60051
									NTHI1109	60051
									NTHI1110	60051
									NTHI1171	65290
									NTHI1203	60068
									NTHI1204	60068
									NTHI1208	60068
									NTHI1209	60068
									NTHI1211	60068
									NTHI1215	60295
									NTHI1295	60051
									NTHI1502	60068
									NTHI1503	60068
									NTHI1713	60295
									NTHI1817	60295
									NTHI1827	60051
									NTHI2014	60295
									oppD	60295
									oppF	60295
									pepT	60068
									pflB	60068
									pgmB	60068
									pilD	60051
									pldB	60295
									radC	60051
									rbsA	60051
									rbsB	60051
									rbsC	60051
									rbsD	60051
									rbsK	60051
									rbsR	60051
									res	60295
									sdaC	60068
									sucB	60068
									sxy	60051
									uxuC	60051

## Sheet: Pt 60051
86-028NP Locus Tag	Log2 Fold Change	Log Counts Per Million	P value	FDR-Adjusted P Value	Gene Name	Protein Product	COG Number	COG Description	COG Category
NTHI1183	-2.77604	7.51478	8.507e-19	1.47171e-15	---	hypothetical protein	COG1555	ComEA, DNA uptake protein and related DNA-binding proteins	DNA replication, recombination, and repair
NTHI0633	-4.4328	7.67796	8.94128e-16	7.7342e-13	rbsK	ribokinase	COG0524	RbsK, Sugar kinases, ribokinase family	Carbohydrate transport and metabolism
NTHI0408	-2.93696	6.80478	1.70878e-15	9.85398e-13	pilB	putative type IV pilin secretion protein	COG2804	PulE, Type II secretory pathway, ATPase PulE/Tfp pilus assembly pathway, ATPase PilB	Cell motility and secretion; Intracellular trafficking and secretion
NTHI0632	-5.28386	7.65037	4.70393e-15	2.03445e-12	rbsB	D-ribose transporter subunit RbsB	COG1879	RbsB, ABC-type sugar transport system, periplasmic component	Carbohydrate transport and metabolism
NTHI0734	-2.92879	7.06533	8.15919e-14	2.56597e-11	arcC	carbamate kinase	COG0549	ArcC, Carbamate kinase	Amino acid transport and metabolism
NTHI0235	-3.49733	8.60983	8.98244e-14	2.56597e-11	---	hypothetical protein	COG3055	COG3055, Uncharacterized protein conserved in bacteria	Function unknown
NTHI0634	-3.87097	7.06287	1.03826e-13	2.56597e-11	rbsR	Ribose operon repressor	COG1609	PurR, Transcriptional regulators	Transcription
NTHI1806	-3.62278	8.27367	2.44729e-13	5.29226e-11	glgA	glycogen synthase	COG0297	GlgA, Glycogen synthase	Carbohydrate transport and metabolism
NTHI0232	-3.80538	9.82303	3.94873e-13	7.023e-11	---	putative sialic acid transporter, TRAP-type C4-dicarboxylate transport system, periplasmic component	COG1638	DctP, TRAP-type C4-dicarboxylate transport system, periplasmic component	Carbohydrate transport and metabolism
NTHI0566	-3.18604	5.93369	4.05954e-13	7.023e-11	comA	competence protein A	COG4972	PilM, Tfp pilus assembly protein, ATPase PilM	Cell motility and secretion; Intracellular trafficking and secretion
NTHI0407	-2.79697	5.6485	1.18122e-12	1.85773e-10	pilC	putative type IV pilin secretion protein	COG1459	PulF, Type II secretory pathway, component PulF	Cell motility and secretion; Intracellular trafficking and secretion
NTHI1352	-3.03819	5.55943	2.4771e-12	3.57116e-10	ligA	DNA ligase	COG1793	CDC9, ATP-dependent DNA ligase	DNA replication, recombination, and repair
NTHI1282	-3.0381	6.73869	9.46501e-12	1.25958e-09	comM	competence protein ComM	COG0606	COG0606, Predicted ATPase with chaperone activity	Posttranslational modification, protein turnover, chaperones
NTHI0631	-4.48091	6.24624	4.85492e-11	5.99929e-09	rbsC	ribose ABC transporter permease protein	COG1172	AraH, Ribose/xylose/arabinose/galactoside ABC-type transport systems, permease components	Carbohydrate transport and metabolism
NTHI0409	-3.16929	5.3247	3.47758e-10	3.86392e-08	pilA	Type IV pilin subunit protein	COG4969	PilA, Tfp pilus assembly protein, major pilin PilA	Cell motility and secretion; Intracellular trafficking and secretion
NTHI1157	-3.0448	4.52289	3.57357e-10	3.86392e-08	smf	Smf	COG0758	Smf, Predicted Rossmann fold nucleotide-binding protein involved in DNA uptake	DNA replication, recombination, and repair; Intracellular trafficking and secretion
NTHI0623	-3.37937	8.28962	1.54195e-09	1.56916e-07	aphA	acid phosphatase/phosphotransferase	COG3700	AphA, Acid phosphatase (class B)	General function prediction only
NTHI0560	-2.46872	5.91784	1.82359e-09	1.67002e-07	comE	competence protein E	COG4796	HofQ, Type II secretory pathway, component HofQ	Intracellular trafficking and secretion
NTHI0234	-2.89966	9.13214	1.83413e-09	1.67002e-07	siaT	putative sialic acid transporter, TRAP-type C4-dicarboxylate transport system, large permease component	COG1593	DctQ, TRAP-type C4-dicarboxylate transport system, large permease component	Carbohydrate transport and metabolism
NTHI0228	-3.36012	8.18632	6.26862e-09	5.42236e-07	nanA	N-acetylneuraminate lyase	COG0329	DapA, Dihydrodipicolinate synthase/N-acetylneuraminate lyase	Amino acid transport and metabolism; Cell envelope biogenesis, outer membrane
NTHI0562	-3.46205	3.54533	2.67489e-08	2.2036e-06	comD	competence protein D	---	---	Function unknown
NTHI0564	-2.94333	4.49735	4.73972e-08	3.72714e-06	comB	competence protein B	---	---	Function unknown
NTHI0735	-2.22404	6.83093	5.13948e-08	3.86578e-06	---	predicted membrane protein	COG1288	COG1288, Predicted membrane protein	Function unknown
NTHI0733	-3.00693	7.44345	6.90678e-08	4.97863e-06	argF	ornithine carbamoyltransferase	COG0078	ArgF, Ornithine carbamoyltransferase	Amino acid transport and metabolism
NTHI0231	-2.77507	6.46715	2.91095e-07	2.01438e-05	nanE	N-acetylmannosamine-6-phosphate 2-epimerase	COG3010	NanE, Putative N-acetylmannosamine-6-phosphate epimerase	Carbohydrate transport and metabolism
NTHI0811	-2.09121	10.2307	3.14213e-07	2.09073e-05	glpQ	glycerophosphodiester phosphodiesterase	COG0584	UgpQ, Glycerophosphoryl diester phosphodiesterase	Energy production and conversion
NTHI1803	-2.00946	9.29371	3.90211e-07	2.50024e-05	glgP	glycogen phosphorylase	COG0058	GlgP, Glucan phosphorylase	Carbohydrate transport and metabolism
NTHI0647	-2.04733	10.2909	4.26757e-07	2.63675e-05	---	hypothetical protein	COG1882	PflD, Pyruvate-formate lyase	Energy production and conversion
NTHI1839	4.82311	4.34682	7.56078e-07	4.45427e-05	hsdS3	putative type I restriction enzyme HindVIIP specificity protein	COG0732	HsdS, Restriction endonuclease S subunits	Defense mechanisms
NTHI0728	-2.14451	9.11228	7.72416e-07	4.45427e-05	sxy	DNA transformation protein TfoX	COG3070	TfoX, Regulator of competence-specific genes	Transcription
NTHI0630	-4.1951	6.64197	8.50267e-07	4.74504e-05	rbsA	D-ribose transporter ATP binding protein	COG1129	MglA, ABC-type sugar transport system, ATPase component	Carbohydrate transport and metabolism
NTHI1125	-2.39572	4.8864	1.12719e-06	6.09387e-05	radC	DNA repair protein RadC	COG2003	RadC, DNA repair proteins	DNA replication, recombination, and repair
NTHI1807	-2.93442	8.24846	1.17285e-06	6.14857e-05	glgC	glucose-1-phosphate adenylyltransferase	COG0448	GlgC, ADP-glucose pyrophosphorylase	Carbohydrate transport and metabolism
NTHI0563	-2.70483	3.96118	1.59615e-06	8.0777e-05	comC	competence protein C	---	---	Function unknown
NTHI0625	-2.39407	7.05689	1.63422e-06	8.0777e-05	hslU	ATP-dependent protease ATP-binding subunit	COG1220	HslU, ATP-dependent protease HslVU (ClpYQ), ATPase subunit	Posttranslational modification, protein turnover, chaperones
NTHI0227	-2.67704	7.40009	2.04449e-06	9.8249e-05	nagB	glucosamine-6-phosphate deaminase	COG0363	NagB, 6-phosphogluconolactonase/Glucosamine-6-phosphate isomerase/deaminase	Carbohydrate transport and metabolism
NTHI1920	-2.27014	10.3513	3.11281e-06	0.000145545	mao2	malic enzyme	COG0281	SfcA, Malic enzyme	Energy production and conversion
NTHI0669	-2.30954	8.95045	4.32685e-06	0.000196985	groEL	chaperonin GroEL	COG0459	GroL, Chaperonin GroEL (HSP60 family)	Posttranslational modification, protein turnover, chaperones
NTHI0229	-2.47458	6.52767	6.11434e-06	0.000271226	---	putative HTH-type transcriptional regulator	COG1737	RpiR, Transcriptional regulators	Transcription
NTHI0230	-2.57727	6.64076	1.14539e-05	0.000495382	nanK	N-acetylmannosamine kinase	COG1940	NagC, Transcriptional regulator/sugar kinase	Transcription; Carbohydrate transport and metabolism
NTHI0813	-2.10327	10.1695	1.79254e-05	0.000737375	glpK	glycerol kinase	COG0554	GlpK, Glycerol kinase	Energy production and conversion
NTHI1827	2.36676	6.383	1.80075e-05	0.000737375	---	hypothetical protein	COG1380	COG1380, Putative effector of murein hydrolase LrgA	General function prediction only
NTHI1295	-1.95348	10.6786	1.83278e-05	0.000737375	---	carbon starvation protein, predicted membrane protein	COG1966	CstA, Carbon starvation protein, predicted membrane protein	Signal transduction mechanisms
NTHI1698	-2.49602	9.22723	2.11868e-05	0.000833026	cspD	cold shock-like protein CspD	COG1278	CspC, Cold shock proteins	Transcription
NTHI0406	-2.21944	4.22806	2.54496e-05	0.000978394	pilD	putative type 4 prepilin-like protein specific leader peptidase	COG1989	PulO, Type II secretory pathway, prepilin signal peptidase PulO and related peptidases	Cell motility and secretion; Posttranslational modification, protein turnover, chaperones; Intracellular trafficking and secretion
NTHI0646	-2.00122	8.94799	2.61687e-05	0.000984169	---	predicted pyruvate-formate lyase-activating enzyme	COG1180	PflA, Pyruvate-formate lyase-activating enzyme	Posttranslational modification, protein turnover, chaperones
NTHI1110	-2.28777	4.85064	2.87191e-05	0.00105711	---	predicted Type II secretory pathway, PulJ-like protein	COG4795	PulJ, Type II secretory pathway, component PulJ	Intracellular trafficking and secretion
NTHI1243	2.42219	9.37271	3.02056e-05	0.00108866	---	probable amino-acid ABC transporter binding protein	COG0834	HisJ, ABC-type amino acid transport/signal transduction systems, periplasmic component/domain	Amino acid transport and metabolism; Signal transduction mechanisms
NTHI0185	-2.22998	5.88288	3.63148e-05	0.00128214	htpG	heat shock protein 90	COG0326	HtpG, Molecular chaperone, HSP90 family	Posttranslational modification, protein turnover, chaperones
NTHI1838	2.21741	6.38286	4.34475e-05	0.00150328	hsdM3	putative type I restriction enzyme HindVIIP M protein	COG0286	HsdM, Type I restriction-modification system methyltransferase subunit	Defense mechanisms
NTHI1109	-2.62507	4.08238	5.03178e-05	0.00170686	---	hypothetical protein	COG2165	PulG, Type II secretory pathway, pseudopilin PulG	Cell motility and secretion; Intracellular trafficking and secretion
NTHI0226	-2.32732	6.81689	6.40607e-05	0.00213125	nagA	N-acetylglucosamine-6-phosphate deacetylase	COG1820	NagA, N-acetylglucosamine-6-phosphate deacetylase	Carbohydrate transport and metabolism
NTHI0629	-3.44102	4.76134	8.32048e-05	0.00271593	rbsD	Ribose transport permease protein	COG1869	RbsD, ABC-type ribose transport system, auxiliary component	Carbohydrate transport and metabolism
NTHI0809	-1.86847	10.8424	9.12263e-05	0.00292262	glpT	glycerol-3-phosphate transporter	COG2271	UhpC, Sugar phosphate permease	Carbohydrate transport and metabolism
NTHI0559	-2.38084	4.44345	9.40449e-05	0.00295814	comF	competence protein F	COG1040	ComFC, Predicted amidophosphoribosyltransferases	General function prediction only
NTHI0397	-1.92046	11.0354	0.000124025	0.00383148	sdaA	L-serine dehydratase	COG1760	SdaA, L-serine deaminase	Amino acid transport and metabolism
NTHI0973	-1.97261	12.4662	0.000193827	0.00588282	pckA	phosphoenolpyruvate carboxykinase	COG1866	PckA, Phosphoenolpyruvate carboxykinase (ATP)	Energy production and conversion
NTHI0056	-1.86673	6.08536	0.000243453	0.0072616	uxuC	glucuronate isomerase	COG1904	UxaC, Glucuronate isomerase	Carbohydrate transport and metabolism

## Sheet: Pt 60068
86-028NP Locus Tag	Log2 Fold Change	Log Counts Per Million	P value	FDR-Adjusted P Value	Gene Name	Protein Product	COG Number	COG Description	COG Category
NTHI1002	-2.94897	12.3568	1.76252e-17	3.04916e-14	frdA	fumarate reductase flavoprotein subunit	COG1053	SdhA, Succinate dehydrogenase/fumarate reductase, flavoprotein subunit	Energy production and conversion
NTHI0397	-3.41908	11.0354	4.56995e-17	3.953e-14	sdaA	L-serine dehydratase	COG1760	SdaA, L-serine deaminase	Amino acid transport and metabolism
NTHI1502	-3.50439	8.6213	9.62477e-17	5.16539e-14	---	hypothetical protein	COG4748	COG4748, Uncharacterized conserved protein	Function unknown
NTHI0398	-5.09109	11.5859	1.19431e-16	5.16539e-14	sdaC	Serine transporter	COG0814	SdaC, Amino acid permeases	Amino acid transport and metabolism
NTHI1000	-3.22178	11.4804	5.17584e-16	1.79084e-13	frdB	fumarate reductase iron-sulfur subunit	COG0479	FrdB, Succinate dehydrogenase/fumarate reductase, Fe-S protein subunit	Energy production and conversion
NTHI1381	-3.19627	10.95	3.18874e-15	9.19421e-13	mdh	malate dehydrogenase	COG0039	Mdh, Malate/lactate dehydrogenases	Energy production and conversion
NTHI0973	-3.38567	12.4662	7.42409e-15	1.83481e-12	pckA	phosphoenolpyruvate carboxykinase	COG1866	PckA, Phosphoenolpyruvate carboxykinase (ATP)	Energy production and conversion
NTHI1809	-4.48876	9.92981	3.9846e-13	8.61669e-11	glgB	glycogen branching enzyme	COG0296	GlgB, 1,4-alpha-glucan branching enzyme	Carbohydrate transport and metabolism
NTHI0999	-3.18202	10.2088	4.83733e-13	9.29842e-11	frdC	fumarate reductase subunit C	COG3029	FrdC, Fumarate reductase subunit C	Energy production and conversion
NTHI0646	-2.84813	8.94799	8.33883e-13	1.44262e-10	---	predicted pyruvate-formate lyase-activating enzyme	COG1180	PflA, Pyruvate-formate lyase-activating enzyme	Posttranslational modification, protein turnover, chaperones
NTHI0989	-2.17823	10.592	2.20302e-12	3.46475e-10	mglC	beta-methylgalactoside transporter inner membrane component	COG4211	MglC, ABC-type glucose/galactose transport system, permease component	Carbohydrate transport and metabolism
NTHI1208	-2.17902	9.55551	4.1471e-12	5.97873e-10	---	hypothetical protein	COG1305	COG1305, Transglutaminase-like enzymes, putative cysteine proteases	Amino acid transport and metabolism
NTHI1808	-4.54667	9.10332	6.26259e-12	8.33407e-10	glgX	glycogen operon protein GlgX	COG1523	PulA, Type II secretory pathway, pullulanase PulA and related glycosidases	Carbohydrate transport and metabolism
NTHI1207	-5.14758	11.8491	1.35144e-11	1.66999e-09	dmsA	anaerobic dimethyl sulfoxide reductase chain A precursor	COG0243	BisC, Anaerobic dehydrogenases, typically selenocysteine-containing	Energy production and conversion
NTHI0043	-3.42331	9.05597	3.45433e-11	3.98399e-09	---	hypothetical protein	COG2985	COG2985, Predicted permease	General function prediction only
NTHI0988	-2.1325	11.3833	4.68082e-11	5.06114e-09	mglA	galactose/methyl galaxtoside transporter ATP-binding protein	COG1129	MglA, ABC-type sugar transport system, ATPase component	Carbohydrate transport and metabolism
NTHI1227	-3.81951	9.66116	2.25211e-10	2.29186e-08	nrfC	NrfC, Fe-S-cluster-containing hydrogenase component 1	COG0437	HybA, Fe-S-cluster-containing hydrogenase components 1	Energy production and conversion
NTHI0660	-3.90193	12.0183	4.20317e-10	4.03972e-08	aspA	aspartate ammonia-lyase	COG1027	AspA, Aspartate ammonia-lyase	Amino acid transport and metabolism
NTHI1206	-5.46754	8.99399	5.08611e-10	4.63104e-08	dmsB	anaerobic dimethyl sulfoxide reductase chain B	COG0437	HybA, Fe-S-cluster-containing hydrogenase components 1	Energy production and conversion
NTHI1205	-4.80004	9.68929	7.12041e-10	6.15916e-08	dmsC	anaerobic dimethyl sulfoxide reductase chain C	COG3302	DmsC, DMSO reductase anchor subunit	General function prediction only
NTHI1810	-2.91454	9.89571	1.44113e-09	1.18721e-07	malQ	4-alpha-glucanotransferase	COG1640	MalQ, 4-alpha-glucanotransferase	Carbohydrate transport and metabolism
NTHI1229	-3.57205	9.71521	1.52289e-09	1.19755e-07	nrfB	cytochrome c-type protein NrfB	---	---	Function unknown
NTHI0647	-2.23694	10.2909	1.71751e-09	1.29187e-07	---	hypothetical protein	COG1882	PflD, Pyruvate-formate lyase	Energy production and conversion
NTHI1204	-5.27609	8.28562	1.92688e-09	1.38896e-07	---	twin-argninine leader-binding protein DmsD	COG3381	TorD, Uncharacterized component of anaerobic dehydrogenases	General function prediction only
NTHI1230	-3.15844	11.4764	2.28852e-09	1.58366e-07	nrfA	cytochrome c nitrite reductase	COG3303	NrfA, Formate-dependent nitrite reductase, periplasmic cytochrome c552 subunit	Inorganic ion transport and metabolism
NTHI1226	-3.60046	10.3745	5.62429e-09	3.74232e-07	nrfD	NrfD, formate-dependent nitrite reductase, membrane component	COG3301	NrfD, Formate-dependent nitrite reductase, membrane component	Inorganic ion transport and metabolism
NTHI0998	-3.41531	8.14403	3.08103e-08	1.97414e-06	frdD	fumarate reductase subunit D	COG3080	FrdD, Fumarate reductase subunit D	Energy production and conversion
NTHI0987	-1.99718	12.5523	5.38732e-08	3.32859e-06	mglB	D-galactose-binding periplasmic protein precursor	COG1879	RbsB, ABC-type sugar transport system, periplasmic component	Carbohydrate transport and metabolism
NTHI0269	-2.82251	13.1092	6.85084e-08	4.08688e-06	pflB	formate acetyltransferase	COG1882	PflD, Pyruvate-formate lyase	Energy production and conversion
NTHI1203	-4.90755	6.21641	1.11485e-07	6.36061e-06	---	predicted ferredoxin	COG2768	COG2768, Uncharacterized Fe-S center protein	General function prediction only
NTHI1211	-2.28309	6.04112	1.13976e-07	6.36061e-06	---	predicted copper chaperone MerP homolog	COG2608	CopZ, Copper chaperone	Inorganic ion transport and metabolism
NTHI1352	-2.7727	5.55943	2.30862e-07	1.2481e-05	ligA	DNA ligase	COG1793	CDC9, ATP-dependent DNA ligase	DNA replication, recombination, and repair
NTHI0899	-2.1574	11.1758	4.1732e-07	2.18777e-05	pgmB	phosphoglucomutase	COG1109	{ManB}, Phosphomannomutase	Carbohydrate transport and metabolism
NTHI1818	-2.97808	8.90183	4.36232e-07	2.21965e-05	pepT	peptidase T	COG2195	PepD, Di- and tripeptidases	Amino acid transport and metabolism
NTHI1282	-2.51966	6.73869	8.29634e-07	4.10076e-05	comM	competence protein ComM	COG0606	COG0606, Predicted ATPase with chaperone activity	Posttranslational modification, protein turnover, chaperones
NTHI1047	-2.12048	9.14388	9.48041e-07	4.55586e-05	arcA	DNA-binding response regulator in two-component regulatory system with ArcB or CpxA	COG0745	OmpR, Response regulators consisting of a CheY-like receiver domain and a winged-helix DNA-binding domain	Signal transduction mechanisms; Transcription
NTHI1920	-2.36665	10.3513	1.23908e-06	5.79355e-05	mao2	malic enzyme	COG0281	SfcA, Malic enzyme	Energy production and conversion
NTHI1807	-2.94577	8.24846	1.30187e-06	5.92692e-05	glgC	glucose-1-phosphate adenylyltransferase	COG0448	GlgC, ADP-glucose pyrophosphorylase	Carbohydrate transport and metabolism
NTHI0407	-2.11278	5.6485	1.72868e-06	7.66823e-05	pilC	putative type IV pilin secretion protein	COG1459	PulF, Type II secretory pathway, component PulF	Cell motility and secretion; Intracellular trafficking and secretion
NTHI1963	-1.92828	10.1414	4.24485e-06	0.00018359	sucB	dihydrolipoamide succinyltransferase component of 2-oxoglutarate dehydrogenase complex	COG0508	AceF, Pyruvate/2-oxoglutarate dehydrogenase complex, dihydrolipoamide acyltransferase (E2) component, and related enzymes	Energy production and conversion
NTHI0831	-2.78089	10.6151	6.23324e-06	0.000263012	tnaA	tryptophanase	COG3033	TnaA, Tryptophanase	Amino acid transport and metabolism
NTHI0982	-2.02046	8.91286	1.14105e-05	0.000470005	galM	aldose 1-epimerase	COG2017	GalM, Galactose mutarotase and related enzymes	Carbohydrate transport and metabolism
NTHI0983	-2.13837	9.01002	1.40335e-05	0.000564604	galK	galactokinase	COG0153	GalK, Galactokinase	Carbohydrate transport and metabolism
NTHI1209	-2.28356	4.80488	2.26103e-05	0.000888997	---	putative mercuric transport protein MerT homolog	---	---	Function unknown
NTHI1503	-1.97368	7.15207	2.94334e-05	0.00113155	---	hypothetical protein	---	---	Function unknown
NTHI0902	-2.14072	11.2988	3.22937e-05	0.00121452	dcuB	anaerobic C4-dicarboxylate transporter	COG2704	DcuB, Anaerobic C4-dicarboxylate transporter	General function prediction only
NTHI0408	-1.94947	6.80478	4.50153e-05	0.00165695	pilB	putative type IV pilin secretion protein	COG2804	PulE, Type II secretory pathway, ATPase PulE/Tfp pilus assembly pathway, ATPase PilB	Cell motility and secretion; Intracellular trafficking and secretion
NTHI0560	-1.98254	5.91784	9.40351e-05	0.00338918	comE	competence protein E	COG4796	HofQ, Type II secretory pathway, component HofQ	Intracellular trafficking and secretion
NTHI1257	-2.79394	6.19536	0.000123185	0.00434918	ccmE	cytochrome c-type biogenesis protein CcmE	COG2332	CcmE, Cytochrome c-type biogenesis protein CcmE	Posttranslational modification, protein turnover, chaperones
NTHI1256	-2.61372	4.21347	0.00018408	0.00636916	ccmD	heme exporter protein D	COG3114	CcmD, Heme exporter protein D	Intracellular trafficking and secretion
NTHI0198	-2.27542	5.25623	0.000189894	0.00644149	---	hypothetical protein	COG3610	COG3610, Uncharacterized conserved protein	Function unknown
NTHI1749	-1.95102	11.6118	0.000257015	0.0085507	fumC	fumarate hydratase	COG0114	FumC, Fumarase	Energy production and conversion
NTHI1964	-1.84066	11.3421	0.000291212	0.00950559	kgd	alpha-ketoglutarate decarboxylase	COG0567	SucA, 2-oxoglutarate dehydrogenase complex, dehydrogenase (E1) component, and related enzymes	Energy production and conversion
NTHI0396	2.05212	5.47979	0.000300726	0.00963436	mtr	tryptophan-specific transport protein	COG0814	SdaC, Amino acid permeases	Amino acid transport and metabolism
NTHI1157	-2.3744	4.52289	0.000317738	0.00999432	smf	Smf	COG0758	Smf, Predicted Rossmann fold nucleotide-binding protein involved in DNA uptake	DNA replication, recombination, and repair; Intracellular trafficking and secretion

## Sheet: Pt 60069
86-028NP Locus Tag	Log2 Fold Change	Log Counts Per Million	P value	FDR-Adjusted P Value	Gene Name	Protein Product	COG Number	COG Description	COG Category
No differential gene expression was detected based on a false detection rate of ≤ 0.01 and log2 fold change of ≥ 1.5

## Sheet: Pt 60294
86-028NP Locus Tag	Log2 Fold Change	Log Counts Per Million	P value	FDR-Adjusted P Value	Gene Name	Protein Product	COG Number	COG Description	COG Category
No differential gene expression was detected based on a false detection rate of ≤ 0.01 and log2 fold change of ≥ 1.5

## Sheet: Pt 60295
86-028NP Locus Tag	Log2 Fold Change	Log Counts Per Million	P value	FDR-Adjusted P Value	Gene Name	Protein Product	COG Number	COG Description	COG Category
NTHI1216	-3.98868	7.80486	2.93023e-22	5.0693e-19	res	putative type III restriction-modification system HindVIP enzyme res	COG3421	COG3421, Uncharacterized protein conserved in bacteria	Function unknown
NTHI1183	3.33725	7.51478	4.89473e-20	4.23394e-17	---	hypothetical protein	COG1555	ComEA, DNA uptake protein and related DNA-binding proteins	DNA replication, recombination, and repair
NTHI1215	-4.75508	6.01927	2.78659e-16	1.60693e-13	---	hypothetical protein	COG3421	COG3421, Uncharacterized protein conserved in bacteria	Function unknown
NTHI0832	3.53483	7.7558	4.91231e-15	2.12457e-12	tnaB	tryptophan-specific transport protein	COG0814	SdaC, Amino acid permeases	Amino acid transport and metabolism
NTHI0741	2.52182	10.3842	1.36834e-14	4.73445e-12	cpdB	bifunctional 2',3'-cyclic nucleotide 2'-phosphodiesterase/3'-nucleotidase periplasmic precursor protein	COG0737	UshA, 5'-nucleotidase/2',3'-cyclic phosphodiesterase and related esterases	Nucleotide transport and metabolism
NTHI0831	5.65646	10.6151	2.46149e-14	7.09731e-12	tnaA	tryptophanase	COG3033	TnaA, Tryptophanase	Amino acid transport and metabolism
NTHI1803	2.51861	9.29371	2.22631e-13	5.50217e-11	glgP	glycogen phosphorylase	COG0058	GlgP, Glucan phosphorylase	Carbohydrate transport and metabolism
NTHI0560	2.87844	5.91784	3.67471e-13	7.94655e-11	comE	competence protein E	COG4796	HofQ, Type II secretory pathway, component HofQ	Intracellular trafficking and secretion
NTHI0408	2.66106	6.80478	2.96254e-12	5.69466e-10	pilB	putative type IV pilin secretion protein	COG2804	PulE, Type II secretory pathway, ATPase PulE/Tfp pilus assembly pathway, ATPase PilB	Cell motility and secretion; Intracellular trafficking and secretion
NTHI1806	3.20816	8.27367	4.89049e-12	8.46055e-10	glgA	glycogen synthase	COG0297	GlgA, Glycogen synthase	Carbohydrate transport and metabolism
NTHI1157	2.98614	4.52289	1.15035e-11	1.80918e-09	smf	Smf	COG0758	Smf, Predicted Rossmann fold nucleotide-binding protein involved in DNA uptake	DNA replication, recombination, and repair; Intracellular trafficking and secretion
NTHI1423	2.73829	8.01615	4.07726e-11	5.87806e-09	aspC	aromatic amino acid aminotransferase	COG1448	TyrB, Aspartate/tyrosine/aromatic aminotransferase	Amino acid transport and metabolism
NTHI0692	3.27282	8.44408	7.85194e-10	1.04491e-07	asnA	asparagine synthetase AsnA	COG2502	AsnA, Asparagine synthetase A	Amino acid transport and metabolism
NTHI0409	3.27341	5.3247	4.14743e-09	5.12504e-07	pilA	Type IV pilin subunit protein	COG4969	PilA, Tfp pilus assembly protein, major pilin PilA	Cell motility and secretion; Intracellular trafficking and secretion
NTHI0566	2.56001	5.93369	5.54393e-09	6.394e-07	comA	competence protein A	COG4972	PilM, Tfp pilus assembly protein, ATPase PilM	Cell motility and secretion; Intracellular trafficking and secretion
NTHI0407	2.49143	5.6485	9.25344e-09	1.00053e-06	pilC	putative type IV pilin secretion protein	COG1459	PulF, Type II secretory pathway, component PulF	Cell motility and secretion; Intracellular trafficking and secretion
NTHI1817	2.64051	8.50296	1.14763e-08	1.16788e-06	---	conserved hypothetical DNA-binding ferritin-like protein	COG0783	Dps, DNA-binding ferritin-like protein (oxidative damage protectant)	Inorganic ion transport and metabolism
NTHI2014	-2.19959	10.4955	1.48366e-08	1.42596e-06	---	predicted choline-glycine betaine transporter	COG1292	BetT, Choline-glycine betaine transporter	Cell envelope biogenesis, outer membrane
NTHI1808	3.15467	9.10332	1.697e-08	1.54276e-06	glgX	glycogen operon protein GlgX	COG1523	PulA, Type II secretory pathway, pullulanase PulA and related glycosidases	Carbohydrate transport and metabolism
NTHI1195	-2.19337	8.08034	1.78354e-08	1.54276e-06	corA	magnesium/nickel/cobalt transporter CorA	COG0598	CorA, Mg2+ and Co2+ transporters	Inorganic ion transport and metabolism
NTHI0062	2.41137	5.88249	3.70417e-08	3.05153e-06	---	putative TRAP-type C4-dicarboxylate transport system, periplasmic component	COG1638	DctP, TRAP-type C4-dicarboxylate transport system, periplasmic component	Carbohydrate transport and metabolism
NTHI1807	3.203	8.24846	4.0765e-08	3.20561e-06	glgC	glucose-1-phosphate adenylyltransferase	COG0448	GlgC, ADP-glucose pyrophosphorylase	Carbohydrate transport and metabolism
NTHI0740	2.04817	8.99501	6.53884e-08	4.85973e-06	abgA	aminobenzoyl-glutamate utilization protein A	COG1473	AbgB, Metal-dependent amidase/aminoacylase/carboxypeptidase	General function prediction only
NTHI0563	2.88159	3.96118	6.74182e-08	4.85973e-06	comC	competence protein C		---	Function unknown
NTHI0813	2.36945	10.1695	8.55722e-08	5.9216e-06	glpK	glycerol kinase	COG0554	GlpK, Glycerol kinase	Energy production and conversion
NTHI1809	2.8592	9.92981	1.03006e-07	6.85389e-06	glgB	glycogen branching enzyme	COG0296	GlgB, 1,4-alpha-glucan branching enzyme	Carbohydrate transport and metabolism
NTHI0283	2.43105	7.57887	1.28758e-07	8.11532e-06	gdhA	glutamate dehydrogenase	COG0334	GdhA, Glutamate dehydrogenase/leucine dehydrogenase	Amino acid transport and metabolism
NTHI1352	2.55864	5.55943	1.3502e-07	8.11532e-06	ligA	DNA ligase	COG1793	CDC9, ATP-dependent DNA ligase	DNA replication, recombination, and repair
NTHI0063	2.66681	6.3589	1.36037e-07	8.11532e-06	---	conserved hypothetical zinc-type alcohol dehydrogenase-like protein	COG1063	Tdh, Threonine dehydrogenase and related Zn-dependent dehydrogenases	Amino acid transport and metabolism; General function prediction only
NTHI0342	-3.17694	5.28725	5.14769e-07	2.9685e-05	---	hypothetical protein	COG3036	COG3036, Uncharacterized protein conserved in bacteria	Function unknown
NTHI1286	1.98895	8.69749	1.14537e-06	6.39191e-05	oppF	oligopeptide transport ATP-binding protein	COG4608	AppF, ABC-type oligopeptide transport system, ATPase component	Amino acid transport and metabolism
NTHI1282	2.42589	6.73869	1.31504e-06	7.10943e-05	comM	competence protein ComM	COG0606	COG0606, Predicted ATPase with chaperone activity	Posttranslational modification, protein turnover, chaperones
NTHI1713	-2.50018	5.67591	1.54794e-06	8.11498e-05	---	predicted phage anti-repressor protein	COG3561	COG3561, Phage anti-repressor protein	Transcription
NTHI0562	2.88231	3.54533	1.74842e-06	8.89636e-05	comD	competence protein D		---	Function unknown
NTHI1287	2.0487	8.79849	3.64862e-06	0.000180346	oppD	oligopeptide transporter ATP-binding component	COG0444	DppD, ABC-type dipeptide/oligopeptide/nickel transport system, ATPase component	Amino acid transport and metabolism; Inorganic ion transport and metabolism
NTHI0559	2.56728	4.44345	8.11379e-06	0.000389913	comF	competence protein F	COG1040	ComFC, Predicted amidophosphoribosyltransferases	General function prediction only
NTHI0337	-1.91514	11.9306	9.07128e-06	0.000424144	deaD	Cold-shock DEAD-box protein A homolog	COG0513	SrmB, Superfamily II DNA and RNA helicases	DNA replication, recombination, and repair; Transcription; Translation, ribosomal structure and biogenesis
NTHI0274	2.27004	8.02469	2.16899e-05	0.000987461	---	putative Na+/alanine symporter	COG1115	AlsT, Na+/alanine symporter	Amino acid transport and metabolism
NTHI0765	1.83308	8.55223	4.02178e-05	0.00178402	asd	aspartate-semialdehyde dehydrogenase	COG0136	Asd, Aspartate-semialdehyde dehydrogenase	Amino acid transport and metabolism
NTHI1205	2.79375	9.68929	4.12568e-05	0.00178436	dmsC	anaerobic dimethyl sulfoxide reductase chain C	COG3302	DmsC, DMSO reductase anchor subunit	General function prediction only
NTHI0733	2.56158	7.44345	6.01648e-05	0.00253866	argF	ornithine carbamoyltransferase	COG0078	ArgF, Ornithine carbamoyltransferase	Amino acid transport and metabolism
NTHI1226	2.51095	10.3745	7.53576e-05	0.00310402	nrfD	NrfD, formate-dependent nitrite reductase, membrane component	COG3301	NrfD, Formate-dependent nitrite reductase, membrane component	Inorganic ion transport and metabolism
NTHI0564	2.25632	4.49735	9.46549e-05	0.00380821	comB	competence protein B		---	Function unknown
NTHI0653	-2.79344	5.06344	0.000122287	0.00480811	---	putative ferredoxin-like protein	COG4231	COG4231, Indolepyruvate ferredoxin oxidoreductase, alpha and beta subunits	Energy production and conversion
NTHI1227	2.29767	9.66116	0.000212018	0.00815091	nrfC	NrfC, Fe-S-cluster-containing hydrogenase component 1	COG0437	HybA, Fe-S-cluster-containing hydrogenase components 1	Energy production and conversion
NTHI0764	1.9539	5.89924	0.000243243	0.00914805	pldB	probable lysophospholipase L2	COG2267	PldB, Lysophospholipase	Lipid metabolism

## Sheet: Pt 60316
86-028NP Locus Tag	Log2 Fold Change	Log Counts Per Million	P value	FDR-Adjusted P Value	Gene Name	Protein Product	COG Number	COG Description	COG Category
No differential gene expression was detected based on a false detection rate of ≤ 0.01 and log2 fold change of ≥ 1.5

## Sheet: Pt 60362
86-028NP Locus Tag	Log2 Fold Change	Log Counts Per Million	P value	FDR-Adjusted P Value	Gene Name	Protein Product	COG Number	COG Description	COG Category
NTHI0832	4.73876	7.7558	2.40131e-22	4.15426e-19	tnaB	tryptophan-specific transport protein	COG0814	SdaC, Amino acid permeases	Amino acid transport and metabolism
NTHI0831	4.52405	10.6151	1.59539e-12	1.38001e-09	tnaA	tryptophanase	COG3033	TnaA, Tryptophanase	Amino acid transport and metabolism
NTHI0734	2.4757	7.06533	9.56271e-10	5.5145e-07	arcC	carbamate kinase	COG0549	ArcC, Carbamate kinase	Amino acid transport and metabolism
NTHI0235	2.58664	8.60983	1.01432e-08	4.38695e-06	---	hypothetical protein	COG3055	COG3055, Uncharacterized protein conserved in bacteria	Function unknown
NTHI0232	2.73803	9.82303	3.49144e-08	1.20804e-05	---	putative sialic acid transporter, TRAP-type C4-dicarboxylate transport system, periplasmic component	COG1638	DctP, TRAP-type C4-dicarboxylate transport system, periplasmic component	Carbohydrate transport and metabolism
NTHI0231	2.42806	6.46715	2.47071e-07	7.12387e-05	nanE	N-acetylmannosamine-6-phosphate 2-epimerase	COG3010	NanE, Putative N-acetylmannosamine-6-phosphate epimerase	Carbohydrate transport and metabolism
NTHI0229	2.45117	6.52767	4.06012e-07	0.000100343	---	putative HTH-type transcriptional regulator	COG1737	RpiR, Transcriptional regulators	Transcription
NTHI0227	2.83697	7.40009	5.44963e-07	0.00011737	nagB	glucosamine-6-phosphate deaminase	COG0363	NagB, 6-phosphogluconolactonase/Glucosamine-6-phosphate isomerase/deaminase	Carbohydrate transport and metabolism
NTHI0228	2.80289	8.18632	6.10596e-07	0.00011737	nanA	N-acetylneuraminate lyase	COG0329	DapA, Dihydrodipicolinate synthase/N-acetylneuraminate lyase	Amino acid transport and metabolism; Cell envelope biogenesis, outer membrane
NTHI0692	2.55588	8.44408	1.99647e-06	0.00034539	asnA	asparagine synthetase AsnA	COG2502	AsnA, Asparagine synthetase A	Amino acid transport and metabolism
NTHI1243	-2.639	9.37271	3.06694e-06	0.000482346	---	probable amino-acid ABC transporter binding protein	COG0834	HisJ, ABC-type amino acid transport/signal transduction systems, periplasmic component/domain	Amino acid transport and metabolism; Signal transduction mechanisms
NTHI0230	2.50074	6.64076	3.71881e-06	0.000536128	nanK	N-acetylmannosamine kinase	COG1940	NagC, Transcriptional regulator/sugar kinase	Transcription; Carbohydrate transport and metabolism
NTHI0234	2.22582	9.13214	1.86447e-05	0.00248118	siaT	putative sialic acid transporter, TRAP-type C4-dicarboxylate transport system, large permease component	COG1593	DctQ, TRAP-type C4-dicarboxylate transport system, large permease component	Carbohydrate transport and metabolism
NTHI0226	2.46242	6.81689	2.17016e-05	0.00268169	nagA	N-acetylglucosamine-6-phosphate deacetylase	COG1820	NagA, N-acetylglucosamine-6-phosphate deacetylase	Carbohydrate transport and metabolism
NTHI0236	2.56666	3.34659	3.70648e-05	0.00427481	---	putative protein-S-isoprenylcysteine methyltransferase	COG2020	STE14, Putative protein-S-isoprenylcysteine methyltransferase	Posttranslational modification, protein turnover, chaperones

[truncated: 6 more sheets: Pt 60370, Pt 60373_P1, Pt 60373_P2, Pt 60373_combined, Pt 65001, Pt 65290]
