# Supplementary material for: Molecular Signatures of Non-typeable Haemophilus influenzae Lung Adaptation in Pediatric Chronic Lung Disease
Source: Front Microbiol. 2019 Jul 16;10:1622. doi: 10.3389/fmicb.2019.01622 (PMC6646836; doi:10.3389/fmicb.2019.01622)
Supplement: Supplementary file 5 [file Data_Sheet_2.xlsx]

## Sheet: Aziz et al., 2019
RNA sequencing raw read counts against Non-typeable Haemophilus influenzae strain 86-028NP
Gene ID	Gene name	60051_BAL_Hi_1_A	60370_NP_Hi_2_B	60051_NP_Hi_1_A	60051_NP_Hi_1_B	60068_BAL_Hi_1_A	60068_BAL_Hi_1_B	60068_NP_Hi_3_A	60068_NP_Hi_3_B	60069_BAL_Hi_1_A	60069_BAL_Hi_1_B	60069_NP_Hi_2_A	60069_NP_Hi_2_B	60294_BAL_Hi_1_A	60294_BAL_Hi_1_B	60294_NP_Hi_1_A	60294_NP_Hi_1_B	60295_BAL_Hi_1_A	60295_BAL_Hi_1_B	60295_NP_Hi_1_A	60295_NP_Hi_1_B	60316_BAL_Hi_1_A	60316_BAL_Hi_1_B	60316_NP_Hi_1_A	60316_NP_Hi_1_B	60362_BAL_Hi_2_A	60362_BAL_Hi_2_B	60362_NP_Hi_1_A	60362_NP_Hi_1_B	60370_BAL_Hi_2_A	60370_BAL_Hi_2_B	60370_NP_Hi_2_A	60051_BAL_Hi_1_B	60373_BAL_Hi_1_A	60373_BAL_Hi_1_B	60373_BAL_Hi_4_A	60373_BAL_Hi_4_B	60373_NP_Hi_1_A	60373_NP_Hi_1_B	60373_NP_Hi_3_A	60373_NP_Hi_3_B	65001_BAL_Hi_1_A	65001_BAL_Hi_1_B	65001_NP_Hi_2_A	65001_NP_Hi_2_B	65290_BAL_Hi_4_A	65290_BAL_Hi_4_B	65290_NP_Hi_3_A	65290_NP_Hi_3_B
EBG00001222826	LSU rRNA	0	0	0	0	0	0	0	0	0	0	0	0	0	0	0	0	0	0	0	0	0	0	0	0	0	0	0	0	0	0	0	0	0	0	0	0	0	0	0	0	0	0	0	0	0	0	0	0
EBG00001222827	SSU rRNA	0	0	0	0	0	0	0	0	0	0	0	0	0	0	0	0	0	0	0	0	0	0	0	0	0	0	0	0	0	0	0	0	0	0	0	0	0	0	0	0	0	0	0	0	0	0	0	0
EBG00001222828	tRNA	0	0	0	0	0	0	0	0	0	0	0	0	0	0	0	0	0	0	1	0	0	1	0	0	0	0	0	0	0	0	0	0	1	1	0	0	0	0	1	0	0	0	0	0	0	0	0	0
EBG00001222829	5S rRNA	0	0	0	0	0	0	0	0	0	0	0	0	0	0	0	0	0	0	0	0	0	0	0	0	0	0	0	0	0	0	0	0	0	0	0	0	0	0	0	0	0	0	0	0	0	0	0	0
EBG00001222830	tRNA	0	0	0	0	0	0	0	0	0	0	0	0	0	0	0	0	0	0	0	0	0	0	0	0	0	0	0	0	0	0	0	0	0	0	0	0	0	0	1	0	0	0	0	0	0	2	0	0
EBG00001222831	tRNA	0	0	0	0	0	0	0	0	0	0	0	0	0	0	0	0	0	0	0	0	0	0	0	0	0	0	0	0	0	0	0	0	0	0	0	0	0	0	0	0	0	0	0	0	0	0	0	0
EBG00001222832	sau-50	0	0	0	0	0	0	0	0	0	0	0	0	0	0	0	0	0	0	0	0	0	0	0	0	0	0	0	0	0	0	0	0	0	0	0	0	0	0	0	0	0	0	0	0	0	0	0	0
EBG00001222833	PK-G12rRNA	0	0	0	0	0	0	0	0	0	0	0	0	0	0	0	0	0	0	0	0	0	0	0	0	0	0	0	0	0	0	0	0	0	0	0	0	0	0	0	0	0	0	0	0	0	0	0	0
EBG00001222834	tRNA	0	0	0	0	0	0	0	0	0	0	0	0	0	0	0	0	0	0	0	0	0	0	0	0	0	0	0	0	0	0	0	0	0	0	0	0	0	0	0	0	0	0	0	0	0	0	0	0
EBG00001222835	tRNA	1	0	0	0	0	0	0	0	0	0	0	0	0	0	0	0	0	0	0	0	0	0	0	0	0	0	0	0	0	0	0	1	0	0	0	1	0	0	0	1	0	0	0	0	0	0	0	0
EBG00001222836	tRNA	0	0	0	0	0	0	0	0	0	0	0	0	0	0	0	0	0	0	0	0	0	0	0	0	0	0	0	0	0	0	0	0	0	0	0	0	0	0	0	0	0	0	0	0	0	0	0	0
EBG00001222837	tmRNA	6	5	7	10	13	11	8	12	11	7	5	11	6	7	8	8	9	3	25	5	4	3	3	9	5	3	9	13	11	11	8	6	3	5	5	4	6	10	8	8	4	4	5	6	7	9	7	7
EBG00001222838	tRNA	0	0	0	0	0	0	0	0	0	0	0	0	0	0	0	0	0	0	0	0	0	0	0	0	0	0	0	0	0	0	0	0	0	0	0	0	0	0	0	0	0	0	0	0	0	0	0	0
EBG00001222839	tRNA	0	0	0	0	0	0	0	0	0	0	0	0	0	0	0	0	0	0	0	0	0	0	0	0	0	0	0	0	0	0	1	0	0	0	0	0	0	0	0	0	0	1	0	0	0	0	0	0
EBG00001222840	tRNA	0	0	0	0	0	0	0	0	1	0	0	0	1	0	0	0	0	0	0	0	0	0	0	0	0	0	0	1	0	0	0	0	1	0	0	0	0	0	0	1	0	0	0	0	0	0	0	0
EBG00001222841	tRNA	0	0	0	0	0	0	0	0	0	2	0	0	0	0	0	0	0	0	0	1	0	0	1	0	1	0	0	0	0	0	0	0	0	0	2	0	0	0	0	0	0	0	1	0	0	0	0	0
EBG00001222842	tRNA	0	0	0	0	0	0	0	0	0	0	0	0	0	0	0	0	0	0	0	0	0	0	0	0	0	0	0	0	0	0	0	0	0	0	0	0	0	0	0	0	0	0	0	0	0	0	0	0
EBG00001222843	tRNA	0	0	0	0	1	0	0	0	1	2	1	1	0	0	0	0	1	0	0	0	0	0	0	0	0	0	0	0	0	0	1	0	0	0	0	0	0	0	0	1	0	0	0	0	0	0	0	0
EBG00001222844	PK-G12rRNA	0	0	0	0	0	0	0	0	0	0	0	0	0	0	0	0	0	0	0	0	0	0	0	0	0	0	0	0	0	0	0	0	0	0	0	0	0	0	0	0	0	0	0	0	0	0	0	0
EBG00001222845	tRNA	7	9	3	3	3	9	4	0	8	20	19	10	4	2	3	1	10	8	5	8	7	12	7	4	2	2	0	1	4	8	7	4	5	2	22	14	2	1	12	13	9	10	11	20	5	5	2	3
EBG00001222846	tRNA	0	0	0	0	0	0	0	0	0	0	0	0	0	0	0	0	0	0	0	0	0	0	0	0	0	0	0	0	0	0	0	0	0	0	0	0	0	0	0	0	0	0	0	0	0	0	0	0
EBG00001222847	PK-G12rRNA	0	0	0	0	0	0	0	0	0	0	0	0	0	0	0	0	0	0	0	0	0	0	0	0	0	0	0	0	0	0	0	0	0	0	0	0	0	0	0	0	0	0	0	0	0	0	0	0
EBG00001222848	LSU rRNA	0	0	0	0	0	0	0	0	0	0	0	0	0	0	0	0	0	0	0	0	0	0	0	0	0	0	0	0	0	0	0	0	0	0	0	0	0	0	0	0	0	0	0	0	0	0	0	0
EBG00001222849	tRNA	0	0	0	0	0	0	0	0	0	0	0	0	0	0	0	0	0	0	0	0	0	0	0	0	0	0	0	0	0	0	0	0	0	0	0	0	0	0	0	0	0	0	0	0	0	0	0	0
EBG00001222850	SSU rRNA	0	0	0	0	0	0	0	0	0	0	0	0	0	0	0	0	0	0	0	0	0	0	0	0	0	0	0	0	0	0	0	0	0	0	0	0	0	0	0	0	0	0	0	0	0	0	0	0
EBG00001222851	5S rRNA	0	0	0	0	0	0	0	0	0	0	0	0	0	0	0	0	0	0	0	0	0	0	0	0	0	0	0	0	0	0	0	0	0	0	0	0	0	0	0	0	0	0	0	0	0	0	0	0
EBG00001222852	SSU rRNA	0	0	0	0	0	0	0	0	0	0	0	0	0	0	0	0	0	0	0	0	0	0	0	0	0	0	0	0	0	0	0	0	0	0	0	0	0	0	0	0	0	0	0	0	0	0	0	0
EBG00001222853	tRNA	0	0	0	0	1	0	0	1	0	0	1	0	0	0	0	1	0	1	0	0	0	0	0	0	0	0	0	0	0	2	0	0	0	0	0	0	0	0	1	1	0	0	0	0	0	0	0	0
EBG00001222854	GcvB	26	30	51	46	43	32	73	56	35	46	32	17	39	51	60	39	34	37	69	61	42	31	16	23	47	40	64	54	29	15	16	19	43	32	32	24	37	39	46	48	29	19	50	73	39	23	35	38
EBG00001222855	tRNA	8	4	0	3	2	1	1	2	0	0	0	0	0	0	0	0	2	3	1	2	6	3	3	1	4	4	6	4	2	5	6	8	1	2	1	2	4	1	3	0	0	0	0	0	0	0	0	0
EBG00001222856	tRNA	0	0	0	0	0	1	0	1	0	0	0	0	0	1	0	0	0	0	0	0	0	0	0	0	0	0	0	0	0	0	0	0	0	0	0	0	0	0	0	0	0	1	1	2	0	0	0	0
EBG00001222857	tRNA	0	1	0	1	0	1	1	2	0	1	0	0	0	0	0	1	0	0	0	1	2	0	0	1	0	0	2	1	0	0	0	2	0	0	3	1	1	1	2	0	0	1	1	1	0	1	2	0
EBG00001222858	tRNA	0	1	0	0	0	0	0	0	0	0	0	0	1	0	0	0	0	0	0	0	0	0	0	0	0	0	0	0	0	0	0	0	0	0	0	0	0	0	0	0	0	0	0	0	0	0	0	0
EBG00001222859	tRNA	7	4	6	4	4	1	9	6	3	3	1	3	11	7	10	13	0	0	0	0	7	4	4	4	7	6	13	18	6	7	6	6	4	3	4	5	6	6	11	6	5	3	5	3	18	13	13	9
EBG00001222860	tRNA	0	1	1	0	0	0	1	0	1	0	0	0	0	0	2	3	2	0	1	1	0	0	1	0	0	1	0	5	0	1	0	1	0	0	0	0	1	1	1	0	0	1	1	0	0	0	0	0
EBG00001222861	LSU rRNA	0	0	0	0	0	0	0	0	0	0	0	0	0	0	0	0	0	0	0	0	0	0	0	0	0	0	0	0	0	0	0	0	0	0	0	0	0	0	0	0	0	0	0	0	0	0	0	0
EBG00001222862	tRNA	0	3	1	2	1	0	0	0	0	1	1	0	0	1	0	2	0	2	0	0	0	0	0	0	0	0	1	0	1	0	1	0	2	0	0	0	0	1	0	0	1	1	0	0	2	2	2	1
EBG00001222863	tRNA	0	0	0	0	0	0	0	0	0	0	0	0	0	0	0	0	0	0	0	0	0	0	0	0	0	0	0	0	0	0	0	0	0	0	0	0	0	0	0	0	0	0	0	0	0	0	0	0
EBG00001222864	PK-G12rRNA	0	0	0	0	0	0	0	0	0	0	0	0	0	0	0	0	0	0	0	0	0	0	0	0	0	0	0	0	0	0	0	0	0	0	0	0	0	0	0	0	0	0	0	0	0	0	0	0
EBG00001222865	tRNA	0	0	0	0	0	0	0	3	0	0	0	0	0	1	0	0	0	0	0	0	1	2	1	1	0	0	0	0	0	0	2	0	0	0	0	0	1	1	1	0	0	1	0	0	0	0	0	0
EBG00001222866	sRNA-Xcc1	0	0	0	0	0	1	2	2	0	0	0	0	0	0	0	0	0	0	0	0	0	0	0	0	0	0	0	0	0	0	0	0	0	0	0	1	0	0	0	0	1	1	1	2	1	1	0	0
EBG00001222867	5S rRNA	0	0	0	0	0	0	0	0	0	0	0	0	0	0	0	0	0	0	0	0	0	0	0	0	0	0	0	0	0	0	0	0	0	0	0	0	0	0	0	0	0	0	0	0	0	0	0	0
EBG00001222868	tRNA	0	0	0	0	0	0	0	0	0	0	0	1	0	0	0	0	0	0	0	0	0	0	0	0	0	0	0	0	0	0	0	0	0	0	0	0	0	0	0	0	0	0	0	0	0	0	0	0
EBG00001222869	tRNA	19	26	16	17	30	35	61	43	28	27	19	18	9	24	24	10	26	21	20	22	35	25	30	37	13	19	26	33	38	23	31	29	18	27	21	23	37	19	35	28	33	34	29	32	30	26	19	22
EBG00001222870	tRNA	0	0	0	0	0	0	0	0	1	0	0	0	0	0	1	0	0	0	0	0	0	0	0	0	0	0	0	0	1	0	0	0	0	0	0	0	0	0	0	0	0	0	0	0	0	0	0	0
EBG00001222871	LSU rRNA	0	0	0	0	0	0	0	0	0	0	0	0	0	0	0	0	0	0	0	0	0	0	0	0	0	0	0	0	0	0	0	0	0	0	0	0	0	0	0	0	0	0	0	0	0	0	0	0
EBG00001222872	5 ureB sRNA	0	0	0	0	0	0	0	0	0	0	0	0	0	0	0	0	0	0	0	0	0	0	0	0	0	0	0	0	0	0	0	0	0	0	0	0	0	0	0	0	0	0	0	0	0	0	0	0
EBG00001222873	tRNA	0	1	0	0	0	0	0	1	0	0	0	0	0	0	0	0	0	0	0	0	0	0	0	0	0	0	0	0	0	0	0	0	1	0	0	0	0	0	0	0	0	0	1	0	0	0	0	0
EBG00001222874	tRNA-Sec	0	0	0	0	0	0	0	0	0	0	0	0	0	0	0	0	0	0	0	0	0	0	0	0	0	0	0	0	0	0	0	0	0	0	0	0	0	0	0	0	0	0	0	0	0	0	0	0
EBG00001222875	LSU rRNA	0	0	0	0	0	0	0	0	0	0	0	0	0	0	0	0	0	0	0	0	0	0	0	0	0	0	0	0	0	0	0	0	0	0	0	0	0	0	0	0	0	0	0	0	0	0	0	0
EBG00001222876	tRNA	0	0	0	0	0	0	0	0	0	0	0	0	0	0	0	0	0	0	0	0	0	0	0	0	0	0	0	0	0	0	0	0	0	0	0	0	0	0	0	0	0	0	0	0	0	0	0	0
EBG00001222877	LSU rRNA	0	0	0	0	0	0	0	0	0	0	0	0	0	0	0	0	0	0	0	0	0	0	0	0	0	0	0	0	0	0	0	0	0	0	0	0	0	0	0	0	0	0	0	0	0	0	0	0
EBG00001222878	tRNA	5	19	6	6	19	10	15	15	2	0	2	3	0	0	1	0	1	0	1	0	5	9	6	11	11	19	17	11	20	12	19	3	5	8	26	30	5	11	28	24	14	13	11	16	0	0	1	0
EBG00001222879	tRNA	0	0	0	0	0	0	0	0	0	0	2	1	0	0	0	1	2	0	0	0	0	0	0	1	1	0	0	1	0	0	0	0	1	0	0	0	0	0	0	0	0	0	0	0	0	0	0	0
EBG00001222880	SSU rRNA	0	0	0	0	0	0	0	0	0	0	0	0	0	0	0	0	0	0	0	0	0	0	0	0	0	0	0	0	0	0	0	0	0	0	0	0	0	0	0	0	0	0	0	0	0	0	0	0
EBG00001222881	tRNA	0	0	0	0	1	0	1	1	0	1	1	0	0	1	0	1	0	0	0	0	0	1	0	0	1	0	1	1	1	0	0	0	0	1	0	0	1	0	0	0	0	1	0	0	1	2	0	0
EBG00001222882	small SRP	1	5	1	3	12	10	7	16	4	2	1	0	2	0	1	1	4	7	4	4	0	0	0	1	5	1	2	3	5	6	3	1	4	5	10	11	1	0	8	18	1	1	2	1	4	5	9	5
EBG00001222883	tRNA	0	0	0	0	0	0	0	0	0	0	0	0	0	0	0	0	0	0	0	0	0	0	0	0	0	0	0	0	0	0	0	0	0	0	0	0	0	0	0	0	0	0	0	0	0	0	0	0
EBG00001222884	5S rRNA	0	0	0	0	0	0	0	0	0	0	0	0	0	0	0	0	0	0	0	0	0	0	0	0	0	0	0	0	0	0	0	0	0	0	0	0	0	0	0	0	0	0	0	0	0	0	0	0
EBG00001222885	SSU rRNA	0	0	0	0	0	0	0	0	0	0	0	0	0	0	0	0	0	0	0	0	0	0	0	0	0	0	0	0	0	0	0	0	0	0	0	0	0	0	0	0	0	0	0	0	0	0	0	0
EBG00001222886	tRNA	0	0	0	0	0	0	0	0	0	0	0	1	0	1	0	0	0	0	0	0	0	0	0	0	0	0	0	0	0	0	0	0	0	0	0	0	0	0	0	0	0	0	0	0	0	0	0	0
EBG00001222887	tRNA	0	0	0	0	0	0	1	0	0	1	0	0	0	0	0	0	0	0	0	0	0	0	0	0	0	0	0	0	0	0	0	0	0	0	0	0	0	0	1	0	0	0	0	0	0	0	0	0
EBG00001222888	RNaseP bact a	139	200	145	167	137	149	102	102	235	184	135	185	134	172	192	125	173	131	309	142	102	95	84	114	136	122	205	192	252	234	242	102	85	103	152	105	71	110	182	175	199	155	196	172	81	122	96	124
EBG00001222889	t44	2	1	3	0	0	1	1	3	1	1	1	0	1	1	0	1	0	1	0	1	3	0	1	0	0	0	1	0	4	1	0	0	0	1	1	1	0	0	2	0	0	1	0	1	1	0	0	1
EBG00001222890	tRNA	0	32	0	1	16	18	36	33	0	0	0	0	0	0	0	0	19	23	11	6	0	0	0	0	0	0	0	0	29	28	40	0	0	0	26	35	0	0	34	39	29	25	40	26	23	38	39	28
EBG00001222891	tRNA	0	0	0	0	1	0	2	0	0	0	0	0	0	0	0	0	0	0	0	0	0	1	0	0	0	0	0	0	0	1	0	0	0	0	0	0	0	0	0	1	0	0	0	0	0	0	0	0
EBG00001222892	tRNA	0	0	0	0	0	1	0	3	0	1	0	1	0	0	1	0	1	1	0	2	0	0	0	0	1	0	0	0	0	0	0	0	0	1	0	0	0	0	0	1	0	0	0	0	0	0	0	1
EBG00001222893	tRNA	0	0	0	1	0	0	0	1	1	0	0	0	0	0	0	0	0	0	0	0	0	0	0	0	0	0	0	0	0	0	0	0	0	0	2	0	0	0	0	1	0	0	0	0	0	0	0	0
EBG00001222894	tRNA	0	0	0	0	0	0	0	0	0	0	0	0	0	0	0	0	0	0	0	0	0	0	0	0	0	0	0	0	0	0	0	0	0	0	0	0	0	0	0	0	0	0	0	0	0	0	0	0
EBG00001222895	tRNA	0	0	0	0	0	0	0	0	0	0	0	0	0	0	0	0	0	0	0	0	0	0	0	0	0	0	0	1	0	0	0	0	0	0	0	0	0	0	0	0	0	0	0	0	0	0	0	0
EBG00001222896	SSU rRNA	0	0	0	0	0	0	0	0	0	0	0	0	0	0	0	0	0	0	0	0	0	0	0	0	0	0	0	0	0	0	0	0	0	0	0	0	0	0	0	0	0	0	0	0	0	0	0	0
EBG00001222897	tRNA	1	0	0	1	5	6	3	4	2	2	3	1	0	0	0	2	0	2	0	1	2	5	0	4	0	0	2	1	2	1	0	0	3	1	0	5	1	0	4	3	0	0	1	0	1	1	1	0
EBG00001222898	tRNA	0	3	1	0	0	0	0	1	0	0	1	2	0	1	0	0	1	1	0	0	0	0	0	0	0	1	0	1	0	0	0	0	1	0	0	0	0	0	1	0	0	0	0	0	0	2	0	1
EBG00001222899	tRNA	0	0	0	0	0	0	0	0	0	0	0	0	0	0	0	0	0	0	0	0	0	0	0	0	0	0	0	0	0	0	0	0	0	0	0	0	0	0	0	0	0	0	0	0	0	0	0	0
EBG00001222900	HPnc0260	9	7	12	16	2	0	2	1	0	0	0	1	0	0	0	0	0	0	0	0	9	3	6	6	1	1	2	1	1	2	5	10	0	2	7	0	0	0	5	5	6	5	4	2	0	0	0	0
EBG00001222901	C4	0	1	1	1	2	1	1	2	5	7	4	2	2	7	1	6	3	4	4	4	26	31	19	35	0	0	0	0	0	0	0	0	8	16	7	6	6	7	8	11	0	0	0	0	0	0	0	0
EBG00001222902	PK-G12rRNA	0	0	0	0	0	0	0	0	0	0	0	0	0	0	0	0	0	0	0	0	0	0	0	0	0	0	0	0	0	0	0	0	0	0	0	0	0	0	0	0	0	0	0	0	0	0	0	0
EBG00001222903	5S rRNA	0	0	0	0	0	0	0	0	0	0	0	0	0	0	0	0	0	0	0	0	0	0	0	0	0	0	0	0	0	0	0	0	0	0	0	0	0	0	0	0	0	0	0	0	0	0	0	0
EBG00001222904	sRNA-Xcc1	1	0	0	2	6	1	3	4	0	0	0	0	0	0	0	0	0	0	0	0	0	0	0	0	0	0	0	0	0	0	0	0	0	0	0	0	0	0	0	0	0	0	0	0	0	0	0	0
EBG00001222905	tRNA	0	1	1	1	2	4	11	2	7	8	10	7	0	0	0	0	1	2	1	0	2	6	3	3	1	4	1	2	4	3	4	2	6	2	2	3	1	1	4	2	0	0	2	1	1	0	0	2
EBG00001222906	5S rRNA	0	0	0	0	0	0	0	0	0	0	0	0	0	0	0	0	0	0	0	0	0	0	0	0	0	0	0	0	0	0	0	0	0	0	0	0	0	0	0	0	0	0	0	0	0	0	0	0
EBG00001222907	PK-G12rRNA	0	0	0	0	0	0	0	0	0	0	0	0	0	0	0	0	0	0	0	0	0	0	0	0	0	0	0	0	0	0	0	0	0	0	0	0	0	0	0	0	0	0	0	0	0	0	0	0
EBG00001222908	tRNA	0	0	0	0	0	0	0	0	0	0	0	0	0	0	0	0	0	0	0	0	0	0	0	0	0	0	0	0	0	0	0	0	0	0	0	0	0	0	0	0	0	0	0	0	0	0	0	0
EBG00001222909	tRNA	0	2	0	0	0	0	0	1	0	0	2	0	0	0	1	0	0	0	0	0	0	0	0	0	0	0	0	0	0	0	0	0	0	0	1	0	0	0	2	1	0	0	0	0	0	0	0	0
EBG00001222910	tRNA	0	1	0	0	0	0	1	1	0	3	1	0	0	0	0	0	0	0	0	0	1	0	0	0	0	0	0	0	0	0	1	0	0	0	0	0	0	0	0	0	0	0	0	0	0	0	0	0
EBG00001222911	tRNA	0	0	0	0	0	0	0	0	0	0	0	0	0	0	0	0	0	0	0	0	0	0	0	0	0	0	0	0	0	0	0	0	0	0	0	0	0	0	0	0	0	0	0	0	0	0	0	0
EBG00001222912	tRNA	0	0	0	0	0	0	0	0	0	0	0	0	0	0	0	0	0	0	0	0	0	0	0	0	0	0	0	0	0	0	0	0	0	0	0	0	0	0	0	0	0	0	0	0	0	0	0	0
EBG00001222913	tRNA	5	2	3	3	4	4	12	8	9	8	11	3	3	1	10	4	5	0	2	1	1	1	0	2	0	0	0	0	0	1	0	4	0	0	7	11	0	0	12	8	1	0	1	1	1	0	2	1
EBG00001222914	5S rRNA	0	0	0	0	0	0	0	0	0	0	0	0	0	0	0	0	0	0	0	0	0	0	0	0	0	0	0	0	0	0	0	0	0	0	0	0	0	0	0	0	0	0	0	0	0	0	0	0
EBG00001222915	tRNA	0	0	0	0	0	0	0	0	1	0	2	0	1	0	0	1	0	0	0	0	0	0	0	0	0	0	0	0	0	0	1	0	0	0	0	0	0	0	1	0	0	0	0	0	0	0	0	0
EBG00001222916	6S	0	0	0	0	0	1	0	0	0	0	0	0	0	0	0	0	0	0	0	0	0	0	0	0	0	0	0	0	1	0	0	0	0	0	1	0	0	0	0	0	0	0	0	0	0	0	0	0
EBG00001222917	tRNA	2	1	2	2	1	4	3	1	0	0	2	0	2	1	0	2	5	1	4	3	2	5	1	4	2	2	0	4	1	3	3	2	2	0	0	1	0	1	2	1	3	0	0	2	0	0	1	1
EBG00001222918	tRNA	0	0	0	0	0	1	0	1	0	0	0	0	0	0	0	0	0	0	0	0	0	0	0	0	0	0	0	0	0	0	0	0	0	0	0	0	0	0	0	0	0	0	0	0	0	0	0	0
EBG00001222919	tRNA	0	0	0	0	0	0	0	0	0	0	0	0	0	0	0	0	0	0	0	0	0	0	0	0	0	0	0	0	0	0	0	0	0	0	0	0	0	0	0	0	0	0	0	0	0	0	0	0
EBG00001222920	tRNA	0	0	0	0	1	3	0	2	0	0	0	0	0	0	0	0	0	0	0	0	0	0	0	0	0	0	0	0	0	0	0	0	0	0	2	1	0	0	2	3	0	0	0	0	0	0	1	0
NTHI0001	gapA	14592	13062	13435	14766	17531	20180	11314	11148	7397	8021	8353	8514	10788	11048	13503	11015	9673	10013	16849	18247	7982	7837	6652	7781	17002	17933	20800	20701	12019	11525	13029	15826	13111	14551	11217	10615	13888	13904	11118	10835	20387	15295	22776	21293	13343	13794	12967	13163
NTHI0002	faa1	1718	1906	1917	1924	5025	5407	2837	2868	1769	1909	1789	1795	2272	2402	3397	3225	1855	1999	1997	2081	7462	6790	6402	7291	2279	1792	1775	1950	2145	1844	2025	1884	2712	2902	2171	2003	3559	2803	2415	2221	4622	3399	3800	3844	2471	2848	2323	2425
NTHI0003	cof	155	247	148	161	257	320	335	318	294	331	307	291	165	156	228	158	185	178	184	152	220	185	181	211	141	123	159	161	234	219	210	185	127	153	215	180	189	134	234	230	262	188	272	264	177	185	185	177
NTHI0004	---	190	296	203	210	202	207	258	282	255	264	265	208	186	191	243	194	157	166	168	148	214	201	186	220	171	147	157	198	267	268	239	184	161	178	149	159	240	161	177	169	277	194	229	264	180	202	191	196
NTHI0006	fdhD	165	325	132	172	252	248	332	353	250	253	221	212	316	307	439	320	276	245	311	297	255	251	222	248	222	193	201	232	335	280	312	202	169	197	202	179	227	191	247	202	411	289	335	332	174	236	198	214
NTHI0007	fdxG	15406	12440	11267	12284	11031	15215	10559	10439	8171	8437	10903	10813	12738	13748	18602	6436	7056	8082	8721	7703	11579	11370	9878	11932	9344	8844	20138	19908	11143	8697	11253	16850	9828	12279	7348	7068	7789	8818	7373	6870	21487	14385	23536	17797	10765	12523	9173	9729
NTHI0010	fdxH	1636	1079	1648	1745	1691	1998	2286	2221	1562	1636	2160	2356	1223	1400	1456	954	1227	1414	1406	1221	1257	1193	1290	1317	1533	1509	2581	2716	1052	815	1089	1804	1480	2012	1850	1804	1410	1707	1839	1738	2792	1744	2546	2213	1526	1641	1495	1466
NTHI0011	fdxI	923	627	988	1086	991	1169	1358	1417	889	921	1302	1344	655	777	766	527	808	848	852	763	818	803	939	871	1027	1020	1507	1723	645	510	673	1045	823	1152	1233	1151	858	980	1253	1117	1462	1041	1351	1270	832	1006	789	838
NTHI0012	fdhE	347	171	355	372	526	524	697	705	428	461	567	589	234	331	300	231	231	284	257	221	217	173	233	219	218	226	260	264	197	132	141	443	218	333	558	507	293	346	584	514	155	139	119	102	123	116	100	112
NTHI0013	rimI	49	13	42	47	72	87	73	77	15	18	17	18	58	49	80	46	58	74	55	54	53	44	52	55	10	8	18	14	18	10	17	62	24	14	53	61	23	22	59	59	28	31	30	39	18	22	21	8
NTHI0015	holD	108	52	79	93	128	177	123	116	54	56	46	44	130	137	159	120	69	62	77	66	152	138	145	158	37	33	36	47	43	37	27	116	58	73	85	84	56	49	117	95	70	66	91	81	48	58	44	36
NTHI0016	rsmC	187	47	136	131	233	269	206	217	58	57	59	48	61	63	78	54	91	73	104	106	137	155	118	146	57	45	71	51	41	37	31	186	63	76	128	122	89	63	123	129	68	59	84	88	42	49	48	47
NTHI0018	era	638	774	853	920	661	642	1159	1162	331	375	282	312	261	274	363	359	486	430	421	341	444	443	459	469	419	341	215	228	887	742	849	613	654	697	875	885	776	706	1059	1049	247	189	230	194	331	353	333	304
NTHI0019	rnc	433	685	696	724	595	583	1089	1095	692	709	601	695	465	471	688	626	612	636	564	470	438	409	536	507	411	392	305	285	748	609	735	481	551	660	931	866	693	585	1030	992	618	451	610	524	674	740	782	658
NTHI0020	lepB	1055	1551	1621	1766	1238	1192	2199	2138	1393	1450	1250	1335	926	905	1220	1176	1065	1098	1039	993	949	833	879	933	998	977	699	866	1542	1337	1466	1061	1586	1566	1869	1968	1764	1565	2216	2018	1898	1275	1533	1384	1632	1896	1883	1778
NTHI0021	lepA	2027	3227	2937	3031	2345	2445	3841	3825	1764	1946	1617	1617	1883	1865	2202	2317	1879	1965	2149	2074	1611	1592	1376	1589	1965	1717	1345	1480	3407	2892	3001	2370	2356	2406	3248	3142	2695	2337	3977	3662	3264	2355	2858	2631	2578	2939	2782	2593
NTHI0022	---	674	1278	782	849	1915	1920	1065	1044	1621	1877	2027	1806	1577	1932	2024	1870	1275	1247	3993	4094	711	696	589	737	574	692	598	597	1326	1223	1404	753	500	611	452	448	380	624	505	484	1184	1095	1251	1329	470	518	537	543
NTHI0025	ung	100	68	81	92	173	199	157	149	161	215	192	180	113	147	190	114	146	120	139	112	107	95	74	92	60	59	46	47	63	65	55	125	79	83	313	255	96	102	326	291	164	136	181	180	160	159	158	164
NTHI0026	miaB	1981	2185	2410	2573	3117	3214	3501	3467	3171	3541	2919	3119	2157	2088	2613	2617	1430	1451	1559	1411	3925	3687	3436	3912	2938	2696	3286	3166	2215	1877	1947	2232	2139	2126	3625	3460	2473	1917	4017	3920	3221	2527	3141	3004	2940	3165	3002	2843
NTHI0027	citT	3372	0	2748	2859	2977	3541	1911	1858	1543	1697	1316	1388	2958	3123	3931	2940	0	0	1	0	2722	2671	2468	2828	2932	3052	4523	4245	0	0	2	3515	2817	3105	2292	2201	4019	3330	2127	2278	5365	4013	5129	5318	2838	3207	3074	3177
NTHI0028	citG	2556	0	2017	2065	2356	2560	1423	1520	1160	1217	1015	1076	2169	2267	3091	2269	0	0	0	0	1919	1779	1677	1897	2622	2565	3589	3419	0	0	0	2410	2213	2534	1534	1572	3204	2707	1612	1699	4191	3046	3779	3875	2176	2509	2348	2320
NTHI0029	citF	3455	0	2405	2627	2968	3429	1535	1689	1599	1652	1347	1374	1795	1932	2584	1904	1	2	0	1	2468	2573	2127	2431	2897	2774	4476	4379	1	1	0	3141	2469	2758	1702	1952	3418	3046	1801	2039	5665	4370	5554	5549	2841	3247	3050	3191
NTHI0030	citE	1912	1	1443	1442	1495	1749	859	902	887	959	849	804	1312	1441	2064	1466	0	0	0	0	1475	1397	1137	1344	1379	1334	2117	1989	1	0	1	2019	1196	1330	947	991	1597	1500	965	1019	2653	2058	2722	2663	1531	1761	1712	1665
NTHI0031	citD	556	0	359	421	433	416	205	199	206	256	224	189	281	345	467	304	0	0	0	0	385	330	303	341	304	266	426	393	0	0	0	553	279	326	210	207	396	334	199	225	535	459	615	523	307	377	347	334
NTHI0032	citC	1131	0	1294	1352	1119	1300	818	830	669	720	619	649	937	933	1355	1036	0	0	0	0	1127	1006	977	1112	915	979	920	845	0	0	0	1364	1098	1285	895	881	1385	1213	972	969	1249	952	1176	1142	910	1050	937	910
NTHI0033	lipA	1221	1794	1350	1402	1237	1434	2092	2118	1319	1453	1127	1303	1262	1241	1484	1145	995	1053	684	572	1601	1639	1508	1775	1215	1117	1321	1283	1761	1606	1802	1495	1289	1274	1340	1296	1681	1204	1686	1543	1132	888	1077	935	530	608	574	560
NTHI0034	lipB	627	631	609	656	626	676	1181	1143	704	722	596	683	628	623	888	706	551	548	368	379	723	657	664	745	816	670	678	614	601	519	591	649	703	776	820	736	813	753	933	824	837	632	864	736	590	600	592	612
NTHI0035	---	286	297	293	313	285	311	482	452	64	43	36	42	280	258	407	267	275	249	259	179	283	246	294	298	283	233	208	206	309	286	292	311	244	278	336	325	309	255	368	336	329	268	333	299	249	267	235	242
NTHI0036	dacA	1389	1673	1297	1294	1355	1538	2472	2462	1282	1309	1072	1092	1248	1192	1719	1419	1233	1206	965	784	1405	1220	1405	1493	1521	1224	1038	1074	1641	1452	1406	1270	1605	1766	1531	1418	2051	1533	1779	1591	1631	1255	1639	1407	1231	1438	1309	1316
NTHI0037	rlpA	425	959	478	491	812	780	1378	1326	569	641	565	544	608	585	913	772	534	517	342	364	554	433	559	556	780	554	554	556	1021	950	906	450	721	715	868	825	944	662	1078	921	727	490	672	586	698	707	638	674
NTHI0038	mrdB	414	812	407	451	715	680	1048	1106	352	400	311	327	558	542	713	654	448	410	435	335	533	506	610	644	687	639	715	724	835	743	793	482	677	720	781	802	922	732	960	905	764	597	739	686	569	661	629	597
NTHI0039	mrdA	797	1837	911	868	1676	1831	2183	2148	666	777	667	672	878	1042	1242	1079	916	893	798	737	1343	1325	1213	1406	1422	1125	1300	1257	1913	1670	1594	967	1245	1335	1411	1309	1723	1294	1705	1568	1719	1334	1505	1413	1348	1556	1482	1413
NTHI0041	---	269	412	216	260	610	664	813	867	745	879	720	794	289	343	412	364	237	261	204	196	543	566	523	557	342	296	416	383	476	418	412	290	260	295	378	405	330	301	463	434	459	322	422	370	285	345	364	354
NTHI0042	---	266	360	235	251	413	440	675	601	450	490	438	448	319	360	499	356	205	204	178	184	437	431	380	427	309	263	296	316	361	320	347	297	261	265	310	294	307	290	392	402	537	382	498	431	324	356	318	324
NTHI0043	---	1499	1731	918	1035	1528	2074	176	167	376	375	535	472	1915	2218	2773	2027	1560	1501	2585	2515	719	705	560	614	2557	2983	2634	2843	1869	1723	1548	1439	987	1367	287	291	890	1577	269	266	2478	1498	2089	2025	1529	1803	1741	1738
NTHI0044	---	716	753	1103	1120	754	821	803	806	574	653	539	564	465	453	566	586	523	566	539	525	710	764	657	812	455	288	414	365	686	678	614	858	765	797	547	516	1062	715	673	618	997	844	1042	897	620	714	587	528
NTHI0045	mreB	1521	1954	1585	1777	1504	1597	1446	1538	1455	1598	1430	1547	1488	1583	2200	1724	1295	1292	1449	1422	1391	1393	1341	1503	1421	1240	1435	1389	1941	1697	1751	1635	1519	1667	1423	1352	1917	1579	1490	1441	2261	1761	2225	2158	1462	1595	1460	1447
NTHI0046	mreC	411	903	515	629	525	565	552	538	483	519	406	444	251	251	369	301	306	297	301	283	434	447	403	437	382	289	302	307	899	769	748	504	342	460	369	335	481	440	424	395	558	453	524	478	500	534	511	478
NTHI0047	mreD	96	213	112	129	108	125	135	123	100	118	92	108	68	45	62	69	84	65	68	60	130	100	115	118	68	60	68	64	180	201	171	93	106	97	100	97	126	96	123	99	122	86	143	101	128	118	124	120
NTHI0048	---	712	1013	644	748	1129	1277	1209	1209	845	918	838	773	798	787	1219	892	806	806	841	745	1098	886	931	1047	730	731	747	749	957	845	898	705	863	928	973	889	911	791	1004	874	1078	806	1102	974	668	827	621	607
NTHI0049	xthA	285	920	305	313	917	1035	1038	1019	798	835	784	764	966	921	1329	936	1040	965	1081	977	931	803	822	923	673	712	695	817	946	818	930	337	758	824	879	880	793	768	918	917	990	768	968	987	564	631	551	626
NTHI0050	rluA2	66	277	43	43	267	252	301	287	244	246	228	215	136	157	193	173	104	92	79	56	196	172	159	182	42	28	46	32	328	270	264	74	117	126	283	240	149	141	290	264	201	174	202	178	36	41	53	66
NTHI0051	---	138	418	105	121	357	376	410	377	350	402	296	330	236	221	294	291	165	172	118	109	229	209	237	220	103	86	102	109	454	418	437	123	190	189	384	375	189	161	405	395	337	294	288	286	139	145	146	161
NTHI0052	---	717	1073	436	568	1047	1329	1238	1187	1632	1925	1835	1850	1549	1475	2035	1452	835	828	915	886	1091	1035	1154	1311	798	867	860	851	1093	1016	1284	648	809	812	1119	1044	744	761	1158	1211	1818	1352	1617	1611	742	818	751	832
NTHI0053	---	32	104	28	30	194	172	248	262	436	474	471	399	136	153	248	159	237	205	162	164	348	318	340	342	321	301	255	273	94	82	78	21	280	288	155	153	278	268	177	155	247	195	219	235	166	169	179	182
NTHI0054	phnA	130	316	158	157	89	115	192	180	112	103	139	124	8	5	12	15	358	294	222	184	35	49	38	38	67	51	45	35	233	221	270	127	76	72	495	489	62	61	590	613	595	413	567	547	404	372	360	378
NTHI0055	eda	461	225	126	136	231	274	237	223	194	239	208	213	190	197	278	176	135	161	418	378	149	134	114	148	90	102	152	142	195	163	199	434	125	155	157	151	194	175	195	173	274	211	286	271	136	176	124	168
NTHI0056	uxuC	940	440	264	240	378	418	355	359	0	0	0	0	0	0	0	0	0	0	0	1	266	245	240	306	243	197	348	347	423	354	382	827	246	269	0	0	293	296	0	0	0	0	0	0	0	0	0	0
NTHI0057	fabG	823	312	229	257	274	285	243	229	301	318	279	301	341	391	537	286	239	269	734	622	220	173	199	251	0	0	0	0	320	241	277	741	191	252	219	161	225	233	205	202	457	308	427	403	275	295	300	338
NTHI0060	dctQ	0	0	0	1	344	404	288	270	443	461	401	391	565	723	910	530	407	399	981	853	0	0	0	0	0	0	0	0	0	0	0	0	0	0	295	272	0	0	298	302	671	427	549	598	309	389	361	433
NTHI0061	dctM	0	0	0	0	30	46	32	17	47	40	33	38	126	128	164	89	37	30	154	143	0	0	0	0	0	0	0	0	0	0	0	0	0	0	28	21	0	0	22	33	93	44	69	68	38	37	44	54
NTHI0062	dctP	0	0	0	0	133	137	104	99	152	146	157	141	616	707	793	484	140	137	836	757	1	0	0	0	0	0	0	0	0	0	0	0	0	0	68	59	0	0	80	64	355	222	306	307	144	155	149	211
NTHI0063	tdh	0	0	0	0	156	138	132	85	190	181	200	156	958	1111	1400	824	180	178	1300	1158	0	0	0	0	0	0	0	0	0	0	0	0	0	0	40	38	0	0	71	54	360	223	344	345	140	236	243	290
NTHI0064	uxuR	0	0	0	1	329	370	430	465	413	499	449	468	888	918	1185	767	446	416	877	860	0	0	0	1	0	0	0	0	0	0	0	0	0	0	266	258	0	0	373	367	569	448	565	576	429	473	436	468
NTHI0065	uxuA	1105	748	360	380	597	685	716	688	670	742	644	730	1098	1083	1532	891	531	531	995	939	499	446	449	508	269	263	393	364	627	565	709	933	335	359	508	402	473	408	563	474	813	653	949	887	567	683	622	662
NTHI0066	terC	389	245	456	511	786	845	900	765	1395	1528	1291	1254	660	737	964	745	109	106	93	111	204	218	232	230	1094	792	1048	952	239	195	223	413	788	821	1345	1278	1053	794	1737	1508	413	334	395	390	136	165	142	140
NTHI0067	uvrC	675	965	553	541	921	1170	844	874	525	517	398	446	644	760	971	737	619	681	703	627	352	320	338	375	695	566	796	767	1128	1037	936	687	465	519	633	615	736	494	784	710	1144	895	1108	1009	901	1061	935	933
NTHI0068	kdsB	701	604	482	584	651	684	563	519	402	434	408	355	583	544	762	512	454	452	532	527	514	468	508	569	548	507	675	685	596	542	603	643	441	474	570	567	597	498	648	566	701	524	695	650	493	640	523	521
NTHI0069	lpxK	368	932	395	372	527	632	539	578	342	348	321	325	704	712	921	692	392	373	463	432	508	454	478	576	929	791	798	848	913	889	1021	353	611	679	761	905	759	629	923	870	407	278	351	323	450	484	420	449
NTHI0072	msbA	1017	3307	1094	1152	1227	1237	1503	1505	2308	2629	2225	2239	3080	2821	4296	3757	2149	2231	2043	1940	2556	2682	2451	2856	4382	3241	3613	3684	3357	3073	3220	1042	4117	4318	2552	2416	5398	3964	2712	2616	1071	765	1046	946	907	1045	952	907
NTHI0073	rec2	105	67	38	60	67	80	57	47	31	41	31	21	166	198	211	160	31	31	58	51	37	29	42	41	25	15	38	32	64	50	51	109	15	36	28	40	24	21	45	38	54	59	91	99	80	94	91	106
NTHI0074	dksA	809	612	1134	1195	376	422	1004	987	1305	1596	1650	1628	351	386	466	431	643	691	358	346	689	725	660	767	1085	876	860	875	639	556	651	854	1007	1047	963	850	948	900	1335	1244	575	488	796	671	1052	1023	996	996
NTHI0076	pcnB	960	948	1584	1526	342	435	634	712	882	1014	840	861	631	610	786	649	541	599	466	447	845	881	836	932	697	608	586	597	859	816	752	1160	610	571	719	724	710	583	1014	862	911	830	1041	949	1021	1160	1049	1026
NTHI0077	folK	170	194	323	318	6	7	8	8	232	254	181	204	150	179	193	148	237	215	180	162	215	226	202	221	192	157	165	151	157	167	166	177	143	167	211	206	167	162	258	244	197	222	233	185	292	282	300	263
NTHI0078	---	348	419	391	388	226	238	233	244	197	224	221	239	337	353	511	357	199	184	150	147	356	290	267	304	329	225	275	294	413	362	397	343	392	384	341	278	457	331	348	341	414	281	404	343	320	339	311	286
NTHI0079	amiB	515	505	647	597	341	394	421	356	446	508	427	428	527	537	782	657	404	351	359	343	685	542	583	648	565	445	482	432	453	364	380	602	756	725	516	480	895	713	565	493	676	537	618	588	632	606	651	553
NTHI0080	mutL	1272	599	1400	1442	832	860	964	1075	538	624	515	481	1197	1127	1706	1405	841	908	878	835	1708	1738	1554	1892	686	545	543	567	597	507	607	1348	1451	1653	1161	1078	2280	1789	1335	1239	1440	1173	1454	1352	1657	1899	1601	1588
NTHI0081	miaA	596	287	614	655	451	491	550	615	240	247	190	236	257	226	364	310	417	428	395	367	677	705	677	735	203	162	136	140	255	229	253	561	671	739	454	426	904	788	518	510	545	450	560	528	670	790	672	701
NTHI0082	glnE	1384	473	1376	1405	790	843	834	939	574	663	484	517	988	904	1375	1119	761	881	956	806	1526	1635	1527	1613	1096	890	983	902	488	354	490	1428	1832	1902	1030	1023	2723	1841	1159	1044	1545	1347	1733	1488	830	964	866	857
NTHI0083	recN	700	753	1045	1186	1609	1725	1429	1410	1145	1178	1186	1077	3400	3742	4923	4168	707	745	602	595	1373	1331	1311	1428	1789	1760	1626	1714	876	747	743	766	1981	2057	1396	1443	2273	1912	1340	1253	1998	1427	1781	1811	1040	978	912	932
NTHI0084	ppnK	614	149	643	689	684	753	683	783	548	634	521	536	658	720	920	722	615	617	778	692	756	700	639	738	747	756	804	801	127	138	158	751	676	702	668	641	790	659	718	669	752	664	764	710	616	624	547	625
NTHI0085	grpE	683	241	454	441	351	531	404	452	361	444	403	373	305	282	479	301	395	409	388	353	787	736	724	799	347	392	415	399	300	231	314	605	372	337	243	252	307	342	267	236	353	294	372	420	322	376	318	304
NTHI0086	---	117	134	88	104	149	150	166	153	73	94	97	99	198	164	224	176	172	159	162	184	0	1	0	0	164	117	155	148	122	116	117	123	132	163	117	141	159	155	157	142	146	126	172	147	94	97	98	85
NTHI0087	---	167	211	160	147	207	213	267	239	172	189	197	203	324	351	495	369	258	271	388	317	0	0	0	0	172	174	190	184	215	172	255	177	267	302	192	188	244	303	240	204	288	202	256	217	228	230	228	211
NTHI0088	nrdD	1851	871	808	770	644	829	410	396	164	234	211	206	335	416	475	323	535	509	990	814	304	296	251	352	204	174	349	270	896	877	748	1715	217	302	670	720	382	348	824	824	1873	1450	986	817	435	450	616	576
NTHI0089	tesB	265	560	221	223	327	327	286	335	118	128	124	111	401	352	583	374	390	409	348	289	205	227	200	224	423	383	474	453	532	508	514	273	197	222	254	203	294	237	230	256	505	494	621	509	226	288	251	236
NTHI0091	cysS	962	879	1172	1229	1388	1569	1669	1706	1498	1611	1536	1484	2021	2033	2848	2265	988	996	957	821	1465	1309	1254	1388	660	541	568	592	824	716	857	1079	743	734	1344	1334	848	714	1469	1415	1810	1457	1836	1704	1289	1529	1387	1354
NTHI0092	ppiB	634	645	1056	1100	674	741	1225	1157	809	852	864	764	692	716	989	785	1475	1480	1017	1041	1239	1163	1066	1151	949	869	655	654	674	598	488	710	1002	978	1050	901	1140	880	975	850	979	758	895	785	1113	1200	1038	1047
NTHI0093	---	216	0	405	475	540	563	982	927	0	1	0	1	0	0	0	1	941	923	704	596	0	0	0	0	0	0	0	0	1	0	0	284	0	0	806	760	0	1	808	751	0	0	0	0	491	498	469	455
NTHI0095	tatD	618	481	599	611	2174	2363	2054	2110	702	839	678	684	720	775	1020	932	1396	1406	1932	1815	537	550	474	516	582	529	519	454	498	423	446	702	471	517	2102	1854	641	493	1991	1799	979	739	900	871	1169	1277	1106	1114
NTHI0096	---	0	60	0	0	81	66	79	114	83	94	98	82	81	91	132	93	0	0	0	0	28	25	24	25	79	75	64	85	57	40	47	0	37	51	78	57	64	45	73	72	100	88	85	99	0	0	0	0
NTHI0097	metE	17	26	12	26	16	11	16	21	69	90	73	65	41	49	60	60	6	0	0	2	37	26	29	16	66	48	44	35	37	43	38	21	44	47	13	17	53	57	14	13	54	33	54	58	39	34	32	41
NTHI0098	trxA	1035	570	630	601	474	534	549	575	510	529	497	528	887	953	1306	924	507	507	537	512	798	796	937	953	519	501	717	690	668	548	651	883	532	595	659	578	434	532	827	790	1039	843	986	907	701	703	656	619
NTHI0099	ddh	574	678	577	578	901	1105	954	919	547	483	398	451	1734	1922	2401	1799	652	689	802	751	1029	954	894	991	766	702	868	972	717	590	507	565	499	528	797	773	670	549	786	793	1494	1142	1450	1337	515	614	577	546
NTHI0100	metB	772	911	796	862	1074	1206	1076	1147	1001	939	869	884	1113	1177	1720	1163	1024	1144	1100	1164	1243	1164	1229	1207	879	775	893	894	943	886	754	779	729	823	931	855	940	760	1009	926	1737	1311	1736	1582	854	929	819	763
NTHI0101	soj	0	0	0	0	0	0	0	0	0	0	0	0	0	0	0	0	0	0	0	0	0	0	0	0	0	0	0	0	0	0	0	0	0	0	0	0	0	0	0	0	0	0	0	0	0	0	0	0
NTHI0102	dnaB2	0	0	0	0	0	0	0	0	0	0	0	0	0	0	0	0	0	0	0	0	0	0	0	0	0	0	0	0	0	0	0	0	0	0	0	0	0	0	0	0	0	0	0	0	0	0	0	0
NTHI0103	uxuA	0	0	0	0	0	0	0	0	0	0	0	0	0	0	0	0	0	0	0	0	0	0	0	0	0	0	0	0	0	0	0	0	0	0	0	0	0	0	0	0	0	0	0	0	0	0	0	0
NTHI0104	---	0	0	0	0	0	0	0	0	0	0	0	0	0	0	0	0	0	0	0	0	0	0	0	0	0	0	0	0	0	0	0	0	0	0	0	0	0	0	0	0	0	0	0	0	0	0	0	0
NTHI0106	---	0	0	0	0	0	0	0	0	0	0	0	0	0	0	0	0	0	0	0	0	0	0	0	0	0	0	0	0	0	0	0	0	0	0	0	0	0	0	0	0	0	0	0	0	0	0	0	0
NTHI0107	---	0	0	0	0	0	0	0	0	0	0	0	0	0	0	0	0	0	0	0	0	0	0	0	0	0	0	0	0	0	0	0	0	0	0	0	0	0	0	0	0	0	0	0	0	0	0	0	0
NTHI0108	---	0	0	0	0	0	0	0	0	0	0	0	0	0	0	0	0	0	0	0	0	0	0	0	0	0	0	0	0	0	0	0	0	0	0	0	0	0	0	0	0	0	0	0	0	0	0	0	0
NTHI0109	ssb2	0	0	0	0	0	0	0	0	0	0	0	0	0	0	0	0	0	0	0	0	0	0	0	0	0	0	0	0	0	0	0	0	0	0	0	0	0	0	0	0	0	0	0	0	0	0	0	0
NTHI0110	---	0	0	0	0	0	0	0	0	0	0	0	0	0	0	0	0	0	0	0	0	0	0	0	0	0	0	0	0	0	0	0	0	0	0	0	0	0	0	0	0	0	0	0	0	0	0	0	0
NTHI0111	---	0	0	0	0	0	0	0	0	0	0	0	0	0	0	0	0	0	0	0	0	0	0	0	0	0	0	0	0	0	0	0	0	0	0	0	0	0	0	0	0	0	0	0	0	0	0	0	0
NTHI0112	topB2	0	0	0	0	0	0	0	0	0	0	0	0	0	0	0	0	0	0	0	0	0	0	0	0	0	0	0	0	0	0	0	0	0	0	0	0	0	0	0	0	0	0	0	0	0	0	0	0
NTHI0113	---	0	0	0	0	0	0	0	0	0	0	0	0	0	0	0	0	0	0	0	0	0	0	0	0	0	0	0	0	0	0	0	0	0	0	0	0	0	0	0	0	0	0	0	0	0	0	0	0
NTHI0114	---	0	0	0	0	0	0	0	0	0	0	0	0	0	0	0	0	0	0	0	0	0	0	0	0	0	0	0	0	0	0	0	0	0	0	0	0	0	0	0	0	0	0	0	0	0	0	0	0
NTHI0115	---	0	0	0	0	0	0	0	0	0	0	0	0	0	0	0	0	0	0	0	0	0	0	0	0	0	0	0	0	0	0	0	0	0	0	0	0	0	0	0	0	0	0	0	0	0	0	0	0
NTHI0116	---	0	0	0	0	0	0	0	0	0	0	0	0	0	0	0	0	0	0	0	0	0	0	0	0	0	0	0	0	0	0	0	0	0	0	0	0	0	0	0	0	0	0	0	0	0	0	0	0
NTHI0117	radC2	0	0	0	0	0	0	0	0	0	0	0	0	0	0	0	0	0	0	0	0	0	0	0	0	0	0	0	0	0	0	0	0	0	0	0	0	0	0	0	0	0	0	0	0	0	0	0	0
NTHI0118	---	0	0	0	0	0	0	0	0	0	0	0	0	0	0	0	0	0	0	0	0	0	0	0	0	0	0	0	0	0	0	0	0	0	0	0	0	0	0	0	0	0	0	0	0	0	0	0	0
NTHI0119	---	0	0	0	0	0	0	0	0	0	0	0	0	0	0	0	0	0	0	0	0	0	0	0	0	0	0	0	0	0	0	0	0	0	0	0	0	0	0	0	0	0	0	0	0	0	0	0	0
NTHI0120	pilL	0	0	0	0	0	0	0	0	0	0	0	0	0	0	0	0	0	0	0	0	0	0	0	0	0	0	0	0	0	0	0	0	0	0	0	0	0	0	0	0	0	0	0	0	0	0	0	0
NTHI0121	---	0	0	0	0	0	0	0	0	0	0	0	0	0	0	0	0	0	0	0	0	0	0	0	0	0	0	0	0	0	0	0	0	0	0	0	0	0	0	0	0	0	0	0	0	0	0	0	0
NTHI0122	---	0	0	0	0	0	0	0	0	0	0	0	0	0	0	0	0	0	0	0	0	0	0	0	0	0	0	0	0	0	0	0	0	0	0	0	0	0	0	0	0	0	0	0	0	0	0	0	0
NTHI0123	---	0	0	0	0	0	0	0	0	0	0	0	0	0	0	0	0	0	0	0	0	0	0	0	0	0	0	0	0	0	0	0	0	0	0	0	0	0	0	0	0	0	0	0	0	0	0	0	0
NTHI0125	---	0	0	0	0	0	0	0	0	0	0	0	0	0	0	0	0	0	0	0	0	0	0	0	0	0	0	0	0	0	0	0	0	0	0	0	0	0	0	0	0	0	0	0	0	0	0	0	0
NTHI0126	---	0	0	0	0	0	0	0	0	0	0	0	0	0	0	0	0	0	0	0	0	0	0	0	0	0	0	0	0	0	0	0	0	0	0	0	0	0	0	0	0	0	0	0	0	0	0	0	0
NTHI0127	---	0	0	0	0	0	0	0	0	0	0	0	0	0	0	0	0	0	0	0	0	0	0	0	0	0	0	0	0	0	0	0	0	0	0	0	0	0	0	0	0	0	0	0	0	0	0	0	0
NTHI0128	---	0	0	0	0	0	0	0	0	0	0	0	0	0	0	0	0	0	0	0	0	0	0	0	0	0	0	0	0	0	0	0	0	0	0	0	0	0	0	0	0	0	0	0	0	0	0	0	0
NTHI0129	---	0	0	0	0	0	0	0	0	0	0	0	0	0	0	0	0	0	0	0	0	0	0	0	0	0	0	0	0	0	0	0	0	0	0	0	0	0	0	0	0	0	0	0	0	0	0	0	0
NTHI0130	---	0	0	0	0	0	0	0	0	0	0	0	0	0	0	0	0	0	0	0	0	0	0	0	0	0	0	0	0	0	0	0	0	0	0	0	0	0	0	0	0	0	0	0	0	0	0	0	0
NTHI0131	---	0	0	0	0	0	0	0	0	0	0	0	0	0	0	0	0	0	0	0	0	0	0	0	0	0	0	0	0	0	0	0	0	0	0	0	0	0	0	0	0	0	0	0	0	0	0	0	0
NTHI0132	---	0	0	0	0	0	0	0	0	0	0	0	0	0	0	0	0	0	0	0	0	0	0	0	0	0	0	0	0	0	0	0	0	0	0	0	0	0	0	0	0	0	0	0	0	0	0	0	0
NTHI0133	---	0	0	0	0	0	0	0	0	0	0	0	0	0	0	0	0	0	0	0	0	0	0	0	0	0	0	0	0	0	0	0	0	0	0	0	0	0	0	0	0	0	0	0	0	0	0	0	0
NTHI0134	virB4	0	0	0	0	0	0	0	0	0	0	0	0	0	0	0	0	0	0	0	0	0	0	0	0	0	0	0	0	0	0	0	0	0	0	0	0	0	0	0	0	0	0	0	0	0	0	0	0
NTHI0135	---	0	0	0	0	0	0	0	0	0	0	0	0	0	0	0	0	0	0	0	0	0	0	0	0	0	0	0	0	0	0	0	0	0	0	0	0	0	0	0	0	0	0	0	0	0	0	0	0
NTHI0136	---	0	0	0	0	0	0	0	0	0	0	0	0	0	0	0	0	0	0	0	0	0	0	0	0	0	0	0	0	0	0	0	0	0	0	0	0	0	0	0	0	0	0	0	0	0	0	0	0
NTHI0137	---	0	0	0	0	0	0	0	0	0	0	0	0	0	0	0	0	0	0	0	0	0	0	0	0	0	0	0	0	0	0	0	0	0	0	0	0	0	0	0	0	0	0	0	0	0	0	0	0
NTHI0139	---	0	0	0	0	0	0	0	0	0	0	0	0	0	0	0	0	0	0	0	0	0	0	0	0	0	0	0	0	0	0	0	0	0	0	0	0	0	0	0	0	0	0	0	0	0	0	0	0
NTHI0140	---	0	0	0	0	0	0	0	0	0	0	0	0	0	0	0	0	0	0	0	0	0	0	0	0	0	0	0	0	0	0	0	0	0	0	0	0	0	0	0	0	0	0	0	0	0	0	0	0
NTHI0141	tnpA	0	0	0	0	0	0	0	0	0	0	0	0	0	0	0	0	0	0	0	0	0	0	0	0	0	0	0	0	0	0	0	0	0	0	0	0	0	0	0	0	0	0	0	0	0	0	0	0
NTHI0142	tnpR	0	0	0	0	0	0	0	0	0	0	0	0	0	0	0	0	0	0	0	0	0	0	0	0	0	0	0	0	0	0	0	0	0	0	0	0	0	0	0	0	0	0	0	0	0	0	0	0
NTHI0143	---	0	0	0	0	0	0	0	0	0	0	0	0	0	0	0	0	0	0	0	0	0	0	0	0	0	0	0	0	0	0	0	0	0	0	0	0	0	0	0	0	0	0	0	0	0	0	0	0
NTHI0144	---	0	0	0	0	0	0	0	0	0	0	0	0	0	0	0	0	0	0	0	0	0	0	0	0	0	0	0	0	0	0	0	0	0	0	0	0	0	0	0	0	0	0	0	0	0	0	0	0
NTHI0145	---	0	0	0	0	0	0	0	0	0	0	0	0	0	0	0	0	0	0	0	0	0	0	0	0	0	0	0	0	0	0	0	0	0	0	0	0	0	0	0	0	0	0	0	0	0	0	0	0
NTHI0146	---	0	0	0	0	0	0	0	0	0	0	0	0	0	0	0	0	0	0	0	0	0	0	0	0	0	0	0	0	0	0	0	0	0	0	0	0	0	0	0	0	0	0	0	0	0	0	0	0
NTHI0147	---	0	0	0	0	0	0	0	0	0	0	0	0	0	0	0	0	0	0	0	0	0	0	0	0	0	0	0	0	0	0	0	0	0	0	0	0	0	0	0	0	0	0	0	0	0	0	0	0
NTHI0148	---	0	0	0	0	0	0	0	0	0	0	0	0	0	0	0	0	0	0	0	0	0	0	0	0	0	0	0	0	0	0	0	0	0	0	0	0	0	0	0	0	0	0	0	0	0	0	0	0
NTHI0149	---	0	0	0	0	0	0	0	0	0	0	0	0	0	0	0	0	0	0	0	0	0	0	0	0	0	0	0	0	0	0	0	0	0	0	0	0	0	0	0	0	0	0	0	0	0	0	0	0
NTHI0150	---	0	0	0	0	0	0	0	0	0	0	0	0	0	0	0	0	0	0	0	0	0	0	0	0	0	0	0	0	0	0	0	0	0	0	0	0	0	0	0	0	0	0	0	0	0	0	0	0
NTHI0151	---	0	0	0	0	0	0	0	0	0	0	0	0	0	0	0	0	0	0	0	0	0	0	0	0	0	0	0	0	0	0	0	0	0	0	0	0	0	0	0	0	0	0	0	0	0	0	0	0
NTHI0152	traC	0	0	0	0	0	0	0	0	0	0	0	0	0	0	0	0	0	0	0	0	0	0	0	0	0	0	0	0	0	0	0	0	0	0	0	0	0	0	0	0	0	0	0	0	0	0	0	0
NTHI0153	---	0	0	0	0	0	0	0	0	0	0	0	0	0	0	0	0	0	0	0	0	0	0	0	0	0	0	0	0	0	0	0	0	0	0	0	0	0	0	0	0	0	0	0	0	0	0	0	0
NTHI0154	---	0	0	0	0	0	0	0	0	0	0	0	0	0	0	0	0	0	0	0	0	0	0	0	0	0	0	0	0	0	0	0	0	0	0	0	0	0	0	0	0	0	0	0	0	0	0	0	0
NTHI0155	---	0	0	0	0	0	0	0	0	0	0	0	0	0	0	0	0	0	0	0	0	0	0	0	0	0	0	0	0	0	0	0	0	0	0	0	0	0	0	0	0	0	0	0	0	0	0	0	0
NTHI0156	---	0	0	0	0	0	0	0	0	0	0	0	0	0	0	0	0	0	0	0	0	0	0	0	0	0	0	0	0	0	0	0	0	0	0	0	0	0	0	0	0	0	0	0	0	0	0	0	0
NTHI0157	---	0	0	0	0	0	0	0	0	0	0	0	0	0	0	0	0	0	0	0	0	0	0	0	0	0	0	0	0	0	0	0	0	0	0	0	0	0	0	0	0	0	0	0	0	0	0	0	0
NTHI0158	---	0	0	0	0	0	0	0	0	0	0	0	0	0	0	0	0	0	0	0	0	0	0	0	0	0	0	0	0	0	0	0	0	0	0	0	0	0	0	0	0	0	0	0	0	0	0	0	0
NTHI0159	---	0	0	0	0	0	0	0	0	0	0	0	0	0	0	0	0	0	0	0	0	0	0	0	0	0	0	0	0	0	0	0	0	0	0	0	0	0	0	0	0	0	0	0	0	0	0	0	0
NTHI0160	---	0	0	0	0	0	0	0	0	0	0	0	0	0	0	0	0	0	0	0	0	0	0	0	0	0	0	0	0	0	0	0	0	0	0	0	0	0	0	0	0	3	3	7	4	0	0	0	0
NTHI0161	---	0	0	0	0	0	0	0	0	0	0	0	0	0	0	0	0	0	0	0	0	0	0	0	0	0	0	0	0	0	0	0	0	0	0	0	0	0	0	0	0	0	0	0	0	0	0	0	0
NTHI0162	---	0	0	0	0	0	0	0	0	0	0	0	0	0	0	0	0	0	0	0	0	0	0	0	0	0	0	0	0	0	0	0	0	0	0	0	0	0	0	0	0	0	0	0	0	0	0	0	0
NTHI0163	---	0	0	0	0	0	0	0	0	0	0	0	0	0	0	0	0	0	0	0	0	0	0	0	0	0	0	0	0	0	0	0	0	0	0	0	0	0	0	0	0	0	0	0	0	0	0	0	0
NTHI0164	---	0	0	0	0	0	0	0	0	0	0	0	0	0	0	0	0	0	0	0	0	0	0	0	0	0	0	0	0	0	0	0	0	0	0	0	0	0	0	0	0	0	0	0	0	0	0	0	0
NTHI0165	thrC	627	910	813	839	728	765	1022	1067	1053	1053	870	916	753	809	865	888	524	574	898	943	860	844	730	786	822	771	963	969	839	714	908	667	896	904	564	602	969	1028	722	583	1226	1018	1181	1145	939	932	1055	943
NTHI0166	thrB	408	609	607	646	498	557	727	833	841	853	666	749	542	550	689	616	383	459	635	767	540	490	462	496	530	511	654	636	542	487	593	419	604	613	414	398	583	626	550	499	863	658	735	785	590	669	759	628
NTHI0167	thrA	1341	1590	1800	1975	1497	1776	1665	1845	2351	2354	2065	2045	1697	1633	2521	1638	1179	1296	2467	2617	1475	1507	1284	1289	1276	1218	1679	1602	1430	1288	1335	1277	1093	1131	1131	1116	1133	1246	1257	1241	2461	1886	2353	2491	1527	1812	1981	1665
NTHI0168	---	490	418	347	376	519	636	543	622	444	550	459	502	694	663	1006	609	421	464	552	535	558	502	432	547	387	403	477	546	369	318	462	472	157	206	469	459	228	203	511	445	649	468	630	581	342	432	361	407
NTHI0169	grk	698	447	614	697	649	836	201	181	79	97	88	101	118	132	167	136	1476	1495	1568	1449	2283	2439	1809	1071	83	81	117	93	439	416	426	683	1208	904	200	240	543	295	191	197	3517	2498	1791	1926	526	630	598	654
NTHI0171	---	797	605	798	749	836	986	259	255	80	89	99	104	110	124	136	109	2280	2209	2086	1951	2932	2961	2148	1361	61	57	81	77	578	460	611	862	1547	1132	200	218	590	332	192	210	3485	2779	1677	1822	626	687	615	731
NTHI0172	---	40	71	40	49	50	65	46	41	0	0	0	0	0	0	0	0	53	43	63	56	66	72	52	67	2	3	4	3	50	33	44	49	43	36	37	21	41	41	34	39	76	52	59	58	36	37	44	37
NTHI0173	---	10	26	23	22	13	11	39	50	0	0	0	0	14	9	26	14	21	19	18	27	19	21	20	18	0	0	0	0	14	9	15	18	14	15	17	19	12	9	23	26	18	11	13	19	16	17	37	40
NTHI0175	---	158	67	122	126	27	60	120	151	100	120	122	184	72	93	125	77	116	98	66	56	61	66	80	76	39	35	45	44	35	28	73	137	77	69	53	49	66	43	105	94	66	61	69	46	71	75	191	158
NTHI0176	---	6	8	10	8	8	10	18	11	6	4	8	6	22	11	14	5	5	8	2	7	9	10	6	10	2	2	1	3	9	11	13	8	3	2	8	12	2	6	11	11	22	23	24	29	1	1	13	5
NTHI0177	hitA	3284	3028	2870	2890	1053	1499	2187	2354	2851	3264	3571	3738	922	1033	1358	755	1530	1482	1245	1208	1104	1097	929	1003	726	668	1232	1067	833	725	3634	3557	986	1056	3235	3160	722	641	7607	6840	1349	1136	1370	1136	1109	1264	7954	7979
NTHI0179	hitB	427	545	436	442	220	291	321	373	506	551	472	561	81	112	135	100	247	284	145	136	531	519	540	539	160	133	193	154	219	190	626	361	196	235	490	542	263	203	1148	1172	227	203	222	213	354	361	1579	1421
NTHI0180	hitC	347	549	334	302	257	309	361	381	277	331	271	298	107	98	120	77	166	188	193	189	264	255	261	264	144	104	198	160	320	262	550	357	237	256	391	423	276	205	802	758	250	207	305	257	370	421	1069	1022
NTHI0181	---	356	434	349	358	317	428	337	321	390	377	313	337	408	433	589	431	343	344	450	384	461	452	396	416	341	307	372	370	469	454	460	318	310	379	250	258	457	385	308	265	638	504	678	635	439	484	386	461
NTHI0182	dapE	607	799	617	611	592	728	578	578	681	746	613	668	524	552	776	562	663	663	648	580	645	683	577	654	680	633	672	723	967	822	830	589	572	630	532	522	746	612	577	536	1068	852	1065	1031	606	730	599	606
NTHI0184	---	196	247	213	203	223	214	195	195	217	258	239	190	219	219	339	215	248	237	200	233	310	296	296	305	201	222	240	272	348	236	285	205	163	203	194	173	175	180	239	219	334	252	304	301	229	257	224	212
NTHI0185	htpG	801	193	137	161	83	120	107	111	157	157	160	177	179	162	268	139	51	50	47	57	77	74	143	112	60	44	81	59	339	270	138	537	163	128	31	38	174	146	49	41	191	183	251	205	202	191	167	163
NTHI0186	---	153	239	134	139	153	190	141	133	114	124	103	103	324	314	492	314	203	198	191	153	196	221	178	181	61	59	75	88	206	153	156	156	65	84	83	73	79	56	69	57	202	221	255	226	163	191	170	145
NTHI0188	hsdM1	0	1163	1	2	1199	1301	942	1078	1615	1780	1484	1531	0	0	0	1	1380	1425	1274	1301	1432	1503	1249	1367	0	0	0	0	1266	1150	1170	0	0	0	795	740	0	1	799	831	2026	1547	1842	1902	1713	1966	1621	1537
NTHI0190	---	0	0	0	2	1172	1269	1110	1189	1380	1484	1226	1178	0	0	1	0	1216	1323	1504	1442	0	0	1	2	0	0	0	0	0	1	0	1	0	0	824	770	0	0	837	802	1708	1320	1690	1533	1525	1700	1383	1441
NTHI0192	hsdS1	0	122	0	1	813	862	821	843	450	455	386	373	0	0	0	0	221	224	250	215	871	772	723	823	0	1	0	0	104	113	104	0	0	0	531	576	0	0	656	624	216	169	230	213	195	203	189	182
NTHI0193	hsdR1	0	1440	0	2	1688	1918	1499	1605	573	675	501	509	0	0	0	0	1220	1275	1883	1803	1478	1470	1424	1510	0	0	0	0	1471	1450	1462	1	0	0	1263	1239	0	2	1387	1400	1765	1340	1729	1632	1070	1030	1120	1026
NTHI0194	ffh	935	728	844	848	1010	1230	878	1028	739	765	668	715	486	575	753	554	740	715	721	648	1096	1069	942	1077	557	552	684	634	746	728	603	913	533	728	646	574	783	683	675	619	1250	916	1160	1114	645	751	681	649
NTHI0196	corB	890	1047	1112	1145	1292	1337	1362	1410	1051	1290	1164	1116	1278	1224	1464	1556	941	982	849	760	945	941	883	1015	488	326	398	390	926	858	880	1052	905	956	1582	1467	1181	960	1650	1598	606	501	668	601	791	871	753	785
NTHI0197	---	139	196	115	130	130	168	49	65	22	28	37	53	208	249	315	251	325	311	448	439	31	25	21	37	81	91	83	76	178	168	194	149	64	88	70	58	82	96	52	56	216	173	293	240	60	48	50	40
NTHI0198	---	97	159	62	78	114	166	35	24	15	21	34	23	156	178	191	183	114	120	294	280	37	27	27	22	143	162	141	114	144	169	140	125	48	62	39	33	49	69	38	41	186	160	246	207	33	33	24	18
NTHI0199	---	11	20	26	26	24	26	25	18	12	7	12	14	27	37	27	32	15	14	14	18	4	3	3	8	9	21	22	21	22	10	24	16	8	11	19	14	7	6	17	23	23	21	17	32	17	15	11	13
NTHI0200	serS	2253	2474	1990	2042	2044	2478	1665	1767	2135	2243	2007	2133	3724	3830	5539	3734	2098	2087	2861	2703	3244	2957	2811	3166	2110	2237	2319	2384	2353	2135	2440	2280	1800	1981	1527	1444	2028	1889	1599	1491	3589	2898	3817	3379	1972	2463	1894	1970
NTHI0201	gst	833	1324	785	833	1033	1239	1207	1135	1042	1158	1177	1244	1516	1583	2182	1486	752	805	869	870	598	551	488	622	1287	1333	1402	1466	1246	1065	1475	857	647	739	764	712	695	682	743	758	1496	1075	1793	1633	794	887	856	882
NTHI0201_1	---	3	7	11	11	4	12	21	19	10	23	17	10	4	3	2	2	14	20	4	13	5	7	8	3	9	8	3	4	2	2	4	5	12	21	14	5	13	12	15	14	2	2	1	0	5	5	1	3
NTHI0202	hemR	558	1276	644	626	550	700	664	673	30	59	68	50	542	502	837	611	124	115	163	176	495	419	345	421	712	608	588	589	703	597	1001	585	527	494	306	294	530	430	422	365	757	617	906	778	313	349	346	349
NTHI0203	---	1424	1657	1882	1992	2643	2622	4206	4206	1139	1250	1065	1206	2046	1960	2567	2517	2550	2524	1615	1565	1823	1701	1696	1802	3272	2931	2794	2797	1642	1390	1660	1548	2824	3110	2239	2154	3393	2972	2499	2404	2829	1911	2265	2253	3376	3540	3513	3351
NTHI0205	mltA	962	550	780	751	707	742	819	769	454	477	388	386	1042	1075	1325	1301	381	387	319	251	439	406	399	441	520	417	380	458	544	481	434	1035	404	475	606	549	548	437	601	587	847	617	849	733	563	662	598	559
NTHI0206	---	517	395	473	502	417	442	477	472	274	276	192	240	734	688	855	922	255	265	241	225	233	254	215	243	313	264	255	249	374	348	312	588	260	307	446	428	350	263	508	457	573	459	557	516	369	390	343	380
NTHI0208	znuA	4589	4993	3990	4007	4283	5057	5950	6117	2430	2678	2949	3006	3832	4177	5751	3484	3624	3673	3438	3259	5020	4914	4623	5274	3999	4082	4344	4168	3775	3279	5133	4996	2830	2878	3529	3210	2979	2691	4291	3952	5693	4388	5791	5148	3034	3349	3798	3999
NTHI0209	---	290	449	231	263	264	310	269	261	139	158	173	164	259	268	414	253	246	240	292	287	184	180	164	192	171	167	234	217	435	340	424	273	200	225	223	213	211	215	258	236	679	520	595	590	282	294	295	246
NTHI0210	mpl	949	1579	1187	1124	1603	1873	1530	1515	776	813	769	741	1375	1322	1872	1323	1037	1096	1268	1172	810	789	695	897	910	849	922	894	1669	1511	1555	1069	838	866	1454	1363	895	754	1523	1415	2290	1745	2140	2050	1021	1101	1123	1114
NTHI0211	metC	276	558	253	286	616	778	587	565	756	741	767	669	608	650	1024	693	436	467	690	693	723	543	554	647	697	557	686	728	629	509	434	297	273	276	601	492	326	260	589	473	844	565	787	769	374	510	488	479
NTHI0212	tsaA	1788	3363	1426	1633	3483	3898	3422	3634	2	0	0	1	2294	2192	2893	2339	2203	2339	2435	2160	0	0	1	0	0	1	1	0	3344	3059	3025	1919	1338	1273	2443	2239	1508	1255	2616	2449	5251	4466	5989	5179	3635	4157	3049	3342
NTHI0213	pgsA	469	498	398	391	521	627	393	428	270	305	321	304	739	770	1145	874	542	490	795	751	364	276	305	343	300	348	332	372	472	437	481	528	572	626	485	456	608	544	416	416	774	607	802	761	553	611	525	510
NTHI0214	ppa	1851	2458	1677	1896	1804	1971	2042	1903	1950	2168	2153	2051	2102	2061	2945	2011	2450	2400	2337	2264	2551	2403	2500	2658	3284	3551	3811	4115	2452	2123	2643	1695	3300	3427	1564	1477	3670	3287	1554	1413	3604	2765	3532	3472	2679	3059	2548	2782
NTHI0215	---	102	218	171	159	68	76	141	138	99	121	105	116	94	99	174	139	72	91	61	61	57	70	52	50	136	93	114	94	194	186	218	114	175	144	133	108	119	95	123	132	246	206	284	323	153	158	164	153
NTHI0218	udk	1655	2013	1436	1427	1446	1827	1511	1623	792	845	752	812	1547	1445	2217	1640	1067	1179	1344	1340	1290	1328	1133	1336	2072	1766	2006	1925	1945	1758	1988	1783	1575	1883	1042	997	1954	1540	1144	1048	2261	1741	2567	2302	2253	2611	2211	2287
NTHI0219	dcd	1331	1660	1088	1170	1320	1520	1267	1233	668	780	654	619	1181	1091	1722	1357	827	936	1149	1070	424	427	332	435	1555	1344	1574	1574	1761	1544	1656	1384	1432	1568	866	813	1899	1431	855	791	1955	1628	2191	2051	1496	1615	1395	1480
NTHI0220	asmA	850	1410	802	829	847	1056	856	857	368	375	287	360	578	541	796	720	328	380	328	263	472	439	358	430	1016	746	847	851	1407	1212	1211	1080	654	742	591	549	987	679	681	588	945	823	1016	941	951	1067	928	873
NTHI0221	araJ	539	838	508	533	523	604	549	572	275	273	212	249	453	404	483	499	181	166	164	162	381	383	294	370	577	457	548	533	791	754	784	605	460	490	294	277	694	506	305	283	558	436	602	475	688	742	666	672
NTHI0222	engA	1218	1022	1556	1558	1137	1275	1257	1191	1271	1463	1321	1275	899	886	1237	1013	899	869	765	659	1248	1266	1202	1282	1044	851	922	933	949	734	696	1396	843	824	1358	1317	1043	785	1622	1400	1144	812	983	932	1386	1527	1538	1478
NTHI0223	dnaQ	240	152	220	219	387	420	419	395	241	272	262	258	388	395	525	363	233	225	217	227	292	268	229	314	256	225	253	277	154	119	117	252	149	156	375	384	140	137	487	480	447	338	470	436	188	268	201	214
NTHI0224	rnhA	50	105	41	63	130	131	140	117	87	73	68	75	32	43	69	47	51	41	40	30	43	49	42	39	38	22	26	27	111	112	100	53	35	36	185	177	41	42	164	154	98	79	104	124	48	34	29	29
NTHI0225	ompP2	11903	26774	9782	10218	37551	43942	39205	42215	37953	42288	36750	37515	35696	36188	55349	34677	24321	25150	31159	29040	2827	2062	1961	1993	28129	28973	33177	30414	27404	24168	25994	11999	11567	10756	15051	14469	12941	11386	15576	14880	32071	25214	30434	28124	9869	10983	10180	11321
NTHI0226	nagA	652	271	122	122	186	231	261	330	397	460	383	524	302	303	526	228	202	168	340	322	224	270	267	345	98	92	451	630	297	293	247	524	110	130	149	127	294	213	160	121	780	644	693	704	90	128	103	120
NTHI0227	nagB	967	317	122	164	308	343	443	447	519	596	647	731	467	527	858	305	435	456	759	719	464	463	425	542	107	128	782	954	356	304	250	787	119	171	122	97	343	274	151	134	1189	902	1054	1001	121	207	177	199
NTHI0228	nanA	1829	712	161	182	667	858	940	944	538	662	670	757	950	895	1593	497	951	925	1344	1237	734	722	786	839	264	313	1915	2251	767	726	653	1551	174	211	308	260	421	327	413	311	1592	1278	1488	1413	155	235	192	246
NTHI0229	rpiR	351	284	63	60	307	313	343	306	221	247	208	290	255	214	473	204	342	351	263	208	229	224	236	243	112	142	648	789	306	293	274	307	63	68	106	87	165	139	111	123	487	371	453	393	49	60	71	71
NTHI0230	nanK	415	321	68	68	306	395	347	312	313	345	330	353	261	221	472	194	278	288	253	192	310	263	264	262	116	127	663	758	391	311	264	366	71	105	97	95	180	168	133	91	574	396	475	409	41	83	65	106
NTHI0231	nanE	315	288	44	47	269	348	273	280	265	303	331	348	227	194	402	174	323	312	223	203	270	246	218	221	132	185	812	955	285	253	240	285	66	90	68	70	186	146	103	89	293	229	272	230	43	70	51	74
NTHI0232	siaP	9435	3242	699	649	1867	2110	608	661	464	468	691	463	2600	2542	4032	1709	1474	1545	1242	1058	3429	3183	3095	3362	1172	1254	8377	8360	3172	2930	3001	8685	476	584	322	304	1075	885	363	330	6449	5662	6277	5343	526	774	560	868
NTHI0234	siaT	3157	1971	404	443	1928	2274	823	807	362	352	524	343	2065	1777	3388	1642	1000	1105	861	685	2234	2153	2128	2151	913	871	4121	4490	2157	2028	1845	2913	632	654	277	266	1511	976	295	288	3922	3030	3297	2813	389	550	422	581
NTHI0235	---	3318	1702	273	302	860	947	351	279	155	160	180	167	1209	1221	2047	941	649	633	1513	1432	847	774	719	804	483	492	2921	3128	1878	1606	1560	2914	290	372	160	148	703	453	186	164	3160	2526	2765	2715	262	344	268	364
NTHI0236	---	27	30	5	5	40	53	22	19	10	6	9	5	9	12	17	11	5	10	9	11	32	31	28	44	12	14	82	78	34	19	21	18	26	24	15	10	76	58	20	12	68	46	52	58	10	8	6	10
NTHI0237	hflC	1556	1755	903	933	1792	2107	1923	1911	3281	3708	2790	3047	1334	1207	1706	1073	1789	1889	1947	1745	1349	1406	1642	1579	933	944	1249	1352	1842	1621	1717	1310	1232	1115	1827	1826	1366	1051	2031	1952	2125	1645	2070	1900	2496	3007	2136	2338
NTHI0239	hflK	2450	2816	1574	1635	2942	3754	3293	3300	5449	6034	4901	5072	1881	1814	2624	1633	2549	2724	2633	2344	2352	2219	2476	2558	1617	1390	1944	1984	2914	2583	2611	2211	1756	1779	2781	2844	2138	1675	3162	2931	3366	2702	3429	3122	4064	5068	3810	3880
NTHI0240	sfp	163	276	158	155	207	269	112	93	105	112	121	110	146	150	213	116	78	76	138	128	147	158	107	162	122	100	113	109	233	237	226	133	131	120	120	126	118	140	147	102	225	203	250	238	692	671	652	575
NTHI0242	dcuB2	3473	4632	5195	5632	5009	6477	2196	2026	2964	3286	4123	3765	5943	5787	8467	6514	5272	5339	6921	7159	3235	2988	2251	2839	6227	6471	3571	3598	4074	4200	4368	4190	4102	4812	4990	4814	4343	4937	4627	4396	5912	4292	6291	5944	7530	8331	7486	7667
NTHI0243	acpP	6078	6884	6048	6572	4967	5602	6027	6059	5973	6468	6363	6090	4562	5006	6879	4704	5035	4990	5254	4683	6696	5752	6351	7056	4992	4268	5451	5340	7090	5953	6878	6794	5542	5967	5614	5105	6461	5726	6065	5627	8544	6604	8729	7320	5641	5950	5184	5333
NTHI0244	fabG	4381	4590	4916	5151	2431	2776	3274	2899	4409	4649	4517	4158	3294	3607	4614	3518	4287	4229	4979	4485	5086	4592	4741	5149	3707	3302	3565	3687	5014	3998	3893	4610	3975	4331	3312	3230	4958	4165	3827	3330	7402	5262	6356	6002	5599	6726	5927	5830
NTHI0245	fabD	1467	2055	2194	2126	1420	1494	1995	1643	2279	2374	2182	1944	1508	1751	2159	1858	2495	2465	2163	1843	2131	1933	1929	2008	1616	1465	1186	1414	2324	1944	1731	1670	1990	2299	1729	1613	2555	2201	2119	1947	2383	1644	1859	1837	3180	3461	3354	3007
NTHI0247	fabH	2308	4154	3480	3656	2906	3088	4146	3996	3600	3940	3358	3536	2160	2294	2654	2942	2854	2902	1923	1867	2247	2212	2283	2405	3545	3024	3162	3106	4100	3689	3933	2590	3677	4030	3019	2867	4291	3865	3399	3389	5499	4036	3953	3446	5111	5442	5159	4935
NTHI0248	rpmF	1618	1832	1828	2119	1555	1614	2007	1969	1726	1967	1691	1852	1487	1485	1809	1627	1574	1544	1180	1033	1383	1394	1503	1548	1943	1849	2174	2156	1885	1655	1961	1536	2218	2104	1941	1907	1873	2210	1922	2079	2628	2005	2080	1853	1635	1525	1537	1686
NTHI0249	---	6714	6973	8484	8881	6606	7220	8508	8705	7419	8253	7610	7810	6335	6593	8000	7052	5457	5497	4318	4021	5747	5600	5810	6017	7550	6954	8073	8273	7332	6378	7141	7222	9379	9599	7674	7592	9794	9271	8149	7885	10465	7604	8200	7564	6437	6523	6330	6549
NTHI0250	psd	800	755	1503	1475	595	564	1444	1356	1061	1207	1057	1143	587	641	837	852	1148	1091	456	411	791	732	732	746	1006	865	603	643	756	639	648	915	779	803	1002	1014	813	781	1197	1030	1567	1287	1363	1118	798	848	779	714
NTHI0251	gor	1323	1118	1068	1086	1188	1415	973	1028	1094	1205	974	1061	1809	1803	2583	1657	841	881	1441	1371	1314	1346	1139	1369	1057	930	1350	1386	1192	1005	1121	1342	982	1113	1052	1097	1182	1125	1294	1242	2387	1825	2441	2346	849	1016	858	939
NTHI0252	---	662	1071	719	721	855	858	962	856	992	1145	1191	1062	1083	1277	1681	1085	944	969	973	975	1297	1173	1061	1277	799	767	845	878	1138	927	990	690	1183	1323	751	663	1297	1107	782	668	1040	790	966	877	560	632	611	573
NTHI0254	nqrA	9862	12294	10626	11757	9977	12576	7282	7117	6270	6401	6087	5804	12171	13563	15848	12680	7355	7637	10338	9747	6351	6455	6154	6542	12600	12504	13312	14464	12096	10089	11302	10501	9916	11662	7058	7082	11341	11779	7597	7277	16335	11162	14808	13771	11104	13470	12729	12418
NTHI0255	nqrB	5497	7747	6594	7196	5752	7035	3848	3797	3951	3947	3431	3610	6480	7053	7980	6907	3942	4544	5999	5884	3597	3718	3667	3715	6813	7232	7323	8064	7698	6441	7546	5766	5224	6136	3742	3669	5916	7156	4032	4127	9684	6603	8210	8049	6948	8532	8129	8471
NTHI0256	nqrC	3152	4801	4305	4705	3673	4485	2571	2582	2671	2538	2138	2180	3680	4541	4772	4288	2326	2616	3522	3317	2458	2324	2617	2659	4134	4295	4371	4904	4990	3919	4618	3444	3183	3907	2403	2371	3987	4549	2730	2565	6415	4214	5384	4879	4382	5470	5364	5471
NTHI0257	nqrD	1949	3113	2459	2649	2302	2544	1691	1573	1659	1599	1360	1428	2451	2866	3060	2878	1838	2074	2658	2308	1647	1543	1728	1732	2850	3066	2957	3248	3308	2606	3077	1885	2077	2662	1584	1509	2414	3011	1762	1624	3635	2447	2957	2716	2605	3152	3153	3364
NTHI0258	nqrE	816	3151	1037	1166	2000	2303	1422	1304	1499	1518	1257	1387	2237	2639	2757	2636	1628	1986	2423	2190	1471	1419	1707	1648	2711	3087	2795	3141	3191	2691	3160	868	1979	2420	1353	1463	2386	3110	1595	1647	3472	2208	2571	2416	2161	2544	2616	2624
NTHI0259	nqrF	5792	8757	7263	8222	6994	7754	4408	4436	5472	5339	4629	4739	6149	7655	8209	7662	4900	5639	6727	5917	3208	3125	3436	3366	8461	9304	8323	9295	9401	7990	8564	6244	5453	6839	4491	4512	7675	8473	5153	5077	10700	7331	8709	8459	7616	9148	8934	9190
NTHI0260	apbE	2352	3622	2959	3228	2239	2500	1876	1827	2340	2350	1856	1990	2098	2714	3002	2797	1859	1922	1984	1735	1319	1131	1298	1355	2797	3129	2717	2786	3765	3253	3540	2705	1908	2510	1658	1736	2877	2933	2211	2122	2986	2074	2185	2065	2642	3003	3004	3047
NTHI0261	---	300	770	358	421	335	343	295	269	442	441	399	350	305	452	475	500	389	375	374	328	405	377	401	442	422	511	388	429	775	681	728	316	314	409	289	278	414	467	355	312	587	419	491	451	422	445	432	524
NTHI0262	trmU	291	1063	429	491	494	528	509	551	540	639	465	516	586	693	732	730	425	460	409	355	517	529	526	573	589	636	591	547	1087	930	994	338	446	466	342	364	595	558	498	466	413	295	308	262	423	547	521	504
NTHI0263	---	434	519	447	446	494	550	562	631	360	427	295	324	356	287	442	351	335	350	319	304	446	440	409	400	293	261	412	351	518	457	503	498	400	340	417	364	434	344	441	398	839	687	879	800	349	374	383	378
NTHI0264	rluD	711	788	685	793	813	835	976	1051	661	655	621	639	512	483	638	467	478	483	440	441	464	444	458	527	446	446	520	542	728	678	671	744	556	618	579	600	691	543	717	664	453	366	485	451	573	644	582	601
NTHI0266	comL	1907	1883	1539	1669	2183	2929	3280	3156	2729	3077	2959	2724	1310	1429	2044	1334	1552	1552	1527	1479	2795	2577	2613	3013	1740	1411	1566	1353	1902	1718	1712	2172	1219	1377	2318	1841	1780	1233	2596	2341	1662	1478	1721	1467	1128	1169	1201	1162
NTHI0267	---	106	204	122	135	103	153	92	107	149	139	117	97	311	375	359	455	178	199	351	309	174	139	120	140	195	217	210	223	193	168	191	129	260	345	108	93	304	425	99	86	210	148	203	177	297	331	349	355
NTHI0268	pflA	271	446	238	282	294	330	194	157	215	214	205	207	738	785	757	976	292	366	577	603	326	290	214	269	343	290	337	320	478	350	385	246	624	843	178	144	700	1097	197	144	440	303	389	347	657	804	790	846
NTHI0269	pflB	18398	31609	19402	21570	29329	35968	4736	4725	7803	8037	9677	8323	32023	35257	32474	32756	10275	13282	46056	51096	15468	15069	6826	12628	26174	29787	31153	31305	31863	30260	29589	23067	13195	16815	10958	10167	12966	22692	9730	9810	54497	40930	57999	57379	25859	29150	26163	27918
NTHI0270	focA	2289	2294	2786	3060	3752	4434	1430	1136	2264	2257	3216	2489	4909	5038	5952	5569	2944	3178	4640	4399	1920	1715	1412	1957	5771	5873	4549	5095	2349	2462	2700	2554	3710	4606	3796	3487	3374	4462	3776	3449	5800	4133	5736	5133	5896	6262	6091	6011
NTHI0273	nagC	472	323	499	561	576	782	235	226	301	280	379	329	651	723	888	700	499	521	872	861	523	585	407	499	610	564	535	599	362	319	270	518	322	467	317	315	455	517	388	381	677	444	582	552	377	456	469	374
NTHI0274	alsT	674	1410	762	800	876	1057	421	391	333	342	360	313	249	359	276	319	194	219	952	1189	655	604	395	531	1227	1268	2626	2721	1583	1288	1127	793	578	805	184	178	731	997	230	201	547	429	482	468	265	325	321	271
NTHI0275	---	92	377	110	127	209	252	289	256	216	218	247	228	111	100	125	109	515	556	593	615	323	346	224	250	152	159	120	129	418	344	379	73	378	388	77	102	407	386	94	106	304	234	259	281	330	414	381	369
NTHI0278	soxR	137	152	119	114	358	409	226	242	29	32	46	30	215	236	371	255	63	67	67	76	300	296	307	364	370	382	399	454	152	119	176	135	212	225	29	14	187	226	17	26	549	434	544	524	348	398	313	341
NTHI0279	tatA	607	654	599	641	495	555	469	452	406	453	611	494	817	880	1312	866	673	706	669	581	581	460	532	559	1702	1635	1215	1350	644	591	715	709	705	819	466	384	586	672	453	415	958	656	872	759	850	873	774	813
NTHI0280	tatB	1494	1398	1475	1553	1145	1421	933	902	838	910	1132	987	1051	1197	1544	1282	1442	1442	1159	1026	1073	1029	889	1016	2932	2484	1928	1860	1282	1265	1156	1929	1042	1285	928	907	1083	1021	957	814	1814	1443	1841	1616	1461	1514	1333	1270
NTHI0282	tatC	1553	1241	1172	1330	1002	1335	592	602	694	793	770	783	767	757	891	845	529	548	643	586	769	773	591	766	1242	870	1020	859	1088	1035	836	1873	688	673	752	715	676	658	735	613	1515	1374	1749	1542	897	938	871	883
NTHI0283	gdhA	231	1518	275	284	385	546	274	265	187	175	168	200	440	616	727	501	470	456	2426	2942	182	174	153	171	161	229	649	670	1453	1234	898	305	261	268	236	246	299	288	288	256	532	381	464	471	302	326	309	319
NTHI0284	fur	859	580	1006	972	884	1091	906	997	962	1019	969	1006	438	482	583	449	737	748	774	694	1234	1118	1067	1214	442	401	515	438	564	535	522	1018	633	679	643	623	832	636	638	640	910	759	918	862	741	772	672	639
NTHI0285	fldA	1760	1128	1961	2029	1439	1731	1673	1730	1600	1797	1679	1540	830	823	1155	813	1019	1106	1228	1045	2014	1752	1736	1931	718	560	664	647	1089	981	1000	1924	1148	1165	1018	948	1255	1096	1195	1106	1868	1566	1719	1724	1349	1397	1269	1267
NTHI0286	mhpC	151	168	156	145	129	164	131	147	125	146	112	124	163	146	207	122	156	151	146	145	230	219	223	233	101	86	109	103	137	119	141	170	107	123	81	68	115	93	80	66	173	160	226	177	138	132	141	102
NTHI0289	seqA	432	615	404	393	558	637	554	535	437	463	459	424	584	503	756	524	425	387	398	363	478	446	411	474	246	194	211	228	555	500	528	471	254	292	460	439	305	254	454	380	594	503	636	586	426	481	434	466
NTHI0290	menE	440	545	522	489	744	937	794	784	496	539	526	488	357	380	482	421	238	254	411	363	454	475	412	474	242	175	204	197	585	502	447	526	325	337	560	548	348	325	586	497	675	555	716	708	512	541	486	456
NTHI0291	---	2629	3517	2925	3072	4325	4912	5065	5211	3965	3787	2930	3244	4006	3746	5606	4226	2359	2519	3838	3621	4230	4175	3658	4238	2776	2479	2562	2685	3385	2913	3037	2679	3252	3155	3579	3706	4062	3284	4134	3886	3839	3090	3528	3472	3533	4082	3647	3620
NTHI0292	aroC	328	424	288	321	1538	1802	1694	1633	404	303	160	284	504	515	710	482	232	275	322	287	411	385	387	438	386	422	431	477	435	329	405	273	426	409	1481	1625	484	450	1779	1816	700	468	573	614	371	466	496	554
NTHI0294	mepA	725	742	686	687	635	724	632	637	711	655	452	545	599	592	766	683	736	717	736	652	453	482	482	491	591	560	632	616	761	688	710	709	604	744	537	608	855	826	725	737	803	549	678	624	536	668	774	725
NTHI0295	---	357	356	396	378	465	490	509	437	426	441	311	371	302	324	470	431	358	396	292	238	239	223	224	263	332	310	333	357	472	390	427	331	412	494	443	477	585	518	535	583	400	295	311	328	396	399	460	477
NTHI0296	msbB	675	926	742	837	941	1076	886	925	861	863	658	745	809	875	959	796	736	802	820	665	823	777	740	812	346	300	398	370	960	847	804	774	735	823	762	830	1107	855	973	899	1067	754	953	791	795	915	917	855
NTHI0297	selD	475	862	444	514	896	1141	631	703	626	701	552	615	706	771	921	647	534	531	644	690	633	705	620	771	248	205	355	327	912	756	705	514	608	696	577	632	846	615	635	638	1026	732	925	815	599	640	624	703
NTHI0298	rplS	3007	3459	5461	5880	3295	3590	5290	5270	5380	6065	5414	5619	4818	4683	6381	5208	4396	4382	3434	2776	4001	4121	4281	4319	4202	4018	3060	3059	3365	2918	3724	3133	3937	3896	5142	5293	4344	3905	5266	5498	3447	2604	3595	3169	4628	4918	4269	4557
NTHI0299	trmD	11764	14299	20523	21936	13967	15187	22217	22127	18844	20230	18436	18630	17626	17749	23534	19091	19722	19693	13590	11195	13033	12727	13161	13766	16029	14716	11979	11985	14675	12333	14995	12448	16639	16981	19920	20606	17514	16697	20755	20644	12705	9606	12923	11409	18169	20960	17851	18781
NTHI0300	rimM	11422	12815	19571	20442	13442	14605	21137	21148	18897	20480	18947	18562	14741	15880	20025	16286	14517	14529	11055	9221	14054	12783	13652	14225	13309	12632	10384	11022	13230	11376	13140	12729	12696	13518	9685	9382	14851	13118	10620	10146	12602	9430	12608	10861	15907	18153	15919	16551
NTHI0301	rpsP	4157	4648	6347	7013	4441	4867	6950	6861	6237	6677	6268	6274	5339	5397	6981	5876	4939	5187	3996	3447	4541	4142	4603	4923	4635	4500	3936	3943	4538	3867	4863	4203	4877	5121	6658	6124	4870	4906	6910	7008	5120	3822	5043	4330	5805	6062	5442	5679
NTHI0302	---	1048	1066	949	940	935	1146	1071	989	791	909	1019	855	798	879	1251	837	1767	1835	1785	1616	1240	986	1112	1221	1269	1280	1149	1169	959	860	1136	1156	992	1242	897	880	1031	974	893	801	1060	787	1050	920	869	1015	908	845
NTHI0303	nadN	7614	3577	3627	3779	4235	5570	2311	2426	1464	1477	1430	1334	3688	3633	5672	2739	2915	2966	5227	5252	6094	6066	5033	6167	2643	2627	5174	4618	2941	2558	2741	7142	2641	2693	1630	1663	3391	2666	1690	1674	5177	4769	6193	5717	2524	2998	2571	2794
NTHI0305	aroK	579	884	727	808	663	757	590	587	673	632	483	514	532	508	642	577	539	568	385	347	780	833	687	796	536	445	512	502	939	845	661	625	434	408	608	591	536	421	692	640	856	660	796	712	626	632	623	561
NTHI0306	aroB	1126	1885	1395	1443	1411	1693	1498	1614	1325	1205	963	1016	910	936	1162	1035	943	1050	818	712	1376	1458	1381	1452	957	795	907	904	1816	1656	1458	1242	893	753	1279	1309	1130	881	1400	1352	1513	1135	1486	1335	919	1021	995	953
NTHI0307	dam	302	691	418	460	557	628	514	516	204	221	122	136	194	225	240	237	224	240	212	151	365	399	343	376	184	147	182	175	645	566	490	326	290	266	333	345	389	290	385	361	555	484	540	558	332	298	299	282
NTHI0307_1	---	4	15	4	5	6	4	15	13	13	27	31	22	24	38	46	35	28	19	15	10	5	6	2	4	7	6	1	1	8	10	11	5	5	3	5	7	8	5	11	8	15	9	5	9	5	6	4	2
NTHI0308	pgpB	160	136	179	183	246	281	293	285	115	136	110	112	59	70	82	55	110	83	106	87	170	182	157	207	131	87	167	182	168	138	84	161	133	98	234	210	145	120	218	195	201	163	175	169	158	205	160	158
NTHI0309	ribA	306	254	323	372	291	354	304	305	237	276	247	234	120	156	220	170	256	300	184	180	472	500	383	475	254	208	228	230	258	245	184	351	164	200	219	229	189	169	297	252	324	293	391	336	222	231	164	147
NTHI0310	oppA	1390	1980	1608	1607	1119	1259	2074	2226	2033	2297	2155	2214	712	584	1070	652	1281	1328	901	797	294	298	340	285	917	700	887	879	1216	1092	1904	1411	1538	1223	1563	1580	1491	1084	1962	1860	1959	1560	1848	1658	1151	1262	1335	1293
NTHI0311	---	187	262	194	208	154	207	313	282	255	342	316	331	131	123	179	118	220	200	119	130	40	30	47	44	111	117	138	123	165	126	214	175	164	170	256	207	169	125	311	281	254	214	224	227	184	188	190	193
NTHI0312	prlC	2534	1826	1985	2048	1393	2029	1461	1634	2140	2255	2100	2263	1983	1754	2751	1488	1724	1813	1459	1492	1104	1148	1200	1179	1462	1574	2034	1966	1497	1301	1704	2075	1901	1805	1247	1305	1952	1639	1547	1529	2286	1811	2228	1879	1027	1276	1131	1181
NTHI0314	hsdM2	544	707	498	477	861	894	812	883	594	654	587	584	0	1	0	0	1001	961	859	794	0	0	0	0	1043	1068	977	1104	784	645	779	523	696	1089	224	207	1048	1115	270	220	814	639	726	715	593	687	689	657
NTHI0315	hsdS2	18	23	22	22	689	777	594	582	36	19	27	29	0	0	0	0	238	245	240	247	0	0	0	0	294	278	305	311	33	20	24	13	14	16	22	16	20	28	25	13	511	370	445	408	29	18	34	28
NTHI0316	prrC	0	0	0	3	1067	1219	1070	1066	604	642	588	538	0	0	0	0	0	0	0	0	0	0	0	0	1	0	0	0	0	0	0	0	0	0	499	473	0	0	580	529	0	0	0	0	0	0	0	0
NTHI0317	---	226	0	248	274	612	722	616	603	395	452	348	363	0	0	0	0	0	0	0	0	0	1	0	0	0	0	0	0	0	1	0	285	12	22	322	337	15	18	386	355	0	0	0	0	0	0	0	0
NTHI0318	hsdR2	972	1658	890	930	2651	3005	2612	2666	1709	1889	1635	1654	241	233	305	246	672	712	1358	1294	225	216	191	236	1183	1103	1555	1528	1598	1491	1439	1058	1080	1125	2133	2087	1297	1104	2285	2123	2330	1950	2337	2278	859	906	777	829
NTHI0319	---	2980	1067	3059	3260	1162	1341	1647	1589	1336	1504	1459	1265	1314	1298	1868	1589	2996	3095	2508	2103	3774	3219	3458	3832	2237	1938	1833	1617	1043	934	1085	3136	1035	1027	2079	1949	1052	944	2219	2096	1490	1110	1415	1208	1715	1682	1563	1678
NTHI0321	arcB	234	451	190	216	239	322	295	292	393	478	343	372	294	263	397	295	123	114	168	161	334	327	326	339	481	440	281	301	421	353	396	265	260	280	274	266	247	244	287	277	432	361	385	353	355	367	378	330
NTHI0322	---	62	121	49	49	72	84	85	110	97	100	76	90	56	71	96	78	38	57	83	66	102	106	103	114	93	107	60	45	94	110	134	60	42	61	61	49	48	42	65	71	68	66	87	74	70	76	80	64
NTHI0323	birA	200	239	191	225	277	285	221	248	282	286	300	291	172	182	315	193	116	112	178	162	337	286	255	336	105	108	102	113	297	226	231	220	169	229	240	203	248	166	236	210	245	230	279	249	213	237	224	194
NTHI0324	guaB	4552	2644	3676	3773	2765	3146	2396	2299	1591	1689	1492	1465	3307	3881	4852	3479	1810	1923	3991	3715	1887	1794	1806	1975	1309	1037	1259	1245	2589	2338	2077	4955	1370	1749	2424	2429	1937	1834	2704	2596	3107	2451	2684	2651	2349	2589	2323	2196
NTHI0326	guaA	2876	3322	2485	2612	2556	3264	1708	1713	1076	1222	1065	1071	5264	6158	7148	5271	2386	2715	5519	5250	899	921	824	970	1281	1133	1575	1538	3834	3494	3570	2964	1465	1826	1909	1989	2349	2066	2133	2090	6271	4611	4893	4817	1655	1793	1568	1639
NTHI0327	rarD	32	17	36	36	35	39	104	83	35	53	61	46	39	50	64	54	23	24	71	81	65	78	73	73	70	54	35	39	26	24	18	41	62	64	93	89	50	54	113	84	39	25	47	53	35	35	24	36
NTHI0328	lrp	35	42	49	65	105	106	175	174	62	66	74	56	325	323	455	291	64	56	48	37	84	66	77	76	39	48	55	54	29	30	45	57	82	74	282	232	83	69	295	288	108	73	100	96	46	58	54	65
NTHI0329	nhaA	992	1798	1430	1486	1486	1655	2586	2452	1510	1668	1359	1568	1457	1380	1678	1760	1279	1274	568	548	1701	1782	1534	1638	2290	1742	2043	1929	1718	1481	1655	1198	1915	2015	1654	1511	2358	1738	2056	1906	1853	1413	1726	1661	1733	1694	1655	1646
NTHI0331	brnQ	1940	1270	1653	1739	1195	1395	1774	1729	736	848	851	855	1727	1766	2458	2094	827	856	383	344	1243	1176	1001	1093	2210	1804	1642	1578	1205	1030	1182	2130	1933	2098	1166	988	2077	1722	1306	1267	1316	1085	1277	1057	1381	1474	1409	1451
NTHI0332	ebgC	569	753	396	379	708	758	470	504	341	391	397	376	778	799	1156	718	716	751	1269	1313	628	629	587	720	657	691	1277	1260	825	707	775	536	197	279	570	546	254	255	591	528	1101	850	1158	1197	522	605	473	578
NTHI0333	rfaJ	11	18	17	14	10	16	16	13	0	0	5	1	11	22	16	11	12	17	17	22	123	52	111	120	0	2	3	5	20	5	14	7	0	0	69	58	0	0	68	57	2	6	4	7	5	0	4	0
NTHI0334	pnp	17432	28107	22230	23530	23979	25332	30775	29585	23534	24933	23313	24482	21525	22672	28280	26570	24164	24485	15862	14969	15179	14509	15326	16099	26365	27664	28480	29435	30308	26925	32690	17957	34202	39393	15583	15890	39451	36995	17117	17615	28204	20173	24568	23481	24216	27534	25153	25739
NTHI0335	nlpL	3912	6158	8808	9478	7123	7075	10836	9843	10171	11200	11331	11257	5970	6555	7832	7126	11454	11564	4257	3574	6252	5891	6900	6802	8591	9568	5099	5787	7032	6123	7089	4215	8863	10032	12094	11985	9248	9320	12897	12900	6476	4577	5206	4507	10106	11397	10522	10540
NTHI0337	deaD	3266	6657	9547	10361	9355	9770	13836	12828	13407	13851	14496	14164	9409	10030	12140	10816	15648	15919	4918	4137	7499	7542	8255	8220	10635	12226	5442	6381	7430	6650	7840	3493	10739	12080	14763	15654	11448	11460	15782	15968	6806	4802	5158	4693	15132	17677	15528	15541
NTHI0338	---	537	1016	364	368	1220	1221	1951	1949	1418	1570	1444	1321	703	764	910	924	1494	1499	608	460	463	458	386	491	1119	802	471	496	1068	976	977	684	1100	1162	178	150	1336	1089	197	200	770	669	726	571	1659	1649	1728	1581
NTHI0339	---	25	30	9	19	50	45	85	68	76	65	74	64	30	41	45	45	39	55	37	25	24	7	10	37	33	37	24	23	34	22	29	46	45	58	15	10	49	37	12	20	77	51	52	47	53	79	60	48
NTHI0340	---	409	322	265	259	359	406	332	290	224	283	267	258	279	271	359	240	222	224	358	319	631	574	558	559	436	353	730	662	392	278	283	464	301	346	314	265	324	288	317	250	425	290	505	418	437	589	463	491
NTHI0342	---	72	105	93	109	89	83	160	175	105	106	102	106	58	77	93	87	110	101	14	11	97	69	60	66	151	91	85	56	99	89	69	90	149	203	79	55	213	156	69	47	160	115	157	138	128	152	129	153
NTHI0343	arsC	97	147	92	79	71	103	79	76	55	74	71	79	294	284	471	244	234	213	415	419	129	130	112	117	50	83	85	83	128	102	123	94	57	73	62	84	70	70	72	60	145	97	122	123	88	78	61	84
NTHI0344	perM	155	253	125	134	161	212	133	107	111	140	156	134	251	248	346	238	210	220	239	201	206	187	183	231	127	124	128	115	210	188	201	181	97	74	109	79	105	96	108	112	187	138	192	153	114	128	106	120
NTHI0345	secF	879	1265	1153	1144	901	929	1533	1648	1395	1551	1113	1174	847	884	1148	1097	915	970	874	793	975	1032	989	1068	917	756	645	661	1395	1210	1286	915	1174	1138	1283	1195	1425	1126	1449	1521	1111	851	1045	983	1272	1324	1301	1237
NTHI0346	secD	1962	2456	2619	2565	1915	2068	2368	2519	2283	2577	2041	1964	1346	1242	1696	1644	1375	1415	1218	1189	2172	2253	2231	2264	1432	1047	915	942	2490	2102	1809	2120	1958	1824	1431	1582	2392	1804	1960	1874	1520	1344	1729	1592	2051	2160	1965	1875
NTHI0347	yajC	603	450	542	535	475	647	660	656	512	537	546	451	386	355	568	408	510	510	576	548	710	692	743	712	368	261	289	281	409	332	352	614	386	341	379	376	368	360	432	462	336	287	446	411	485	503	477	527
NTHI0348	sirA	30	50	25	30	62	70	73	63	54	65	58	79	88	70	121	105	61	48	42	34	54	55	61	66	74	78	64	49	49	41	54	22	55	69	55	44	77	78	66	60	44	23	48	33	61	67	73	61
NTHI0349	---	171	141	199	174	337	341	439	427	378	391	341	342	633	673	963	789	306	310	264	221	341	347	299	366	367	384	366	408	164	122	159	149	346	442	305	291	477	385	369	312	389	261	321	273	305	342	308	298
NTHI0350	tgt	527	1073	624	632	357	366	440	429	1071	1179	1021	1041	954	962	1204	1023	647	684	444	395	1062	988	997	1252	673	674	661	800	1034	868	1057	548	533	577	669	734	769	687	898	915	928	722	777	659	901	903	954	928
NTHI0351	queA	6212	7624	5167	5675	6856	8721	6991	5976	6877	7848	7780	6947	3295	3676	4175	3423	3368	3469	3050	2657	12780	10716	12538	15690	10153	10053	10198	10387	8806	7796	8040	7676	5477	6288	13794	11435	11373	8584	13815	11721	8853	6431	5982	5188	8560	8707	9519	10161
NTHI0353	---	13560	12472	11576	13068	13123	16586	12487	11912	14312	16251	15959	15683	7103	7797	10568	7442	3327	3207	2945	2631	14964	13325	15340	19544	18035	18841	22285	22670	13911	12232	13850	15066	8799	10096	21775	19729	16907	14656	20898	19572	13898	10367	10754	9487	10088	10658	10477	11736
NTHI0354	aidA	1748	4804	1970	2032	2467	2783	3201	3266	2372	2311	2010	2058	3399	3328	4834	3868	2076	2107	2607	2498	3534	3449	3122	3487	2668	2224	2668	2793	4826	4071	4122	1889	1122	1042	1665	1474	1455	1169	1981	1648	3540	2447	3232	3142	2655	2986	2763	2657
NTHI0355	uvrA	1134	1689	1423	1600	1835	1886	1856	1796	1694	1526	1208	1399	2018	2006	2943	2478	2210	2331	1888	1727	1290	1271	1215	1411	1302	1484	1299	1485	1776	1574	1822	1082	2078	2165	797	807	2321	2306	942	1003	2270	1582	1784	1882	1651	2001	2069	2044
NTHI0356	ssb	1905	1582	1620	1743	1974	2187	2159	2114	1396	1546	1382	1448	2804	3022	3803	2871	2446	2423	2298	2123	1274	1165	1135	1266	1425	1496	1535	1592	1703	1436	1800	1985	2246	2582	621	613	2475	2398	659	626	1890	1355	1924	1819	2044	2395	1834	1987
NTHI0358	tonB	2801	1134	4196	4064	1295	1415	4188	4159	3470	3894	4222	4318	1869	1787	2833	2177	2960	2819	1421	1176	549	544	469	482	2733	2224	1831	1895	736	608	1071	2428	3154	3222	705	635	2539	1879	873	799	1623	1092	1280	1173	2805	3283	6064	5882
NTHI0359	exbD	1163	1093	1629	1675	560	594	1635	1662	1477	1507	1711	1783	963	931	1399	1132	1262	1215	656	571	641	626	572	591	1281	1032	1042	1047	761	694	1005	1028	1400	1298	729	639	1051	891	952	786	822	550	679	617	1141	1244	2480	2537
NTHI0360	exbB	1025	1017	1367	1370	470	539	1398	1329	1159	1179	1387	1528	900	820	1232	1016	1066	1077	489	470	438	459	400	476	1114	1015	937	934	757	626	1012	877	1208	1219	693	611	983	874	885	892	741	538	608	583	962	1087	2024	2166
NTHI0361	bcp	185	141	145	146	231	246	233	223	289	289	299	300	232	245	330	219	325	317	464	431	217	208	154	198	225	194	226	218	150	153	136	178	244	291	172	162	177	166	182	161	269	229	301	277	232	236	210	198
NTHI0362	dapA	1748	1754	1886	1893	2102	2358	2547	2536	2336	2496	2698	2553	2782	3011	4411	3095	3084	3001	3152	3060	1699	1445	1346	1477	1875	1934	1958	1987	1706	1472	1815	1828	2211	2505	2150	1827	3085	2882	1997	1772	2396	1982	2471	2271	2016	2332	2400	2347
NTHI0363	nlpB	624	804	677	686	705	797	828	840	520	563	585	513	823	931	1357	915	667	686	948	924	390	303	306	342	619	513	568	541	730	645	742	704	728	745	661	640	1000	823	599	608	652	536	680	641	818	954	925	915
NTHI0364	---	1055	685	489	556	686	974	559	517	363	403	474	398	1067	1222	1496	963	709	697	888	890	659	560	494	574	937	1523	1072	1119	703	627	911	893	440	594	598	521	627	623	509	532	783	571	727	661	719	717	747	710
NTHI0365	lgtC	378	611	337	322	598	709	518	492	248	257	149	126	671	677	1011	649	331	374	288	237	112	49	98	113	399	385	507	447	534	434	515	432	335	341	362	259	402	326	315	284	637	459	582	519	395	442	377	375
NTHI0366	orfM	538	540	436	480	680	843	606	674	199	208	221	220	557	585	846	561	316	353	303	274	181	191	169	212	553	517	485	515	497	467	489	560	258	244	203	188	247	216	184	180	562	461	595	572	270	309	284	263
NTHI0367	kdkA	675	636	697	698	870	962	997	951	472	475	528	509	825	824	1227	829	1088	1072	1005	918	273	287	248	307	1302	1151	1267	1254	532	492	589	665	617	657	502	525	621	544	475	444	752	609	803	716	512	509	460	515
NTHI0368	opsX	219	162	180	200	148	190	121	122	204	216	191	204	165	141	217	154	206	196	172	174	190	189	159	217	196	179	201	216	153	131	127	215	138	158	210	204	175	144	191	185	197	162	242	217	136	130	129	117
NTHI0369	hxuC	347	217	344	346	121	145	286	297	94	87	142	180	200	185	295	215	159	150	157	136	160	162	139	150	209	157	191	189	102	83	213	299	822	808	244	184	846	543	185	150	370	285	318	307	45	53	60	74
NTHI0370	hxuB	556	330	430	395	149	188	306	303	165	153	246	257	252	249	472	282	232	213	191	206	154	168	123	151	172	151	210	171	138	114	285	506	571	561	310	293	495	392	220	188	506	326	411	404	79	87	85	80
NTHI0371	hxuA	574	194	508	475	1213	1495	1760	1712	844	892	942	859	333	371	493	317	171	184	193	156	330	283	271	286	150	147	191	165	119	99	144	637	298	294	402	359	322	227	335	276	296	202	226	250	86	85	91	72
NTHI0372	folB	85	84	92	95	90	107	118	96	104	114	107	91	181	172	282	195	98	85	80	93	105	104	100	97	88	95	86	95	77	76	63	112	89	93	87	73	91	83	89	83	137	83	133	116	85	109	90	99
NTHI0373	---	341	408	334	307	435	535	325	315	402	408	384	337	702	718	939	814	225	208	206	165	390	403	373	483	848	690	637	668	396	374	341	342	485	590	366	291	658	603	391	355	433	314	448	413	130	196	151	140
NTHI0374	narQ	642	1064	728	691	1012	1099	844	804	538	547	514	472	1195	1190	1609	1446	613	627	605	521	978	916	812	1007	1089	928	806	798	1148	981	958	715	764	829	313	275	978	771	329	303	916	618	835	814	181	226	234	213
NTHI0375	murB	177	959	162	177	1505	1796	1098	1077	197	200	120	165	966	940	1326	1076	183	245	209	229	1257	1171	1050	1213	1149	1013	1312	1377	1129	969	924	145	942	993	578	571	1242	1095	640	628	1310	996	1233	1129	535	638	641	615
NTHI0376	rpoH	5649	9350	4894	5201	6793	9323	8302	7986	8246	9873	8808	9540	8372	8573	11485	9082	7123	7195	8361	7634	9670	8706	8126	10663	9220	8051	7821	7356	9124	8046	9656	6110	5956	7109	9110	7448	9880	6729	10321	9200	7989	5718	6857	5750	8682	8654	8675	8810
NTHI0379	djlA	635	862	1205	1309	551	614	599	522	574	585	520	529	402	422	502	524	618	633	515	513	591	570	599	605	1399	1361	1258	1348	929	855	762	705	1044	1232	555	527	1262	1167	600	482	1004	675	797	761	695	839	771	736
NTHI0380	pyrE	419	795	761	760	339	411	329	319	282	325	266	239	325	331	381	329	370	408	400	421	473	460	400	486	915	810	789	812	793	738	717	448	606	648	285	293	662	655	358	299	942	654	729	695	442	479	478	427
NTHI0381	rph	325	776	634	679	286	353	343	328	262	256	212	232	301	290	353	341	292	324	300	279	488	492	404	502	663	631	618	617	695	672	623	380	491	566	270	249	514	522	323	256	605	448	529	456	493	495	507	482
NTHI0382	gltX	1807	1823	1652	1642	1873	2292	1624	1757	1643	1838	1634	1627	2070	2195	3155	2015	1458	1440	2280	2176	2316	2365	1978	2257	1434	1468	1600	1479	1657	1474	1353	2089	1109	1157	1292	1199	1385	1211	1422	1312	1461	1278	1614	1620	902	953	801	879
NTHI0383	lpt6	2180	1439	1963	2015	620	777	817	783	719	722	743	704	544	564	710	597	948	961	1095	1056	588	519	529	579	721	545	484	585	1396	1177	1406	2426	622	666	983	939	709	572	1097	1042	1801	1441	1712	1763	1185	1362	1292	1208
NTHI0384	rbn	83	130	82	98	102	123	163	170	176	180	163	176	237	183	288	219	102	126	111	97	161	154	152	142	115	114	102	122	113	97	84	94	126	122	173	181	168	139	163	180	200	143	172	194	114	162	138	133
NTHI0386	---	16	83	9	15	48	64	76	76	96	80	88	86	125	137	206	129	51	64	52	53	84	83	74	84	55	61	42	54	80	69	62	17	54	60	109	103	74	51	103	108	39	44	35	41	51	55	42	43
NTHI0387	---	90	138	74	99	110	130	180	173	110	135	119	117	94	79	129	106	107	87	95	95	40	40	41	49	28	16	21	30	133	129	96	113	30	25	175	172	33	26	232	193	117	86	101	96	38	32	26	36
NTHI0389	udp	2341	3260	1235	1385	3004	3626	2073	2220	1682	1831	1600	1712	2416	2538	3539	1868	1426	1378	2277	2278	1463	1419	1171	1617	1025	1162	2420	2251	3137	2925	3099	2441	1510	1544	498	485	1825	1807	508	482	3967	3460	4168	3953	1334	1605	1184	1480
NTHI0390	araJ	108	110	229	218	119	121	256	283	503	612	495	524	182	202	270	232	64	48	32	42	277	286	314	304	175	186	134	124	140	104	137	127	208	221	435	458	267	204	519	522	46	33	18	11	164	168	176	196
NTHI0391	yfbB	56	115	73	62	198	189	191	237	113	108	108	97	114	141	163	144	125	117	84	84	110	124	130	141	245	174	211	235	113	96	105	57	317	328	100	90	466	327	109	107	146	128	158	132	175	232	194	173
NTHI0392	menD	1374	2220	1650	1601	1891	2118	1975	2063	1171	1285	1153	1172	2351	2107	3071	2515	1082	1156	1288	1321	2047	2077	1846	2094	1800	1439	1937	2069	2137	1923	2042	1519	2054	1984	1070	1182	2583	2116	1296	1392	2535	1905	2450	2453	2021	2315	2079	2074
NTHI0393	menF	1247	1444	1652	1617	1707	1970	2063	2006	1720	1875	1531	1576	1410	1430	1778	1664	1050	1142	1022	948	1631	1514	1465	1689	1587	1294	1381	1547	1563	1341	1252	1375	1630	1615	1300	1434	1967	1661	1677	1571	2126	1529	1873	1821	1802	2007	1819	1751
NTHI0395	aspC3	306	356	348	363	379	438	357	355	303	359	323	326	526	527	870	523	250	271	438	440	363	365	304	364	224	210	230	235	350	312	298	317	195	185	320	332	213	188	345	348	504	435	617	561	338	404	344	374
NTHI0396	mtr	138	94	221	239	92	130	421	523	147	192	169	164	61	70	53	65	100	126	49	47	147	150	112	196	61	51	49	38	128	114	108	199	95	73	51	65	103	99	88	70	99	68	127	111	51	59	41	56
NTHI0397	sdaA	9452	10940	2638	2799	4652	5879	507	501	822	822	1040	730	7697	8496	12069	6127	2950	2948	7155	6445	5672	5806	5027	4673	8284	8767	14479	14007	11779	10709	10088	10365	4199	4992	676	656	5806	4914	617	631	11110	8310	9471	9328	2229	2406	2149	2352
NTHI0398	sdaC	16009	10821	4154	4192	3573	4415	148	92	1075	951	1665	879	14747	15776	24453	14254	6544	6812	11487	10599	10783	9185	8629	8255	14930	17343	18717	18851	12199	11360	10246	16874	6323	8231	852	881	7951	7367	746	674	11496	8401	8855	8618	4036	4664	4148	4547
NTHI0399	zntA	377	716	491	536	494	578	562	553	468	530	525	523	389	430	568	438	579	575	707	617	847	863	752	819	519	511	392	415	740	633	792	381	167	201	884	902	214	198	946	892	938	691	900	839	382	433	393	418
NTHI0403	soxR	71	61	54	58	115	169	106	118	51	55	53	40	274	299	457	268	81	69	96	110	71	61	58	73	38	70	54	63	57	64	85	68	76	78	45	46	71	70	46	56	93	77	108	95	54	53	37	49
NTHI0404	metJ	54	116	77	94	71	90	64	67	83	94	78	73	42	54	68	52	88	91	41	44	106	84	89	91	95	64	69	76	97	81	105	70	59	80	91	85	76	53	89	87	82	74	97	87	85	71	70	67
NTHI0405	rho	2314	2646	3661	3832	1678	2024	2063	1984	2218	2328	1927	1995	1825	1843	2223	2279	1403	1427	1321	1106	2094	1994	1833	2148	2143	1606	1787	1677	2640	2337	2129	2756	2160	2204	2186	2172	2731	1936	2710	2501	4010	3122	3647	3384	2561	2503	2350	2230
NTHI0406	pilD	155	36	36	44	149	189	56	50	3	3	4	8	60	52	69	56	35	36	145	145	42	27	50	48	2	2	2	1	41	31	18	205	25	28	17	23	22	19	19	13	52	45	78	60	31	42	35	34
NTHI0407	pilC	410	140	71	65	398	462	107	97	22	18	19	25	224	252	251	206	40	57	288	301	42	47	64	72	38	31	53	39	175	157	134	503	36	56	15	13	48	51	13	18	155	127	243	222	159	193	149	167
NTHI0408	pilB	1185	199	174	163	687	839	196	209	29	38	26	37	609	677	673	521	129	133	935	856	100	121	175	199	161	126	254	232	299	222	207	1303	73	72	16	29	64	57	20	29	250	216	493	554	224	291	195	232
NTHI0409	pilA	208	72	17	31	415	466	148	126	12	22	21	23	340	465	425	246	15	14	163	142	14	14	25	24	59	72	148	154	93	88	51	209	37	34	25	25	26	21	32	29	49	39	109	93	81	97	63	87
NTHI0411	ampD	59	133	54	61	96	97	102	97	81	104	118	107	48	76	111	68	164	149	134	107	190	196	171	187	154	144	160	155	137	97	124	63	112	142	60	74	138	125	80	83	260	221	269	222	92	92	123	89
NTHI0412	corC	861	1286	966	976	1248	1356	1431	1489	1011	1145	1005	1006	575	549	807	627	1256	1287	1013	951	1255	1135	1056	1209	1391	1115	1163	1201	1231	1076	1088	961	1145	1161	1312	1256	1216	1129	1383	1336	1685	1244	1680	1559	1183	1422	1276	1187
NTHI0413	lnt	711	2196	829	864	1291	1290	1514	1474	1865	2088	1810	1717	730	669	909	871	1406	1407	1157	904	2009	1896	1641	1870	2149	1584	1461	1516	2166	1915	1876	765	1886	1935	1863	1867	2213	1772	2055	1851	2298	1882	2349	2209	1895	2175	1904	1931
NTHI0414	---	476	844	492	509	818	782	954	975	755	824	657	621	563	565	736	688	600	556	490	423	677	680	624	674	780	633	675	707	790	726	770	529	729	861	683	662	867	833	737	703	863	632	745	727	755	903	835	758
NTHI0415	---	200	602	266	225	599	640	748	746	375	398	362	332	184	177	233	226	383	405	348	329	403	383	362	329	491	441	482	480	574	498	565	253	535	534	427	403	675	522	439	426	497	351	388	368	436	515	513	497
NTHI0416	ruvX	59	402	55	58	356	372	414	427	337	385	339	322	248	275	371	300	253	258	283	233	268	240	240	287	364	340	355	359	424	330	388	69	352	397	353	332	469	355	370	293	385	263	358	266	367	377	369	342
NTHI0419	xerC	0	0	0	0	0	0	0	0	0	0	0	0	0	0	0	0	0	0	0	0	0	0	0	0	0	0	0	0	0	0	0	0	0	0	0	0	0	0	0	0	75	74	90	92	85	113	83	88
NTHI0420	---	0	0	0	0	0	0	0	0	0	0	0	0	0	0	0	0	0	0	0	0	0	0	0	0	0	0	0	0	0	0	0	0	0	0	0	0	0	0	0	0	1214	808	1294	1194	928	956	895	943
NTHI0421	---	0	0	0	0	0	0	0	0	0	0	0	0	0	0	0	0	0	0	0	0	0	0	0	0	0	0	0	0	0	0	0	0	0	0	0	0	0	0	0	0	73	67	67	59	50	61	41	43
NTHI0422	---	0	0	0	0	0	0	0	0	0	0	0	0	0	0	0	0	0	0	0	0	0	0	0	0	0	0	0	0	0	0	0	0	0	0	0	0	0	0	0	0	77	65	101	89	89	87	65	68
NTHI0423	---	0	0	0	0	0	0	0	0	0	0	0	0	0	0	0	0	0	0	0	0	0	0	0	0	0	0	0	0	0	0	0	0	0	0	0	0	0	0	0	0	9	2	7	9	10	7	6	4
NTHI0424	---	0	0	0	0	0	0	0	0	0	0	0	0	0	0	0	0	0	0	0	0	0	0	0	0	0	0	0	0	0	0	0	0	0	0	0	0	0	0	0	0	20	20	18	14	10	14	6	11
NTHI0425	---	0	0	0	0	0	0	0	0	0	0	0	0	0	0	0	0	0	0	0	0	0	0	0	0	0	0	0	0	0	0	0	0	0	0	0	0	0	2	0	0	1179	910	1034	991	839	938	898	920
NTHI0426	proC	80	431	71	78	327	313	289	247	390	372	310	333	316	364	457	389	348	355	393	364	100	96	86	110	421	406	472	485	450	347	452	73	1188	1302	475	484	1261	1247	561	496	1728	1245	1415	1389	1103	1259	1174	1196
NTHI0427	hcaT	167	465	128	165	576	752	567	474	315	342	273	355	461	474	615	504	405	440	587	610	283	256	229	282	661	630	771	770	540	439	470	182	1035	1142	556	597	1261	1178	635	614	949	677	835	827	620	700	653	682
NTHI0428	xerD	264	591	235	314	504	547	488	483	358	373	338	339	377	416	512	446	264	297	402	362	534	528	435	582	415	413	482	448	670	613	601	272	1115	1167	440	446	1363	1246	553	452	1044	795	1034	889	823	838	889	863
NTHI0429	---	855	711	459	482	798	1155	598	598	845	981	1186	886	473	584	778	494	661	693	743	567	853	623	627	684	420	302	403	356	626	535	647	954	373	465	694	539	452	361	761	636	733	638	964	714	540	522	459	464
NTHI0430	ruvB	530	590	691	705	792	860	1183	1136	805	776	679	724	705	738	1030	954	571	596	461	457	446	382	367	471	657	534	504	529	574	566	511	608	745	791	925	899	967	777	1031	968	836	612	841	752	832	901	813	827
NTHI0431	ruvA	481	574	599	629	542	662	771	780	746	782	740	700	730	779	1191	961	529	554	400	330	635	586	606	621	562	485	473	454	517	454	488	523	737	786	570	512	909	773	692	621	1073	764	1004	957	835	968	861	914
NTHI0432	ruvC	343	412	377	394	424	441	510	537	174	166	162	151	339	330	481	398	366	429	354	291	437	498	411	474	458	314	361	369	414	346	368	382	540	559	347	356	829	566	403	357	547	421	491	511	423	462	445	462
NTHI0433	---	829	938	965	1002	717	786	689	637	974	1044	853	869	701	680	961	777	799	787	839	780	1205	1255	1195	1266	1003	883	982	1069	961	800	859	840	1179	1198	513	548	1435	1251	624	594	1260	1000	1164	1112	843	943	916	865
NTHI0434	ntpA	213	303	310	301	306	311	363	329	187	204	161	196	86	87	93	97	152	200	132	129	240	215	184	231	272	238	253	253	303	256	210	270	193	205	221	233	239	201	311	284	217	188	216	182	209	214	240	201
NTHI0435	aspS	3677	3651	3471	3545	3887	4584	3644	3573	2706	3009	2672	2750	1875	1718	2492	1921	2466	2607	3341	3127	3312	3448	3078	3701	3246	2991	3397	3547	3764	3351	3325	3637	2867	3004	3362	3340	3330	3025	3729	3696	3657	2972	3777	3721	3032	3341	3059	2906
NTHI0436	---	1222	1367	1667	1823	1349	1499	1928	1982	1488	1654	1539	1743	1234	1310	1586	1484	1347	1388	582	567	1590	1382	1348	1538	1068	970	829	851	1326	1189	1368	1466	1497	1579	1663	1392	1574	1399	1815	1702	1675	1255	1538	1420	1417	1582	1452	1428
NTHI0438	---	644	1015	1112	1289	1482	1491	2196	2256	957	1124	973	957	495	448	548	698	699	731	278	242	1355	1257	1193	1368	548	443	353	387	973	812	889	756	557	543	1660	1619	578	555	1861	1724	889	771	851	703	1137	1284	1222	1155
NTHI0439	vagC	0	0	0	0	153	138	257	187	165	215	171	175	0	0	0	0	0	0	0	0	174	167	181	165	142	116	90	95	0	0	0	0	0	0	162	214	0	0	185	189	100	69	92	78	145	104	146	130
NTHI0440	vapC	0	0	0	1	416	362	674	646	512	593	540	492	0	0	0	0	0	0	0	0	506	422	431	521	166	168	110	122	0	0	0	0	0	0	477	475	0	0	491	435	215	173	201	156	391	379	384	386
NTHI0441	gloA	1178	1303	1476	1521	1726	1817	1939	1889	1728	1947	1907	1886	1038	1030	1580	1116	1034	1088	932	819	2101	1913	1977	2175	2015	1878	1841	1970	1176	1148	1297	1231	1347	1431	1737	1641	1649	1347	1789	1676	2736	1901	2599	2495	1958	2149	1958	2071
NTHI0442	dnaQ	590	835	960	1021	783	849	1194	1190	888	989	897	897	438	413	577	541	679	672	353	303	1186	1095	1002	1146	550	425	278	317	755	703	694	628	739	746	980	903	807	659	1062	1009	815	546	739	644	1058	1121	1116	1116
NTHI0443	---	615	659	1121	1163	492	515	1021	953	1113	1190	1097	1153	811	721	1135	843	609	582	536	494	735	693	697	649	658	564	450	463	613	557	739	727	845	852	744	640	819	751	719	801	867	645	813	725	1457	1312	1892	1673
NTHI0444	priC	69	183	83	70	188	226	180	177	25	33	34	33	188	170	296	209	89	93	89	78	41	43	38	49	109	71	103	119	165	146	144	126	40	45	119	121	41	57	145	109	64	56	79	55	24	17	36	21
NTHI0446	efp	2330	2135	2173	2281	1960	2173	2453	2428	1836	1936	1775	1801	1515	1564	2068	1555	1700	1609	1761	1649	2717	2565	2694	2879	1911	1621	1829	1825	2099	1889	1848	2476	1949	2029	1744	1544	2439	1976	1935	1778	2521	2087	2825	2597	1671	1810	1481	1634
NTHI0447	kamA	345	580	416	386	491	593	432	411	358	416	352	368	479	409	567	478	340	378	364	336	367	353	330	375	413	361	366	400	529	489	473	453	370	392	187	176	435	382	187	187	572	447	576	576	323	324	336	299
NTHI0448	oapA	939	1653	946	937	1656	2010	1719	1674	1494	1597	1464	1459	1269	1309	1798	1508	1024	996	729	688	639	620	597	680	1419	1040	964	1005	1700	1528	1384	1025	1490	1681	487	495	1819	1388	535	492	1490	1137	1463	1281	1539	1572	1533	1415
NTHI0449	oapB	205	401	178	208	347	405	313	307	191	238	195	228	226	235	284	227	289	313	328	322	268	285	260	287	345	269	354	309	419	368	317	211	160	180	198	183	222	181	204	208	241	195	263	255	253	329	278	268
NTHI0450	recO	289	388	323	328	301	355	261	274	232	208	211	233	251	239	313	274	342	370	318	299	140	137	120	131	328	249	292	285	426	349	373	327	189	202	136	178	224	235	148	164	232	193	251	224	335	315	311	312
NTHI0451	rumA	997	1262	961	958	1078	1229	1053	1077	623	655	594	513	771	808	895	872	938	960	959	782	331	289	342	382	876	786	1063	988	1454	1295	1198	1043	787	912	293	305	1188	890	279	294	1071	885	1083	973	721	881	771	787
NTHI0452	relA	1841	2536	1692	1879	3708	4011	3521	3528	4821	5232	4739	4596	2374	2670	3307	2632	2472	2602	2813	2400	1496	1560	1634	2016	2313	2083	2681	2750	2953	2421	2476	1978	2015	2209	2562	2536	3033	2283	2514	2483	4023	2922	3115	2899	4934	5788	5432	5279
NTHI0453	dgkA	245	323	225	252	446	540	503	438	454	459	402	442	235	267	360	256	282	242	211	188	317	312	335	393	286	284	363	372	389	350	297	244	230	261	396	383	363	282	387	363	516	362	393	352	517	593	550	565
NTHI0454	mogA	473	500	449	461	841	949	816	813	424	429	355	357	289	320	434	300	432	440	298	260	399	411	417	484	547	532	628	685	595	454	495	544	400	518	625	613	669	512	630	612	715	521	627	514	700	854	784	807
NTHI0456	glnB	338	397	311	328	577	535	515	495	354	407	331	321	239	248	341	313	331	305	248	210	378	360	411	501	338	397	471	505	480	421	369	370	284	403	405	416	417	315	405	378	456	335	399	407	601	726	624	649
NTHI0457	---	904	1057	806	899	1282	1383	1241	1118	665	728	592	589	543	522	665	517	697	708	566	498	675	642	701	898	723	677	865	908	1171	993	1106	891	658	848	1123	1082	1009	799	1166	1078	1175	863	981	973	1187	1486	1438	1416
NTHI0458	priA	675	683	587	672	551	647	547	579	363	410	357	388	440	479	617	478	306	281	405	405	683	745	622	700	458	339	497	425	678	545	540	731	561	567	383	348	822	643	457	409	764	655	867	867	391	432	343	350
NTHI0459	trmB	525	648	465	467	375	456	421	449	528	556	517	492	371	338	544	381	412	427	365	362	502	505	426	512	244	225	261	246	620	553	522	508	249	246	323	340	307	256	438	363	430	453	440	443	340	374	305	274
NTHI0460	---	1042	594	670	773	656	760	663	687	428	424	447	452	539	505	803	535	605	619	940	952	1035	950	979	1038	611	704	827	713	556	597	598	1009	967	950	507	527	1024	956	585	548	736	568	762	766	386	523	434	405
NTHI0461	napF	613	146	396	419	405	425	601	552	540	581	646	553	578	618	864	657	377	442	836	841	196	167	158	161	650	699	792	908	164	165	159	634	188	228	370	330	248	294	449	380	692	458	608	552	338	318	251	294
NTHI0462	napD	83	45	50	64	55	66	67	63	86	95	86	75	90	76	96	84	51	59	88	95	37	39	26	19	61	72	66	73	51	40	55	85	24	35	46	34	37	31	50	51	91	58	76	80	43	36	25	27
NTHI0463	napA	5100	2484	3168	3046	2815	3467	2504	2532	3666	3446	3930	3118	2940	4236	4217	3615	1694	2057	6563	7838	2001	2150	1074	1540	1978	2809	3854	4444	3116	2852	2475	5647	921	1364	1438	1417	1346	1952	2406	2037	5104	3731	4095	4206	1860	2280	1861	1907
NTHI0464	napG	705	341	456	475	570	611	444	491	662	701	661	572	486	754	631	621	245	330	1063	1218	326	334	272	278	397	555	678	789	422	422	398	780	193	304	305	278	337	487	538	500	729	506	548	563	352	363	343	374
NTHI0465	napH	462	318	281	306	408	438	297	311	434	441	336	330	281	416	388	422	225	257	766	830	196	213	165	151	324	452	460	553	365	377	339	544	124	246	230	176	225	312	282	304	536	395	416	445	231	278	277	257
NTHI0466	napB	287	171	172	217	228	224	198	224	235	227	230	174	195	287	256	213	131	154	353	365	109	127	111	134	200	308	296	312	206	178	161	288	63	140	130	113	124	166	192	185	307	210	260	295	145	163	124	161
NTHI0467	napC	480	339	337	388	473	451	480	511	498	510	515	403	329	541	468	448	230	273	706	697	286	270	227	256	405	588	511	623	415	386	355	550	171	288	364	284	251	313	522	440	560	481	542	458	295	308	323	290
NTHI0468	adk	1125	1458	1226	1163	1306	1449	1371	1377	1206	1313	1238	1295	992	1011	1345	966	1400	1316	1050	1023	1651	1558	1420	1567	899	887	978	1022	1409	1231	1371	1149	1177	1129	947	912	1252	1094	916	978	1322	1066	1369	1322	1032	1135	993	1018
NTHI0469	lic3C	814	1768	917	929	1262	1378	1240	1132	779	754	632	681	876	833	1173	1031	823	785	979	932	1245	1069	982	1122	874	764	956	971	1741	1509	1424	814	974	1018	821	797	1222	955	913	891	1052	823	1004	1031	999	1167	1064	1049
NTHI0471	galE	1170	1706	1327	1268	1266	1604	1255	1220	921	934	757	785	1259	1320	1786	1343	1205	1188	1285	1221	1371	1271	1165	1297	1169	1060	1178	1181	1740	1463	1413	1229	1192	1263	841	799	1468	1201	931	849	1457	1043	1444	1395	1396	1476	1379	1412
NTHI0472	lic3A	149	123	158	129	494	579	527	513	114	97	64	72	122	99	149	117	104	120	111	114	451	360	378	475	336	307	343	376	122	122	126	172	342	322	136	140	438	373	131	123	245	170	448	417	112	149	106	116
NTHI0473	tauB	109	87	89	104	153	159	186	171	212	247	262	232	31	40	49	56	83	92	76	76	84	107	98	117	84	82	91	93	97	99	92	118	58	68	51	48	68	71	66	77	106	56	85	68	160	176	143	128
NTHI0474	tauC	40	32	29	35	89	84	77	64	37	48	45	42	26	32	30	23	39	37	73	51	56	41	49	58	33	67	45	57	45	37	53	43	25	39	20	18	36	43	27	21	37	16	23	28	64	58	56	58
NTHI0475	tauA	87	88	54	65	196	215	200	212	45	56	67	70	101	113	131	72	71	78	165	128	99	86	104	149	99	118	247	205	102	85	92	102	52	83	55	34	86	86	51	53	100	66	98	83	122	139	108	140
NTHI0476	tenA	53	22	26	32	88	96	100	93	17	32	31	20	44	52	64	32	41	33	92	77	39	63	49	73	53	51	114	94	24	18	31	60	38	45	27	16	40	28	20	18	43	44	39	50	33	56	39	36
NTHI0477	hfeD	244	734	328	300	487	522	925	920	848	885	910	879	319	292	415	420	149	159	116	110	170	148	153	171	80	51	55	56	362	294	946	224	173	142	336	327	133	122	463	486	251	167	186	195	301	288	605	577
NTHI0478	hfeC	435	1187	503	530	648	655	1112	1096	424	510	501	453	366	362	468	459	173	203	166	175	437	354	401	336	139	91	109	119	584	521	1354	382	179	171	374	369	124	127	529	540	464	293	357	322	212	274	475	445
NTHI0479	hfeB	2804	4005	2167	2251	1313	1652	2190	2141	1834	2069	2075	1949	3520	3756	5049	3532	1038	992	1357	1258	1265	1168	1074	1099	874	810	1361	1217	2216	2047	4622	2776	1075	1059	2332	2324	911	766	3343	3165	4146	3094	3714	3473	1753	2008	3626	3602
NTHI0481	hfeA	3003	4605	2106	2152	1523	1847	1917	1880	1695	1994	1877	1939	4411	4811	6300	4000	955	878	1432	1444	1041	1012	892	971	783	685	1604	1385	2840	2488	5258	3122	914	991	2105	2064	815	742	2996	3027	4569	3642	4225	4039	1547	1750	3201	3119
NTHI0482	---	0	0	0	1	579	659	628	624	512	518	473	505	0	0	0	0	0	0	0	0	0	0	0	0	0	0	0	0	0	0	0	0	0	0	0	0	0	0	0	0	0	0	0	0	0	0	0	0
NTHI0483	pbpG	188	225	219	235	263	304	285	266	193	232	212	190	204	191	269	207	212	202	149	139	236	205	178	229	272	233	217	240	197	186	215	242	270	301	232	227	313	244	302	266	203	166	203	173	260	268	249	233
NTHI0485	---	1271	508	1144	1214	1229	1202	1282	1298	471	498	500	469	661	897	861	752	545	608	802	724	625	605	472	552	457	370	424	382	555	482	469	1552	319	323	424	411	319	328	542	471	769	628	781	732	683	776	716	641
NTHI0486	pilF	204	100	261	294	255	258	341	323	96	83	95	110	159	185	191	172	107	123	151	112	92	106	68	97	102	65	63	67	112	93	107	260	95	106	121	112	95	80	134	123	161	140	170	136	79	88	92	82
NTHI0487	---	1014	932	1057	1085	1209	1419	1321	1343	979	1083	953	900	1061	1017	1582	1202	696	662	493	483	920	877	822	941	1003	701	658	577	890	842	788	1123	812	910	731	743	974	812	793	749	1104	925	1121	1076	928	1073	829	812
NTHI0488	ispG	529	829	483	507	1481	1599	1396	1448	365	402	335	318	1194	1174	1710	1206	714	828	1168	1131	1233	1246	1218	1183	417	362	409	424	852	740	577	490	985	1058	786	775	1225	1060	885	841	1777	1427	1649	1579	982	1144	955	926
NTHI0489	hisS	1203	1469	1271	1255	2112	2160	2184	2301	1229	1266	1137	1084	2084	2080	2924	2148	1141	1278	1522	1438	1859	1760	1658	1831	1339	1203	1610	1544	1569	1277	1175	1191	2102	2196	1555	1545	2577	2190	1647	1654	2632	2036	2492	2375	1667	1852	1546	1595
NTHI0490	---	740	1125	723	738	1515	1611	1752	1846	1206	1336	1160	1127	1420	1604	2159	1607	1301	1265	1388	1223	1355	1219	1221	1505	1259	1191	1353	1500	1161	980	1057	779	1588	1782	1401	1248	2001	1727	1372	1284	1882	1410	1816	1680	1354	1541	1288	1483
NTHI0491	---	31	41	35	32	31	29	45	51	83	75	83	69	44	52	81	46	40	57	40	32	47	24	46	43	71	77	65	48	32	20	18	24	28	33	51	34	23	37	49	36	47	32	36	43	37	50	41	36
NTHI0492	fdx	224	206	245	251	226	238	294	285	285	305	284	296	167	196	248	193	184	177	194	196	332	291	307	300	306	248	240	248	179	182	140	219	160	190	251	224	259	159	335	305	226	195	273	214	164	166	192	165
NTHI0493	hscA	1559	1386	1483	1475	1480	1967	2102	1961	1840	1885	1752	1875	1470	1557	2318	1593	1279	1325	1541	1415	2213	2338	2242	2300	2010	1845	1659	1679	1419	1209	1094	1427	1391	1493	1867	1911	1984	1396	2543	2126	2136	1597	2317	2052	1249	1533	1474	1397
NTHI0494	---	478	539	618	629	629	704	1068	964	758	820	803	808	462	458	725	525	599	543	452	439	828	779	873	747	927	822	601	691	560	493	456	534	556	579	801	768	664	530	1122	986	652	467	561	558	595	677	634	604
NTHI0495	hscB	361	543	449	453	595	729	1000	1049	858	913	908	902	462	522	724	580	638	635	524	503	741	734	745	687	998	984	688	739	581	521	519	347	575	617	883	864	661	506	1072	956	819	525	713	674	673	830	753	703
NTHI0496	---	146	277	174	177	237	242	452	366	282	339	339	306	234	237	330	239	276	287	256	216	269	239	275	281	389	374	263	254	280	210	258	135	248	234	347	298	202	223	426	411	306	216	310	277	248	271	238	250
NTHI0497	nifU	621	714	806	822	769	860	1616	1439	1000	1176	1296	1250	732	772	1144	807	1129	1138	1043	893	1185	1067	1216	1144	1245	1141	936	927	799	656	726	601	820	805	1083	1016	904	738	1329	1068	773	647	812	785	795	976	878	877
NTHI0498	nifS2	1838	1930	2101	2131	1908	2240	4451	4022	2291	2662	2569	2907	1725	1766	2535	1838	2301	2230	2039	1914	2459	2416	2482	2588	3300	3403	2593	2793	2086	1804	2039	1695	1897	1873	2464	2340	2037	1761	3122	2770	1904	1462	2153	2001	1871	2109	2035	2016
NTHI0499	---	647	893	806	843	759	771	1730	1597	559	627	576	679	521	534	754	715	579	574	434	392	857	807	782	857	1514	1137	1053	1011	1009	838	880	686	795	870	824	795	906	764	1094	942	680	504	806	785	773	785	779	713
NTHI0500	lasT	814	1363	817	835	940	1014	1516	1329	536	558	593	634	797	758	1044	908	721	666	554	514	902	817	880	905	2107	1692	1756	1864	1367	1121	1395	763	1080	1199	1261	1252	995	1071	1361	1374	1030	707	647	622	1074	1132	1125	1120
NTHI0501	pal	9712	8710	7887	8417	8352	9943	7897	8239	7686	8371	7725	7865	12275	12233	16896	10607	11727	11767	13983	13466	9518	9651	8945	9969	10415	11897	13160	12895	9101	8056	10054	9502	8769	9939	8338	8276	10452	10248	8341	8614	12591	9707	12657	11844	7514	8093	6942	8176
NTHI0502	tolB	1647	1252	1866	2004	3099	3271	3912	3837	2414	2479	2230	2177	2137	2272	2833	2270	1856	1854	1623	1461	2038	2111	2398	2653	2172	2156	1975	2328	1401	1177	1209	1659	1832	1996	3594	3746	2330	2104	3880	3876	2248	1561	1603	1717	2150	2462	2390	2416
NTHI0503	tolA	267	590	375	385	647	707	755	706	534	605	552	401	631	646	935	833	500	524	448	368	732	748	728	911	808	635	581	654	636	598	466	266	686	747	488	481	968	748	573	514	711	456	501	474	873	1013	1022	986
NTHI0504	tolR	345	462	391	427	591	626	708	662	677	767	638	619	404	437	538	465	412	431	405	401	821	731	720	902	548	504	591	600	453	436	417	402	534	538	504	473	683	506	551	533	612	511	548	484	571	640	664	689
NTHI0505	tolQ	1176	1087	1258	1325	1735	1917	2150	2114	1811	2134	1741	1766	1244	1381	1747	1403	1146	1136	1101	956	2880	2614	2820	3386	1599	1440	1542	1499	1147	1016	1072	1363	1439	1586	2032	1741	2009	1550	2071	1891	2105	1623	1839	1707	1613	1772	1653	1771
NTHI0506	fcbC	580	667	579	673	864	964	1093	1041	941	1079	1043	902	619	751	903	732	472	547	450	411	871	706	859	976	700	590	683	656	706	604	628	644	657	818	802	698	929	757	903	761	1020	801	979	838	728	793	759	769
NTHI0507	dinG	858	1094	1083	1148	943	1054	965	1020	926	1000	844	869	707	618	1014	868	976	1062	962	867	720	705	622	701	1266	1053	1052	1048	1142	992	1004	961	1279	1327	1265	1137	1480	1182	1250	1124	1609	1226	1537	1445	1158	1378	1165	1192
NTHI0508	---	343	474	430	457	307	326	343	333	198	200	155	177	169	226	290	230	396	402	416	443	186	176	157	193	369	315	337	362	518	475	444	394	587	587	441	424	733	594	487	409	665	492	535	518	122	112	106	104
NTHI0509	slp	285	369	276	347	362	412	347	339	61	82	68	64	156	132	201	139	375	385	371	361	171	166	150	160	339	320	335	344	407	333	392	312	435	463	311	295	484	423	341	276	404	329	339	346	150	202	179	140
NTHI0510	lcfA	1235	1367	1189	1348	840	987	847	868	2382	2651	2297	2573	2191	2231	3078	2578	1725	1886	2001	1839	1071	1034	876	1036	1171	1107	1234	1323	1334	1180	1358	1185	1246	1264	1681	1669	1573	1282	1855	1881	2372	1889	2258	2266	1258	1398	1324	1233
NTHI0511	rnd	379	226	271	288	170	190	134	154	314	301	328	332	365	378	498	395	286	236	354	326	92	70	73	89	225	177	232	214	239	205	221	341	203	264	308	333	287	212	354	335	430	325	417	348	286	293	246	300
NTHI0512	---	829	374	976	1068	323	350	491	480	901	871	746	766	187	197	235	229	268	274	183	162	365	234	300	372	442	423	281	321	321	312	325	815	361	333	433	353	431	283	484	412	437	325	350	334	335	367	333	338
NTHI0513	---	1056	1416	1262	1321	988	1085	1148	1104	791	723	591	619	1023	1024	1446	1148	1047	1090	839	858	1586	1597	1433	1611	1364	1177	1229	1219	1451	1240	1200	1244	1029	1029	1161	1092	1076	1027	1279	1196	1527	1238	1412	1420	900	991	905	779
NTHI0514	pth	299	370	396	428	325	353	416	421	21	24	32	23	249	264	383	355	206	188	136	131	365	384	294	365	310	232	245	250	364	325	275	322	370	443	309	270	510	365	360	373	484	384	465	414	471	491	488	432
NTHI0516	---	99	122	100	126	130	147	180	165	114	164	158	142	160	147	212	172	146	156	138	115	186	161	119	172	144	85	127	125	132	104	133	122	151	185	119	76	150	173	113	89	196	143	183	153	205	194	196	195
NTHI0517	---	757	941	756	813	768	866	870	885	728	830	738	757	839	934	1248	893	1058	1118	1607	1453	793	771	741	787	834	799	1021	1021	1010	886	1082	832	704	817	511	524	822	797	513	480	1121	797	959	1074	803	901	791	829
NTHI0518	xseA	537	542	583	600	385	452	424	460	424	440	368	395	422	398	591	423	501	456	868	850	640	686	519	607	743	617	847	891	567	507	562	585	665	699	447	492	815	725	503	502	800	604	780	799	636	727	565	635
NTHI0519	adpP	709	878	561	539	542	860	199	240	249	249	325	198	522	569	909	458	271	265	481	448	1197	984	912	1087	633	576	661	635	927	753	698	737	457	532	409	346	721	485	438	363	1329	1014	1294	1202	323	402	412	438
NTHI0520	icc	595	906	384	402	959	1400	321	316	311	308	293	287	595	663	1142	442	212	214	464	466	845	776	739	842	608	602	963	811	934	942	794	648	414	382	453	485	577	403	477	423	1672	1280	1566	1402	250	329	330	339
NTHI0521	---	180	200	148	174	279	321	367	309	108	119	117	135	421	370	637	438	622	624	647	661	186	185	170	169	224	210	239	286	164	153	188	145	154	174	441	395	191	174	396	397	137	93	116	131	246	280	222	272
NTHI0522	ompP1	9822	8836	8927	9193	5468	6483	5698	5810	7837	8465	7509	7419	13384	13405	19516	13149	10414	10765	17142	16734	9235	8903	8405	8835	10009	9398	10172	10780	9484	8303	7254	9796	9610	10084	6259	5801	12235	10371	6757	6404	11355	8716	11305	10843	11898	13348	11776	11824
NTHI0523	ogt	243	439	285	295	210	264	104	84	199	159	166	143	231	265	330	251	182	182	286	247	110	111	103	113	345	311	443	491	459	386	386	241	124	139	357	311	135	162	386	336	350	244	284	301	292	324	351	334
NTHI0524	mutH	251	294	333	346	271	282	133	129	136	113	134	144	130	120	199	138	133	130	197	205	241	267	220	236	305	302	421	423	332	285	276	260	83	83	469	453	78	101	487	469	331	306	348	303	393	434	508	444
NTHI0525	mesJ	836	888	485	560	755	809	685	744	410	448	370	363	832	884	1078	914	275	314	402	360	484	485	546	593	648	556	633	678	940	815	791	834	380	441	526	487	630	411	508	502	1148	1045	1133	1050	330	340	317	294
NTHI0528	accA	1838	909	1629	1669	1769	1949	1736	1768	650	600	452	477	791	904	1108	890	635	658	666	520	1335	1239	1206	1437	763	615	714	634	995	821	639	1630	862	967	742	781	1031	955	824	834	1022	946	1032	879	807	823	864	821
NTHI0529	znuB	337	294	407	414	298	278	315	374	376	411	292	352	293	310	435	390	290	328	207	180	363	362	313	386	309	308	241	236	306	310	273	386	246	305	299	325	140	93	359	368	615	530	581	494	430	449	408	421
NTHI0531	znuC	307	291	344	396	279	275	412	408	400	498	362	410	177	206	257	226	163	153	52	71	324	361	306	330	405	296	248	206	253	245	219	320	197	228	282	241	84	69	307	324	602	530	499	472	325	330	315	292
NTHI0532	nlpD	2213	2671	1949	2217	1936	2529	2494	2367	2379	2791	2516	2426	1093	1218	1476	1193	990	980	880	752	1708	1708	1427	1798	2149	1468	1536	1385	3136	2717	2415	2661	1550	1580	3543	3038	2502	1436	3675	3298	3436	2632	2602	2094	2472	2549	2417	2451
NTHI0534	tyrR	253	333	257	271	655	652	659	650	213	243	269	221	321	369	436	382	234	211	263	254	192	161	170	183	271	241	343	332	326	319	360	288	205	165	531	456	209	178	527	472	438	304	325	260	357	369	365	325
NTHI0535	hfq	1561	2134	1434	1613	2971	2889	2911	2751	1633	1891	1845	1763	2127	2234	3022	2298	2759	2762	3081	3051	3044	2762	2811	3257	2543	2741	2835	2962	2001	1869	2554	1720	2701	2952	1951	1802	2649	3003	1802	1793	2797	2188	2795	2596	3022	3421	2886	2902
NTHI0536	rluC	651	578	651	690	585	626	653	692	512	560	475	463	555	511	761	601	501	494	432	416	650	570	551	666	688	649	691	658	656	577	573	716	655	726	497	456	804	616	463	442	724	620	777	610	661	691	585	601
NTHI0538	rne	5437	8036	7640	7906	7834	8490	9704	9750	9059	9734	8846	9188	5463	5880	7195	6702	6233	6327	5718	5433	6751	6832	6393	6948	8056	7786	7733	7808	8287	7206	7497	5951	7174	8254	8415	8196	8601	8033	9385	8943	8158	6548	7843	7503	8080	8611	7789	7710
NTHI0539	---	63	6	144	151	203	199	378	355	6	6	4	4	45	51	83	106	149	163	80	68	100	79	81	93	13	5	3	1	10	9	14	68	166	163	232	215	204	187	301	246	2	0	3	3	9	6	9	8
NTHI0540	thiM	424	341	387	360	741	839	800	827	403	369	304	330	215	257	248	246	629	554	733	604	386	386	406	427	166	175	206	219	353	304	272	404	173	179	260	268	246	260	391	349	203	140	151	132	436	445	466	438
NTHI0541	thiD	302	221	298	336	533	632	639	636	271	320	241	217	183	229	248	208	511	480	564	528	267	305	284	267	192	199	207	226	260	248	233	274	174	213	220	225	237	240	277	308	179	145	143	139	307	362	398	373
NTHI0542	thiE	196	156	266	237	521	482	619	681	244	222	172	198	123	170	193	167	369	370	418	400	232	224	262	240	185	214	265	269	213	168	198	187	169	230	193	192	227	230	258	234	160	103	104	103	326	368	386	374
NTHI0543	araJ	325	268	429	447	1025	1064	1359	1456	456	441	343	407	312	325	374	373	660	660	797	670	363	374	406	406	421	488	469	501	341	267	309	296	336	356	383	401	427	398	507	531	253	178	209	218	465	535	580	508
NTHI0544	---	1	6	7	5	17	13	20	14	3	4	6	5	4	6	8	6	4	0	4	1	2	2	1	7	12	11	6	9	5	12	7	6	3	1	18	12	5	0	21	15	6	3	4	1	13	3	3	3
NTHI0545	---	772	1169	1147	1097	513	679	1061	1109	865	985	880	886	487	489	611	543	691	685	432	367	653	637	567	678	585	464	491	472	1181	1032	948	875	660	654	753	706	735	606	920	864	648	582	677	561	797	802	740	677
NTHI0546	srmB	1584	2154	1602	1642	1963	2104	2019	2071	1300	1411	1193	1199	1116	1028	1606	1053	925	951	1020	1065	2292	2275	2020	2324	1381	1283	1645	1731	2350	1941	2149	1867	1034	1137	1761	1784	1342	1132	1823	1725	2622	1929	2494	2457	1075	1311	974	1014
NTHI0547	---	82	112	76	98	118	122	167	155	108	116	128	110	60	68	89	66	140	131	114	82	158	168	165	181	91	75	68	84	132	103	118	109	67	79	144	116	75	71	138	132	83	52	78	79	81	100	63	85
NTHI0549	pssA	1924	2375	1596	1636	2061	2615	1714	1764	1398	1541	1442	1321	1540	1450	2132	1492	1507	1561	2241	2142	1734	1656	1481	1777	1242	1165	1441	1278	2434	2242	2245	2201	1270	1336	1293	1282	1442	1318	1385	1227	2355	2043	2788	2571	1320	1462	1265	1323
NTHI0550	fadR	595	652	546	535	585	741	542	614	350	417	426	385	286	300	384	314	537	564	516	518	740	674	700	767	388	357	394	356	539	559	579	682	550	591	548	519	585	512	514	430	683	564	755	681	570	601	520	544
NTHI0551	nhaB	3125	3929	3439	3964	2793	3594	1364	1357	1086	1163	1381	1354	7385	7415	9014	7802	3149	3322	3234	3232	1222	1065	933	1110	5383	6025	3801	3600	3570	3605	3574	3798	1873	2168	1705	1637	1496	2308	1635	1632	4638	3359	4930	3945	4050	4364	3839	4035
NTHI0552	dsbB	1564	1790	1704	2025	1224	1532	536	542	466	517	611	539	2259	2456	2474	2572	707	812	1196	1245	707	611	467	572	1546	1438	1350	1304	1750	1754	1614	1967	777	816	676	603	641	981	622	556	2659	1888	3039	2348	1376	1434	1324	1462
NTHI0553	glmS	910	2010	735	712	890	1017	1251	1345	935	1014	788	837	633	595	971	589	708	778	575	499	1864	1936	1768	1983	706	555	871	824	1812	1513	1687	932	521	457	640	602	669	515	730	664	535	485	574	502	1383	1468	1321	1302
NTHI0554	hupA	2561	2171	1384	1462	3697	4308	2969	2997	1650	1879	1727	1667	1096	1105	1594	950	1312	1316	1256	1229	4488	4273	4253	4515	1164	1024	1508	1388	1708	1555	2006	2578	1016	1025	2274	2143	1118	1012	2194	2244	1302	1182	1601	1327	752	895	737	836
NTHI0555	---	328	357	464	443	570	692	976	903	450	540	446	406	291	269	393	303	337	304	249	218	813	783	714	826	272	202	208	232	425	333	276	344	309	337	364	286	392	293	362	309	372	290	296	292	322	338	332	310
NTHI0557	nudC	158	278	227	241	216	231	444	429	260	275	239	256	123	140	181	151	228	285	226	231	339	310	310	282	169	96	118	141	318	234	218	187	197	190	81	99	245	172	131	111	164	132	150	165	209	233	227	230
NTHI0558	orfG	818	802	752	797	877	1035	1216	1222	722	817	651	775	819	863	1259	812	1204	1098	1397	1340	906	933	886	1002	699	629	659	683	897	786	872	905	805	851	828	790	839	773	985	806	1370	1059	1310	1262	698	853	670	696
NTHI0559	comF	123	59	32	20	91	111	30	29	16	16	20	16	151	139	124	102	34	16	184	138	32	45	41	41	33	22	46	57	116	57	54	139	20	19	14	15	27	21	18	17	65	37	92	80	41	44	44	48
NTHI0560	comE	355	173	73	68	303	332	80	85	34	40	40	42	378	463	490	367	51	75	529	473	92	91	95	116	69	75	156	185	275	236	145	398	24	30	60	46	26	29	53	45	148	106	209	226	80	123	110	105
NTHI0562	comD	87	20	8	8	53	76	15	12	6	3	3	4	94	119	101	72	8	16	116	77	17	8	23	16	11	11	21	28	44	28	15	85	6	8	0	1	11	12	3	5	20	14	33	35	17	22	14	17
NTHI0563	comC	102	38	15	17	82	86	20	23	7	8	7	7	96	88	129	75	16	18	140	132	19	19	27	15	26	20	51	55	57	46	33	100	9	10	3	7	12	15	4	1	21	30	70	65	32	29	26	23
NTHI0564	comB	153	34	21	24	130	132	29	37	6	8	10	5	194	197	246	156	36	38	183	199	34	33	32	45	30	25	65	42	42	70	38	182	10	10	6	2	7	11	3	1	25	29	69	65	37	40	28	28
NTHI0566	comA	465	84	63	53	311	410	97	98	11	21	26	26	617	703	682	492	82	81	554	486	59	67	98	114	51	59	109	128	140	100	101	555	19	26	7	8	16	18	7	7	61	65	180	158	76	121	76	117
NTHI0567	mrcA	1842	2923	2127	2244	2469	2847	2345	2472	2166	2332	2054	2039	2209	2179	3318	2593	1544	1558	1870	1691	2789	2648	2345	2792	2723	2084	2306	2335	3187	2722	2894	2020	2167	2378	1820	1724	3135	2377	2162	1940	3063	2430	2787	2735	2403	2749	2584	2451
NTHI0568	comJ	156	325	221	222	675	712	776	793	337	364	334	334	182	175	261	229	258	245	266	255	260	251	234	284	313	293	236	273	369	290	353	177	278	318	251	230	381	318	291	276	218	182	223	209	324	352	303	294
NTHI0569	---	428	389	509	468	292	377	352	378	266	284	238	223	111	137	141	118	288	321	274	287	490	527	470	525	120	137	113	120	397	368	356	417	176	217	262	244	187	234	309	273	445	337	391	374	378	417	338	348
NTHI0570	recR	531	536	597	619	596	769	702	758	620	572	488	528	208	213	264	240	393	425	310	319	909	896	829	888	189	194	216	196	543	483	431	530	206	306	546	585	327	331	593	648	705	596	706	648	522	500	487	498
NTHI0571	topB	626	1032	819	820	873	956	1141	1252	618	635	494	636	460	504	580	558	558	605	496	453	788	882	747	801	253	213	307	283	1142	968	963	742	497	597	850	862	753	716	994	989	1012	843	911	859	1039	1052	951	939
NTHI0572	secG	996	461	1041	1115	773	1021	846	931	400	412	435	377	867	747	1259	849	810	741	668	642	693	666	553	689	507	347	592	485	363	373	282	1078	268	281	689	605	253	269	738	706	1360	1212	1587	1422	887	797	809	742
NTHI0573	fruA	874	1111	960	1042	2109	2328	1943	1865	2037	2188	2032	1817	1250	1350	1742	1509	1603	1719	2139	1885	1873	1732	1912	1781	1708	1770	1857	1926	1287	1016	1065	758	1501	1734	1813	1966	2162	1735	2135	1984	2229	1494	1666	1644	1604	1860	1779	1842
NTHI0574	fruK	584	532	823	754	1050	1182	941	908	977	1007	871	886	706	729	936	732	898	950	1316	1200	1034	1057	1028	1050	797	902	941	973	597	455	447	548	725	790	730	729	923	822	825	791	1681	1220	1349	1368	886	1086	1085	1034
NTHI0575	fruB	1633	489	1947	2134	2069	2376	1881	1837	2642	2643	2315	2179	1857	2035	2602	2176	1896	1902	2573	2296	2767	2848	2634	2878	2227	2210	2509	2502	562	484	442	1710	1970	2354	1461	1447	2523	2304	1721	1592	3098	2249	2550	2477	1930	2400	2301	2247
NTHI0576	---	533	359	657	687	770	833	855	743	804	879	805	671	530	549	790	706	644	633	663	582	742	655	718	733	429	412	438	399	391	313	313	551	651	779	621	594	759	707	705	642	673	446	518	528	586	698	677	660
NTHI0577	vapD	140	63	101	121	375	426	347	298	93	104	80	68	0	0	0	1	380	394	470	443	469	487	495	494	0	1	0	0	67	48	70	128	0	0	286	263	0	0	297	283	90	73	70	63	275	309	379	348
NTHI0578	vapX	133	94	125	142	65	55	60	46	25	19	23	21	0	0	0	0	67	67	127	109	116	99	109	117	0	0	0	0	97	83	91	138	0	0	56	48	0	0	41	39	149	93	105	113	72	107	96	92
NTHI0579	tlyC	1434	1179	1427	1520	1281	1443	1228	1128	1818	1928	1816	1732	889	841	1175	879	1071	1075	1387	1239	1931	1831	1900	2106	844	796	744	848	1208	1045	1123	1654	993	1201	775	826	1172	1076	941	836	2039	1417	1629	1696	1118	1358	1449	1450
NTHI0580	---	554	811	540	592	593	655	540	559	735	800	749	683	518	483	658	445	448	393	509	499	734	705	760	851	440	439	419	444	735	709	842	651	404	473	304	312	639	450	387	380	797	652	796	781	768	838	776	790
NTHI0581	tatD	294	379	412	399	408	458	513	483	824	821	809	759	297	273	416	324	336	361	288	265	826	694	870	901	687	627	406	566	368	312	315	330	735	822	328	326	833	731	380	386	441	355	437	414	219	238	240	220
NTHI0582	holB	368	539	512	480	520	574	681	675	842	900	890	789	435	441	610	503	417	419	391	390	563	569	605	645	1043	967	658	810	544	470	548	416	956	1080	530	507	1413	1032	565	617	546	423	538	555	246	310	302	225
NTHI0584	---	3	1	2	3	3	5	4	1	0	0	0	0	3	5	5	1	3	7	5	6	0	0	0	0	0	0	0	0	1	0	1	3	0	0	3	3	0	0	5	4	6	1	4	2	4	3	4	0
NTHI0585	lav	188	65	372	350	79	64	149	147	0	0	0	0	35	24	45	52	1342	1417	1263	1067	2	1	0	0	0	0	0	0	76	71	74	234	0	0	1070	1104	0	0	1629	1525	608	480	717	595	38	37	54	60
NTHI0586	tdk	157	214	196	228	505	552	964	794	550	607	557	471	97	108	79	118	197	181	198	151	413	370	364	395	446	471	361	419	229	179	214	151	550	602	875	812	803	591	1034	968	341	269	192	203	257	284	301	295
NTHI0587	---	279	481	368	405	928	1080	2127	1869	1098	1072	1057	936	353	389	453	519	277	284	188	174	857	779	716	860	807	572	414	401	537	408	346	338	846	875	1801	1537	1429	842	2063	1862	1126	778	621	547	825	849	1012	920
NTHI0588	surA	1631	1099	1338	1443	5080	7454	8355	7663	2824	3443	2840	2942	580	603	775	702	1274	1320	1331	1225	2795	2526	2615	3207	3460	2804	2495	2407	1298	1138	915	1737	3650	3969	9156	7867	5626	3721	10703	9885	3736	2361	2593	2313	2773	2706	2787	2852
NTHI0589	pyrR	216	228	208	232	202	226	196	183	186	210	204	213	467	500	672	464	290	294	292	332	232	202	187	212	249	256	242	270	243	219	271	233	327	365	212	213	342	331	192	210	291	245	291	292	175	178	152	150
NTHI0591	mazG	195	263	212	192	210	230	221	202	228	291	275	222	212	243	418	245	343	320	410	412	361	302	297	350	154	167	170	164	247	244	266	227	211	225	176	167	232	228	167	155	365	279	364	356	151	180	177	177
NTHI0592	virK	724	634	687	744	614	693	673	700	558	535	462	469	439	454	650	523	496	472	474	424	826	676	685	819	468	358	376	338	649	552	539	869	610	577	498	464	686	568	539	468	543	496	566	542	505	585	472	512
NTHI0593	lon	3782	3577	2613	2649	3625	4270	3934	3899	3384	3757	3365	3413	4178	4109	5822	4606	3217	3089	2631	2419	2606	2485	2943	2918	3765	3536	3553	3815	4566	3862	3750	3186	3878	4295	3205	2947	4557	4241	3351	3181	3750	2857	3614	3435	3827	4471	4316	4140
NTHI0594	hemN	652	467	271	304	709	774	644	701	326	370	297	304	431	423	590	450	351	321	405	415	375	415	438	422	153	121	160	186	578	575	469	516	361	455	388	360	542	457	426	429	621	450	555	483	665	687	674	695
NTHI0595	rpiA	73	85	39	44	259	307	290	298	127	145	151	128	198	205	282	214	59	43	48	49	48	48	45	52	204	244	298	327	94	61	64	67	66	65	98	79	96	79	86	114	51	25	50	49	22	29	43	41
NTHI0596	serA	1460	1132	980	960	1005	1069	1215	1269	1333	1409	1407	1398	1459	1567	2206	1536	1092	1160	1811	1617	1265	1224	1163	1206	705	767	889	968	1183	1038	1088	1411	901	1064	1084	981	1164	1034	1171	1015	1545	1139	1963	2037	994	1026	957	989
NTHI0597	---	231	270	320	289	665	853	668	685	367	399	354	338	429	425	637	409	310	323	316	306	232	252	201	232	538	480	586	584	242	215	217	262	295	303	261	281	368	293	232	246	336	267	336	339	185	250	215	191
NTHI0598	---	466	336	515	556	861	935	804	843	378	434	410	366	652	651	992	725	525	507	474	465	592	605	516	568	457	387	470	485	360	316	292	458	573	671	446	424	740	625	520	420	743	573	652	752	411	536	485	417
NTHI0599	hisG	78	272	130	106	236	266	367	407	350	370	323	309	268	303	538	314	207	215	329	253	278	328	276	300	0	0	0	1	264	200	226	96	187	191	267	251	242	189	331	296	110	75	96	116	79	95	94	82
NTHI0600	hisD	238	293	259	261	419	490	528	517	546	619	511	492	301	328	411	343	259	305	395	410	579	567	539	531	0	0	0	0	350	279	294	200	337	370	421	413	426	423	540	480	262	181	228	232	180	220	205	211
NTHI0601	hisC	164	239	230	247	356	394	520	531	524	531	475	503	208	235	314	281	267	249	411	337	505	520	410	439	0	0	1	0	303	249	229	197	369	431	372	400	491	530	465	420	249	205	207	229	207	209	247	232
NTHI0602	hisB	256	388	246	260	492	521	706	671	738	710	644	637	259	325	405	328	343	374	458	460	561	553	556	533	0	0	0	0	380	341	391	246	552	654	565	504	740	742	626	694	318	222	275	275	281	278	295	295
NTHI0603	hisH	166	148	124	136	186	266	267	270	280	295	220	267	128	151	182	136	155	149	222	203	234	207	240	239	0	0	0	0	184	148	176	142	274	315	224	212	364	346	269	282	182	129	145	149	171	158	201	157
NTHI0604	hisA	368	369	323	284	422	503	486	480	516	546	456	442	316	383	507	367	325	336	555	543	509	529	437	486	0	0	0	1	362	318	355	407	566	705	418	383	779	757	521	471	407	274	385	348	312	335	378	363
NTHI0605	hisF	267	231	253	273	270	293	304	275	317	308	230	267	259	259	335	234	202	218	348	324	293	301	224	302	0	0	0	0	270	215	229	250	361	408	271	253	496	449	298	287	289	224	247	258	217	244	249	266
NTHI0606	hisI	366	349	352	327	392	467	460	443	483	444	375	424	344	340	510	356	273	259	446	438	462	477	370	456	0	0	0	0	334	304	298	413	470	600	402	371	667	602	440	417	391	318	379	384	326	373	341	372
NTHI0606_1	---	31	13	8	18	18	20	32	24	25	34	33	40	27	22	33	41	13	16	17	24	36	6	19	28	0	0	0	0	12	8	11	24	51	44	29	18	40	35	32	25	40	17	13	17	18	19	22	29
NTHI0607	tyrP	796	1432	950	891	1498	1617	1634	1653	678	684	551	595	635	662	665	760	587	610	844	826	837	905	763	811	1009	929	784	830	1404	1188	1306	962	810	809	476	528	1074	900	603	589	553	468	549	553	400	406	428	410
NTHI0608	atpC	5824	4119	4019	4348	2295	2697	3114	3039	2871	3067	2432	2344	4103	4102	5830	3547	2865	2915	3960	3114	2793	2386	2607	2778	3723	3533	4378	4412	4416	3851	4151	5683	3438	3700	2373	2183	3969	3526	2508	2374	4693	3404	4380	4084	3068	3296	3033	3204
NTHI0609	atpD	14957	12419	9711	10438	6720	7811	7495	7528	5912	6364	5273	5117	14111	13451	19972	12156	8293	8510	11615	10107	8149	7784	8145	8934	11342	11157	13626	14853	13037	10821	12319	13578	10939	11122	6165	6351	13098	11142	6640	6739	12975	9315	11503	11211	11156	12954	11818	11826
NTHI0610	atpG	9777	8910	6598	7008	5119	5749	5545	5644	4625	4846	4046	3966	8594	8668	13011	7901	5669	5880	7672	6350	5853	5331	5724	6111	7739	7264	8781	9579	9470	8065	8670	9056	6393	6743	4231	4075	8034	6657	4486	4243	8750	6461	8035	7432	7109	8389	7626	7571
NTHI0611	atpA	15923	13601	10282	10999	9015	9960	8711	9044	8000	8200	6760	7065	14114	13519	20160	12428	9095	9340	12819	10955	8445	8672	8815	8931	11054	11082	13936	15154	14482	12431	13760	15155	10048	10172	6624	6801	12293	10432	6801	6936	13896	10291	13004	12452	11267	12393	11311	11218
NTHI0612	atpH	4919	4522	3212	3521	3206	3531	2934	2921	2738	2893	2512	2436	4129	4070	5922	3922	2794	2968	3949	3359	3198	3213	3191	3327	3486	3318	4020	4317	4788	4144	4113	5311	3189	3532	2097	2037	3614	3286	2249	2022	4348	3452	4211	3818	3679	3967	3831	3624
NTHI0613	atpF	3355	3447	2235	2438	2354	2604	2165	2132	1851	1978	1621	1613	3218	3407	4717	3177	2287	2433	3113	2677	2336	2284	2271	2401	2309	2336	2724	2943	3465	3176	3176	3298	2274	2365	1451	1469	2363	2358	1581	1611	3596	2744	3458	2962	2701	3074	2879	2881
NTHI0614	atpE	1655	1519	1001	1158	996	1164	859	854	827	922	770	784	1535	1383	2001	1312	989	1062	1261	1158	1073	1128	1134	1098	1200	1306	1433	1483	1530	1358	1554	1611	1084	1111	730	721	1092	1198	692	791	1625	1431	1605	1420	1173	1281	1175	1149
NTHI0615	atpB	3374	3029	2489	2709	2137	2496	1939	1793	1870	1970	1831	1836	2576	2524	3071	2692	1903	1937	1752	1497	2567	2080	2272	2445	3304	3127	3234	3293	3151	2889	3100	3500	3188	3426	1586	1535	3395	3435	1647	1720	3394	2453	2989	2624	2817	3156	2743	2926
NTHI0616	atpI	519	526	382	412	423	531	388	301	204	292	280	263	537	564	569	619	293	291	215	217	293	242	259	320	644	536	572	520	494	431	490	632	877	925	319	270	849	818	341	352	724	463	576	485	682	714	681	612
NTHI0617	gidB	324	247	292	281	304	353	246	247	202	250	239	226	389	402	590	368	189	202	300	307	331	273	261	380	302	265	317	296	255	200	237	433	200	275	197	175	257	251	216	169	559	431	683	534	283	320	271	308
NTHI0618	---	98	121	67	58	152	195	90	85	117	149	142	140	268	307	370	276	97	106	145	140	180	143	144	189	192	159	186	186	131	109	120	125	94	124	58	77	146	148	79	75	292	205	335	273	183	165	153	193
NTHI0619	---	378	481	474	457	604	664	487	430	437	416	374	387	656	726	970	728	671	612	606	587	438	404	394	421	587	507	625	633	515	447	402	331	532	565	648	616	569	519	638	641	683	417	478	515	427	571	558	556
NTHI0620	---	218	406	318	351	442	513	409	386	410	425	344	361	354	383	543	358	256	236	299	259	376	314	313	376	284	243	271	306	344	358	301	251	286	282	357	358	235	262	404	353	461	382	480	490	402	451	395	405
NTHI0621	luxS	378	420	424	448	575	615	530	520	493	500	442	468	465	462	609	452	302	343	330	295	580	583	510	597	423	479	420	469	368	377	444	365	210	224	481	459	222	231	457	424	436	322	472	454	421	494	407	413
NTHI0623	aphA	962	1521	87	91	889	1236	319	274	243	255	529	259	372	424	598	333	1634	1595	1053	1003	1333	1138	885	868	886	899	777	705	1484	1474	1578	818	2886	3366	153	155	2412	2445	128	101	279	274	336	297	101	95	70	108
NTHI0624	hslV	234	89	32	52	116	213	82	70	57	55	57	58	118	79	138	73	31	46	27	16	140	139	194	180	82	70	111	134	151	141	95	153	53	62	33	34	72	64	34	34	41	41	37	37	90	71	83	77
NTHI0625	hslU	1283	419	211	218	469	814	381	370	264	282	273	250	384	376	573	291	134	108	106	75	382	384	507	490	242	246	425	419	757	682	360	876	254	244	141	150	303	235	160	144	252	210	228	222	365	439	411	399
NTHI0626	potD2	1594	2264	1553	1639	1671	1938	2240	2277	1470	1710	1514	1497	1083	1048	1409	1216	846	881	800	762	2546	2266	2312	2660	1611	1444	1851	1859	2300	2026	2104	1736	1999	2091	1651	1511	2055	1832	1899	1758	3057	2169	2724	2492	2421	2714	2110	2256
NTHI0627	ordL	287	518	218	230	299	388	295	283	267	254	248	209	309	308	446	334	199	198	247	200	341	296	312	310	246	163	244	248	554	470	377	285	305	286	177	167	333	268	202	178	303	253	320	275	292	331	320	306
NTHI0628	rmuC	306	285	347	353	447	598	441	488	295	329	284	240	168	213	263	201	412	430	474	445	486	544	473	519	325	257	340	298	256	249	214	344	445	420	312	318	565	427	337	320	340	272	320	273	293	346	302	311
NTHI0629	rbsD	601	123	35	40	72	77	62	59	65	68	109	72	0	0	0	0	0	0	0	0	0	0	0	0	1	1	0	0	118	92	193	175	140	166	32	29	87	94	22	32	68	60	54	55	144	107	203	157
NTHI0630	rbsA	2862	392	120	109	207	252	166	136	265	214	313	182	0	0	0	0	0	0	0	0	0	0	0	0	0	0	0	0	356	318	320	1127	616	719	78	68	269	223	75	60	289	195	245	238	664	328	745	588
NTHI0631	rbsC	2453	278	84	106	159	172	100	93	146	150	146	115	0	0	0	0	0	0	0	0	0	0	0	0	0	0	0	0	236	254	219	1604	432	526	63	56	207	184	58	51	213	138	175	174	278	142	331	310
NTHI0632	rbsB	6407	685	182	161	277	371	147	155	199	180	189	150	0	0	0	0	0	0	0	0	0	0	0	0	0	0	0	0	612	601	564	6463	758	971	86	93	433	314	96	88	543	423	440	464	977	617	1006	945
NTHI0633	rbsK	3195	603	144	167	293	330	151	158	211	195	199	159	1350	1786	1699	781	347	341	481	462	151	169	125	113	320	284	509	515	584	510	537	3268	477	625	117	122	317	277	109	126	561	458	469	485	642	416	603	546
NTHI0634	rbsR	2201	347	144	175	173	198	82	98	197	215	161	195	915	1267	1187	581	127	160	178	207	266	287	197	178	173	147	255	254	275	270	262	2290	313	391	72	89	227	155	68	63	282	232	227	254	369	245	299	296
NTHI0635	---	65	69	67	71	43	62	156	155	65	58	51	63	77	88	78	72	80	70	31	22	55	53	43	64	41	35	40	46	60	38	48	64	80	54	54	45	42	35	87	72	47	54	50	44	40	68	39	50
NTHI0636	menG	375	776	497	523	701	897	752	696	512	562	573	571	839	809	1134	917	506	550	801	802	665	656	653	718	497	531	573	609	754	658	828	418	523	538	709	663	732	614	805	877	1031	832	1029	1013	683	789	676	677
NTHI0637	menA	220	507	277	286	718	822	901	841	283	326	226	238	165	153	192	211	241	239	168	132	706	632	604	635	187	149	170	178	584	475	384	212	237	271	669	634	283	201	753	682	691	457	497	534	453	556	508	485
NTHI0638	---	67	47	57	50	194	228	156	195	72	81	77	64	114	92	134	95	52	54	57	57	126	122	124	117	75	78	88	78	40	32	34	63	89	92	127	128	118	94	124	109	221	153	179	182	99	134	102	107
NTHI0639	tehA	167	397	286	282	266	336	364	346	287	326	262	300	257	285	398	300	551	526	716	709	359	313	314	327	293	287	290	318	387	304	365	154	189	197	359	361	196	194	435	442	335	248	356	306	373	431	392	376
NTHI0640	rpoC	12575	26133	23155	24235	20916	24391	25009	25801	30087	30590	26574	26638	21591	25218	32726	26363	32352	33050	20519	17805	27235	27048	26107	24530	28762	29348	25591	23970	28160	24661	29085	12870	27679	31475	26414	28560	30987	32634	31045	32371	23134	17440	23639	21780	34756	38876	38197	37734
NTHI0641	rpoB	12695	21467	21156	21909	16932	17851	23870	24325	25806	26579	22909	22592	14384	18440	21699	18185	23420	23923	24078	20862	16667	17219	18614	17240	16159	16636	15923	16814	23708	20727	22150	13130	16543	18115	20979	21859	20082	19471	25937	25808	15723	11864	14866	13933	23469	24745	25792	23861
NTHI0642	rplA	7818	8388	13070	13919	11375	12164	19005	19040	12230	13530	11892	12848	8548	8100	10636	9755	15277	15563	9872	8355	9769	9465	9738	10279	13876	13586	12076	12485	8955	7452	10004	8058	10821	10389	18587	17753	10542	10605	20024	20078	10872	8159	10978	9164	16383	16920	16094	16730
NTHI0643	rplK	6805	9067	11209	11879	10738	11642	17432	18004	10260	11315	10200	10741	7175	6853	9243	8094	13860	13812	8182	7080	8926	8293	8406	9188	11793	10907	9846	10083	9492	7595	9872	7385	10409	10245	16575	16180	10909	10297	18178	17735	7839	6141	7872	6762	12386	13358	12476	12575
NTHI0644	deoD	3807	2217	2917	3167	2405	2756	2528	2570	1655	1738	1276	1484	2555	2700	3524	2472	3589	3715	3578	3334	732	752	749	784	2396	2462	3371	3298	2693	2353	2087	3912	2571	2944	2142	2320	3798	3053	2528	2518	4095	3032	3373	3337	2580	2918	2522	2683
NTHI0645	nupC	7088	6669	4164	4108	4673	5666	2706	2489	2180	2084	1511	1710	4946	5633	7793	4863	2840	2823	3888	3497	4030	4134	3869	4229	4140	4065	7143	6936	7483	6457	5392	6656	4402	4927	2723	2837	6525	5376	3237	3055	9482	7195	8076	8235	3796	4675	4320	4416
NTHI0646	pflA	2257	791	608	659	2098	2737	364	323	252	263	325	220	1841	2151	2662	1595	1274	1235	2952	2494	397	359	398	408	881	748	2033	1769	926	788	632	2631	1030	1296	215	229	1933	1493	224	162	4777	3566	4509	3989	731	841	711	821
NTHI0647	pflD	5422	6231	1429	1415	4678	6055	1197	1133	581	714	876	612	4039	3794	5394	3716	2319	2346	4763	4404	2169	2031	1920	2207	2257	2360	4041	3776	6474	5797	6089	5904	2829	3589	864	953	4151	3831	861	803	8446	6569	8417	7780	2329	2797	2431	2931
NTHI0648	---	28	133	27	25	88	94	90	75	48	55	52	53	132	122	183	152	148	156	176	190	56	63	61	51	50	78	73	76	112	104	110	31	65	74	48	61	68	80	61	52	152	94	133	130	93	97	73	99
NTHI0649	waaQ	354	457	367	382	283	349	306	321	186	203	185	205	277	309	357	267	297	324	387	380	358	394	308	365	215	212	255	274	472	416	401	390	298	285	414	432	310	266	407	459	521	390	552	499	270	295	295	292
NTHI0650	fba	6657	5959	6229	6659	6594	7679	3365	3345	1434	1455	1510	1507	3916	4339	5016	4312	4104	4173	6084	6383	3859	3760	2993	3458	5122	6165	5611	5516	5101	4834	4676	6711	3609	4639	5188	5281	4198	5047	5759	5738	7194	5295	6957	6481	4692	5077	5153	5187
NTHI0651	pgk	3725	3112	3771	3962	4795	5401	3122	3013	2920	3095	3313	3051	3998	4125	6219	4515	4736	5090	5472	5636	3733	3399	3035	3463	5861	6386	5465	5395	2881	2671	2867	3759	3949	5333	3876	3981	4669	5440	4625	4652	4768	3365	4375	4058	4613	4441	4861	4564
NTHI0652	---	533	491	599	657	2749	2952	2859	2644	1267	1369	1233	1139	373	396	554	428	677	669	579	551	369	399	371	385	767	711	775	821	518	524	503	586	584	796	2472	2441	902	775	2742	2680	1198	852	1077	1010	1056	1209	1239	1120
NTHI0653	---	99	32	151	187	82	84	141	180	130	146	152	138	46	64	82	76	51	53	8	8	114	112	73	107	140	84	84	66	29	37	26	103	113	141	82	48	136	124	73	72	84	63	54	51	90	83	66	69
NTHI0654	tyrQ	891	365	940	1005	3840	4387	4571	4292	1410	1463	1434	1362	197	204	307	201	1423	1346	1420	1371	227	213	231	282	1685	1752	2021	2141	431	370	386	905	1154	1293	4554	4418	1533	1403	4940	4864	1383	967	1126	1174	917	1212	1173	1119
NTHI0655	tdk	335	365	356	360	520	529	613	617	513	498	465	467	173	198	271	208	293	291	286	234	198	209	195	188	396	365	417	412	363	336	380	332	433	507	632	538	533	589	717	669	644	417	549	551	493	570	548	538
NTHI0656	gcp	762	568	682	741	873	997	1107	1079	994	1048	960	862	826	924	1206	933	527	539	418	390	115	135	115	130	894	911	850	961	590	547	519	755	871	1099	1024	1017	1240	1216	1205	1257	1180	851	1103	1063	1017	1120	1047	1060
NTHI0657	rpsU	3326	3831	4152	4148	3903	4181	5626	5502	3598	4029	4151	3931	3243	3653	4892	3748	3794	3598	2552	2315	3823	3856	3565	3971	3804	2911	3020	2994	3693	3313	3589	4087	4394	4839	4074	3363	4059	3640	4318	3913	4692	3743	4683	4070	4411	4273	3993	3884
NTHI0658	dnaG	1932	2658	2266	2402	2604	2790	3329	3188	1831	1887	1777	1681	1421	1518	1819	1669	1215	1311	1002	982	1417	1577	1358	1458	2139	1755	1707	1676	2680	2344	2554	2155	2222	2307	3585	3486	2315	1942	3986	3587	2131	1660	1984	1864	2795	2945	2890	2884
NTHI0659	rpoD	4689	5780	6189	6647	6360	7488	7363	7628	4202	4925	4000	4178	6088	6026	8554	6931	4092	4240	5969	5409	4372	4164	3799	4269	4716	3686	4744	4564	5728	4935	5005	5214	5412	5661	5672	5143	6377	5354	6432	5915	6115	4853	6060	5534	4717	4866	4764	4553
NTHI0660	aspA	20812	25075	9243	10142	10205	15713	995	770	2108	2216	4089	2707	19979	20125	28801	20376	14667	15811	9275	9120	3847	3587	2540	3451	16497	17881	22474	20062	23970	23351	21109	21908	2612	4052	3072	2990	2882	5161	1702	1783	12371	9120	13420	5865	13340	14147	11973	12021
NTHI0661	ureH	55	179	44	62	173	228	201	239	53	79	47	48	0	0	0	0	0	0	0	0	120	92	108	107	145	160	225	174	181	157	149	79	150	194	86	138	260	249	171	128	0	0	0	0	0	0	0	0
NTHI0662	ureG	42	115	28	26	255	254	294	306	204	211	159	157	0	0	0	0	0	0	0	0	73	46	49	57	123	157	179	169	113	101	98	35	184	217	156	168	256	262	217	195	0	0	0	0	0	0	0	0
NTHI0663	ureF	148	176	127	119	246	328	276	329	188	190	118	165	0	0	0	1	0	0	0	0	15	16	16	21	206	217	280	263	195	152	153	124	211	244	196	238	314	333	253	278	0	0	0	0	0	0	0	0
NTHI0664	ureE	230	207	168	201	297	316	343	364	326	288	257	282	0	1	0	0	0	0	0	0	44	49	43	44	326	327	412	449	232	209	224	214	222	259	241	226	307	289	261	277	0	0	0	0	0	0	0	1
NTHI0665	ureC	568	490	409	485	600	610	519	591	607	558	416	462	0	0	0	2	0	1	0	0	512	577	493	510	429	433	551	586	516	434	417	516	379	462	336	397	519	558	453	427	0	0	0	1	0	0	0	1
NTHI0666	ureB	94	41	96	77	60	65	65	50	77	84	71	71	0	0	0	0	0	0	0	0	62	72	60	66	50	50	79	67	59	57	54	109	43	53	31	25	49	62	48	36	0	0	0	0	0	0	0	0
NTHI0667	ureA	45	41	43	45	30	39	23	30	50	74	53	56	0	0	0	0	0	0	0	0	66	65	64	71	68	58	62	58	51	40	46	55	37	44	26	30	36	46	25	25	0	0	0	0	0	0	0	1
NTHI0668	groES	489	66	98	109	109	160	92	84	98	131	110	83	118	148	185	129	110	115	80	63	67	96	133	114	56	76	118	114	144	100	60	316	105	120	58	59	108	131	42	55	93	91	80	81	137	136	164	138
NTHI0669	groEL	4168	815	724	742	594	969	475	452	846	891	699	845	1784	1850	2961	1642	1159	1133	1555	1397	774	681	984	909	598	588	1346	1319	1351	1012	600	2780	1142	1008	566	533	1194	1012	673	643	2913	2441	2794	2856	1799	2089	2264	2117
NTHI0670	rplI	4959	6850	9388	9786	6362	6749	10161	10321	10277	11478	10624	11110	6677	6228	8508	7528	8483	8531	5677	4664	7576	7723	7858	8244	8400	7311	6444	6382	6921	5933	8212	5304	9494	9231	12290	12898	8606	9401	12509	13829	6432	4667	6460	5562	7407	7666	6976	7320
NTHI0671	rpsR	1375	2154	2381	2637	1525	1607	2527	2574	2614	2864	2749	2854	1664	1528	1992	1780	2708	2649	1847	1433	1811	1802	1933	1954	1977	1826	1581	1560	2302	1969	2551	1458	2638	2632	3926	4114	2316	2581	4098	4357	1557	1264	1543	1318	2028	1799	1836	1953
NTHI0672	priB	5266	1926	9746	10160	5844	5848	9946	10582	8199	9317	8647	8714	5440	5450	7062	6154	7642	7713	5043	4083	6449	5782	5942	6507	6533	5676	4976	5093	2058	1777	2071	6091	8665	8986	3400	2965	9207	8267	3524	3326	5427	4378	5633	4572	7050	7231	7043	7038
NTHI0673	rpsF	9906	13342	16317	17125	11128	11366	17930	18356	15592	17893	17083	17035	10920	11200	13778	12154	14543	14749	10417	8521	12748	11759	12285	13246	12760	10918	10221	10021	13773	11887	14343	11252	15378	15901	23436	22327	17954	15078	24541	23337	11160	8908	11637	9505	13137	13525	12302	12772
NTHI0674	infA	302	601	329	374	227	274	306	274	114	102	148	117	62	62	75	60	98	107	62	54	49	37	40	29	255	179	239	207	626	516	465	377	154	152	459	441	208	150	467	406	226	181	245	215	134	144	107	131
NTHI0676	ksgA	858	237	1059	1078	159	162	189	193	264	305	247	267	404	413	572	486	190	208	226	227	561	536	499	540	776	677	662	636	263	247	176	951	702	714	426	483	1003	701	479	421	221	179	196	196	102	123	109	106
NTHI0677	lic2A	538	862	322	357	912	1206	749	732	408	499	350	314	683	773	1140	684	378	412	392	350	1255	1076	1128	1278	197	143	264	223	813	705	696	579	414	423	667	555	514	388	690	617	1822	1493	1904	1685	372	428	370	358
NTHI0679	apaH	37	16	26	31	37	26	33	35	128	108	108	102	123	125	168	144	24	17	22	30	508	519	484	553	1	3	5	5	11	12	16	30	99	70	129	110	118	104	143	118	37	33	28	46	107	127	101	112
NTHI0680	---	279	253	231	226	314	367	278	325	45	40	33	35	401	407	574	394	89	123	162	131	490	504	415	484	151	144	199	169	237	218	195	259	291	332	16	33	375	310	25	25	349	260	380	332	413	416	375	410
NTHI0681	gnd	2506	2314	1613	1640	1787	2350	1283	1217	141	162	131	134	2450	2373	3424	2025	1880	1883	4455	4237	3976	3821	3615	4220	1659	1842	2828	2812	2572	2233	2030	2534	1399	1602	371	419	2041	1672	481	397	3394	2630	3419	3402	1378	1667	1521	1544
NTHI0683	---	516	623	517	512	687	757	645	611	0	0	0	0	435	517	685	552	0	0	0	0	756	623	621	674	516	474	480	506	676	534	566	536	0	0	400	362	0	1	589	463	751	493	720	622	619	669	659	620
NTHI0684	---	424	0	338	359	1	0	0	0	0	0	0	0	0	0	0	0	0	0	0	0	657	496	563	583	276	256	408	367	0	0	0	426	0	0	0	0	0	0	0	0	0	0	0	1	0	0	0	0
NTHI0685	devB	469	358	442	410	246	289	201	192	504	537	471	450	260	320	478	330	380	435	583	490	944	927	833	867	245	246	328	323	398	329	370	486	98	116	162	154	142	127	187	177	739	568	699	652	342	424	363	362
NTHI0686	zwf	1641	2965	1761	1777	3101	3310	2625	2749	2610	2660	2223	2278	1671	1854	2430	1805	3936	3906	4944	4805	3377	3374	3207	3250	1424	1458	1572	1851	3242	2768	2848	1735	1844	2149	1195	1421	2462	2184	1458	1401	4012	2968	3839	3885	3067	3579	3232	3127
NTHI0687	cysQ	623	1270	762	715	1227	1329	1159	1252	945	1022	874	879	1078	1182	1512	1227	1891	1904	2160	2116	1426	1396	1319	1436	777	817	795	891	1366	1191	1256	672	809	985	673	734	1060	923	695	722	1579	1154	1392	1442	1499	1793	1571	1611
NTHI0688	---	239	386	283	289	405	443	424	461	431	437	409	392	495	522	713	542	518	518	441	457	454	512	448	468	310	329	296	296	348	357	343	266	389	431	350	320	441	433	300	275	504	420	539	464	534	575	558	489
NTHI0689	---	1532	5354	1637	1709	1650	1940	1800	1805	3056	3289	3040	2877	1615	2503	2001	1963	2597	2648	4037	4826	4801	4498	4419	4717	1680	1600	3626	4280	5569	4788	4751	1579	2055	2213	2181	2105	2389	2030	2278	2173	2594	1826	2016	2065	1983	2371	2033	2039
NTHI0690	hslR	195	218	215	210	154	193	156	156	174	221	181	187	226	279	339	289	221	262	300	283	180	186	151	208	183	181	183	191	210	185	207	217	149	162	153	142	153	161	186	116	309	252	271	260	208	232	231	214
NTHI0691	asnC	194	410	264	273	243	312	285	322	356	392	407	418	673	816	938	738	347	391	497	619	318	271	232	261	400	442	484	572	457	347	398	222	229	273	118	118	275	249	129	116	437	316	385	387	303	326	288	266
NTHI0692	asnA	324	2506	807	855	253	316	276	293	457	450	439	420	1061	2087	1330	1143	367	408	3622	4424	430	375	392	434	470	761	3627	3905	2803	2322	1691	348	328	344	143	141	413	307	168	150	424	330	443	356	383	454	326	370
NTHI0693	---	0	0	0	0	0	0	0	0	110	157	140	155	1	1	0	0	0	0	0	0	27	26	14	20	0	0	0	0	0	0	0	0	0	0	0	0	0	0	0	0	0	0	0	0	0	0	0	0
NTHI0694	---	0	0	0	0	0	0	1	0	1653	1680	1700	1631	0	0	0	0	1	0	1	0	0	0	0	1	0	0	0	0	0	0	0	0	0	0	0	0	0	0	0	0	0	0	0	0	0	0	0	0
NTHI0695	---	7	5	13	17	0	0	0	0	42	43	37	45	0	0	0	0	25	46	24	25	70	64	59	66	0	0	0	0	6	8	4	3	0	0	0	0	0	0	0	0	0	0	0	0	0	0	0	0
NTHI0696	---	1	0	3	2	0	0	0	0	18	10	14	7	4	3	2	2	2	0	1	1	12	12	11	18	0	0	0	0	0	0	0	0	0	0	0	0	0	0	0	0	0	0	0	0	0	0	0	0
NTHI0697	gph	532	420	442	470	264	309	257	267	449	494	409	421	433	382	685	404	365	399	450	405	517	498	391	488	346	364	436	441	379	360	421	520	541	503	231	256	636	565	264	250	639	570	773	752	432	488	372	420
NTHI0698	rpe	405	438	386	370	329	402	403	335	514	552	452	494	689	691	1058	677	561	542	681	624	463	459	420	459	464	488	508	526	410	374	380	399	517	589	312	309	606	562	329	329	726	654	819	792	566	636	543	513
NTHI0699	gyrB	2996	3985	3530	3816	3823	4230	4451	4079	2544	2538	2059	2326	3716	3714	5288	4500	2154	2355	2841	2827	4705	4550	4277	4470	4412	4162	3594	3775	4161	3698	3742	2997	3037	3370	2871	2889	4080	3315	3615	3412	3800	2821	3565	3563	4091	4751	4470	4190
NTHI0701	tex	775	912	964	952	736	817	684	749	1096	1208	1102	1055	733	716	1110	794	518	638	619	530	946	969	877	933	874	928	831	871	950	815	807	780	629	815	534	601	816	719	603	611	1093	821	1100	1036	943	1131	954	1012
NTHI0702	greB	61	59	41	48	107	123	83	96	77	98	90	135	69	82	131	96	133	146	135	136	71	68	69	73	78	83	103	78	66	43	57	61	52	44	97	87	59	55	81	67	149	142	163	181	56	53	49	53
NTHI0703	acrR	872	1029	885	884	1221	1410	1205	1233	709	825	745	850	1293	1259	1820	1322	890	896	1127	1062	1023	989	900	966	1180	1087	1206	1254	1127	1014	1049	970	1076	1139	1480	1352	1210	1071	1378	1326	1529	1207	1502	1455	1126	1141	1165	1126
NTHI0704	oxyR	2252	3030	1985	2130	3612	4025	3701	3646	2113	2366	2408	2246	5622	5884	8192	5895	3573	3549	5736	5618	2802	2548	2477	2943	2775	2879	3406	3422	3034	2681	3744	2322	3428	3746	4359	4161	3802	3583	4152	4080	5030	3516	4669	4359	2985	3214	2939	3028
NTHI0705	pdgX	4508	3068	2755	3008	1946	2897	2126	2398	2155	2668	2239	2449	4832	4943	7675	3237	1390	1377	3572	3604	4381	4248	4080	4974	1903	1999	3494	3123	3333	2860	3007	4440	1433	1446	5201	5814	1972	1533	7207	6171	2985	2311	3179	3181	2036	2336	2022	2260
NTHI0706	slyX	27	45	32	38	26	36	32	30	29	40	41	39	52	70	60	54	64	70	43	43	44	36	36	42	49	37	39	30	33	26	52	35	39	46	16	16	41	38	23	22	27	22	35	30	25	21	12	19
NTHI0707	fkbY	2435	3169	2603	2681	3615	4611	3014	2832	2951	3406	3447	2927	2338	2579	3674	2356	1885	1835	1846	1759	4439	3928	4380	5582	3194	3245	3358	3526	3349	3033	2906	2930	1715	1913	2609	2435	2517	1740	2379	2305	4354	3206	3508	3297	3136	3528	3330	3587
NTHI0708	---	546	861	638	694	845	987	807	761	727	847	788	709	504	503	745	556	489	515	549	519	863	926	793	1104	572	473	468	457	893	750	668	706	383	316	485	442	570	373	436	418	888	787	841	751	773	832	759	720
NTHI0709	dsrE	139	161	164	183	212	294	221	241	222	284	216	204	152	126	205	156	99	107	122	122	275	217	212	301	98	50	58	49	160	135	96	179	115	90	111	111	166	93	128	95	169	158	169	152	138	124	121	144
NTHI0710	dsrF	119	219	164	154	178	196	172	147	179	209	188	180	96	88	86	95	88	88	92	89	184	149	137	209	102	62	77	76	224	192	183	169	88	64	70	70	128	87	81	71	0	0	0	0	0	0	1	0
NTHI0711	dsrH	114	188	161	168	143	163	127	133	127	139	134	111	61	60	66	74	60	69	64	57	185	153	113	196	73	48	67	56	172	153	127	135	63	77	62	57	100	56	72	55	204	186	181	141	202	154	153	175
NTHI0712	tufB	5689	3036	5701	6049	1849	2067	2319	2448	7806	8558	7725	7925	2248	2566	3061	2184	4581	4740	4340	4218	5272	5293	4659	5254	8095	8046	10913	10762	3112	2629	2675	6138	3276	3448	3918	3834	4031	3386	4505	4084	5528	4481	5258	4928	11410	12858	11157	11254
NTHI0713	coaA	426	484	353	368	444	529	416	477	235	243	220	201	388	405	577	445	372	318	366	287	189	149	164	181	303	213	306	236	427	415	337	466	259	254	317	310	288	280	363	292	82	79	100	100	335	374	341	368
NTHI0716	rseB	3703	5271	2790	2961	5943	7489	5008	4396	3962	4478	4343	3559	2205	2737	2416	2357	1752	1878	2116	1783	4397	4494	4006	5741	2441	2318	4524	4327	5632	5229	4365	4754	2168	2117	3461	3208	3989	2401	3516	3416	1897	1654	1594	1497	1739	1731	1776	1934
NTHI0718	rseA	2901	5010	1944	2024	6624	9326	6349	5597	4559	5251	5080	4291	3457	4122	4256	3339	2042	1977	3209	2683	3090	3025	3118	3917	2620	2348	3987	3365	5232	4885	4429	3101	2903	3303	2809	2459	4693	3253	3191	3238	3203	2448	2662	2281	1393	1209	1416	1487
NTHI0719	rpoE	3883	5377	2668	2919	6261	8985	7201	6472	4952	5755	5840	4848	4167	4789	5547	4271	2051	1956	2590	2237	4613	4139	3816	4966	3065	2665	3320	2808	5430	4763	4677	4040	3154	3658	4146	3521	5368	3559	4909	4449	3627	2885	3370	2588	2093	2069	2255	2144
NTHI0720	---	79	121	77	81	273	333	317	284	50	48	36	39	75	70	95	82	128	152	112	83	111	114	159	131	34	45	32	31	97	107	110	66	127	188	99	86	139	132	108	84	36	41	48	61	27	38	42	30
NTHI0721	mscL	281	67	424	427	707	721	1014	934	931	1078	994	873	113	102	147	118	43	40	26	28	914	786	999	931	584	527	405	414	72	55	68	286	151	147	628	509	166	128	624	561	510	393	530	468	234	272	226	213
NTHI0722	trkA	1352	1160	2795	2755	3586	3914	5222	5014	5260	5760	5208	4846	1247	1308	1854	1737	1976	2062	1564	1389	3708	3329	3972	4002	3182	2768	1855	2143	1404	1161	1190	1396	2331	2629	3072	2972	3144	2440	3415	3284	2264	1539	1918	1802	2814	3246	3284	2959
NTHI0723	sun	952	1111	1685	1753	2909	3281	3585	3594	3309	3323	2875	2958	831	922	1001	1119	1474	1556	1350	1260	2031	2172	2140	2104	1635	1557	1163	1291	1316	1132	1099	984	1243	1372	1113	1183	1626	1481	1397	1371	2140	1591	1747	1761	1962	2179	2193	1944
NTHI0724	fmt	1557	1700	2471	2537	3109	3265	3919	3894	4688	4988	4520	4275	1429	1553	1885	1962	1958	2003	1519	1408	3973	3931	3657	4067	930	827	659	737	1922	1616	1565	1716	1698	1896	1973	2038	2203	1914	2557	2316	2313	1730	2124	1953	2993	3132	3035	2832
NTHI0725	def	1786	2064	1816	1936	2824	3018	3161	2982	3778	3997	3728	3797	4040	4217	6089	4163	2623	2631	3421	3189	5104	4674	4613	5487	2095	1749	2139	1862	2137	1914	2089	1877	1481	1866	2516	2461	1717	1723	2870	2577	3944	3022	3752	3567	2815	3138	2915	2828
NTHI0726	---	0	0	0	0	61	82	151	131	0	0	0	0	109	110	166	110	164	138	127	100	10	15	11	12	1	0	0	0	0	0	0	0	0	0	110	89	0	1	123	118	97	69	82	83	76	101	95	84
NTHI0727	---	0	0	0	0	17	8	39	26	0	0	0	0	5	12	14	12	14	22	8	7	21	17	20	16	0	0	0	0	0	0	0	0	0	0	26	19	0	0	25	18	17	13	4	15	10	8	15	16
NTHI0728	tfoX	2883	905	665	709	1145	1286	968	898	336	366	398	380	3509	3989	5036	3005	1298	1332	2434	2531	574	484	542	723	1277	1633	2426	2615	979	858	938	2961	1413	1569	1026	869	996	1161	989	1017	2390	1600	2142	2001	1252	1273	1262	1281
NTHI0729	recA	3523	3980	3469	3642	2487	2780	3531	3493	3659	3809	3464	3688	7895	8419	12085	8847	3775	3839	3278	3057	2852	2652	2557	2664	4317	4540	4370	4378	4004	3466	4168	3843	5417	5468	3467	3180	4878	4552	3707	3519	7043	5127	6844	6671	6074	6493	6196	6265
NTHI0730	recX	378	471	349	322	389	428	659	648	332	378	321	389	432	490	696	579	297	309	199	181	314	272	233	260	355	313	262	255	445	352	424	413	647	735	246	223	712	625	249	240	681	493	589	535	759	704	738	739
NTHI0731	ccrB	173	145	119	155	103	171	65	75	101	118	164	126	221	245	352	240	210	207	248	246	73	60	59	69	441	402	281	266	136	139	134	234	226	298	79	77	163	181	64	65	204	143	244	173	237	232	209	218
NTHI0732	---	775	695	678	770	570	639	350	275	712	790	942	869	2204	2125	3617	2254	2086	2003	2212	2194	373	292	334	365	2269	2538	1517	1554	710	680	763	832	1457	1844	499	489	1246	1257	396	364	994	632	1152	896	1893	1992	1774	1666
NTHI0733	argF	1499	1395	184	229	289	451	204	261	374	510	354	328	194	267	421	133	114	108	708	707	405	481	500	680	171	173	917	794	1260	1030	923	1698	337	446	73	65	788	585	110	114	439	337	468	456	84	136	97	120
NTHI0734	arcC	1358	1481	173	202	333	431	228	256	405	444	328	338	0	0	0	0	0	0	0	0	338	351	424	576	167	158	968	897	1361	1114	1130	1389	327	357	65	75	694	531	116	91	0	0	0	0	0	0	0	2
NTHI0735	---	867	783	179	201	360	421	308	302	358	359	260	262	0	1	0	0	0	0	0	0	364	314	435	532	281	258	705	605	855	756	731	840	483	488	119	111	962	711	186	129	0	0	0	0	0	0	0	0
NTHI0738	pepE	738	783	620	664	740	810	797	857	791	850	836	799	3079	3407	4708	3139	1550	1637	1830	1898	803	746	698	776	1046	1019	1024	1087	859	782	704	837	950	1039	648	678	1065	930	740	713	644	516	659	688	345	398	350	378
NTHI0739	dcuC	1388	1485	1107	1091	1438	1546	1165	1216	1018	1053	966	982	3447	3602	4619	3726	1206	1306	3154	3429	1896	1931	1701	1903	1659	1766	1905	1825	1537	1438	1388	1281	1335	1467	959	968	1603	1444	1045	1136	1146	958	1271	1185	623	661	582	593
NTHI0740	abgA	1488	1460	1185	1215	1584	1754	1211	1237	808	850	798	744	3243	3474	3644	3606	503	609	2289	2654	1993	1996	1718	2014	1004	892	1014	924	1499	1439	1311	1442	952	1017	980	941	1304	1088	1100	1043	1166	964	1208	1171	482	509	487	463
NTHI0741	cpdB	5143	8532	2486	2582	4147	5295	2755	2854	1176	1349	1216	1092	4383	4813	5602	4235	997	1261	6877	7083	8077	7507	6353	7596	1600	1746	3518	3277	8509	7519	7150	5270	1081	1152	2495	2369	1461	1153	2299	2240	3314	3015	4009	3599	950	1063	851	900
NTHI0742	soxR	0	25	0	0	0	0	0	0	103	103	115	108	0	0	0	0	0	0	0	0	36	34	46	39	0	0	0	0	30	35	29	0	0	0	0	0	0	0	0	0	27	23	29	24	17	26	16	21
NTHI0743	zitB	1	35	0	0	0	0	0	0	243	296	298	243	0	0	0	0	0	0	0	0	48	30	39	38	0	0	0	0	40	39	37	0	0	0	0	0	0	0	0	0	33	34	25	37	14	10	10	7
NTHI0744	gidA	1289	2166	1499	1511	2772	2906	3388	3393	905	973	883	864	443	427	557	507	1029	994	810	738	2846	2698	2573	2850	720	602	637	622	2311	1888	1793	1421	613	680	2423	2426	777	651	2863	2649	817	658	775	758	806	866	881	778
NTHI0745	rpsL	7823	10560	14592	15104	8380	9018	16867	16320	16201	17811	17484	17181	9165	9430	11960	10999	13575	13653	8740	7449	10275	9837	9986	10440	11612	10602	9281	9629	10973	9452	11197	9272	11275	11509	15127	14572	13714	11075	16928	16626	9900	7559	9170	7975	14689	16216	15196	14824
NTHI0746	rpsG,	5029	6608	9472	10052	5706	5758	11233	10609	10976	11928	10883	11335	6141	5787	7536	6964	9145	9684	5879	5020	6716	6889	7079	7010	7582	7387	5829	5916	6875	6093	7745	4958	7190	6864	10490	10762	6664	7055	11830	12829	5853	4455	5182	4677	9159	9450	9305	9710
NTHI0747	fusA	27683	36871	51572	54504	28463	29734	54397	53463	53694	57351	52701	53459	38506	37160	50560	43933	51220	52963	34744	29190	38193	37455	40529	39798	43335	41502	33159	34296	38869	33447	41689	28924	37388	36482	52578	54813	40775	37589	58648	59541	31810	24202	29817	26980	53573	59720	55236	55356
NTHI0748	tuf	10310	16721	13527	13778	17294	19773	24716	25638	11091	11682	10908	11203	12673	13181	17711	13132	13726	13702	8751	7357	2903	2909	2892	2858	7440	7456	5852	5951	17353	14690	17201	10754	6484	6659	13595	14227	9343	6992	14676	14437	7894	6158	7687	6862	12243	14071	12065	12234
NTHI0749	---	0	132	0	0	49	57	93	84	115	111	106	93	0	0	0	0	0	0	0	0	0	0	0	0	0	0	0	0	143	116	109	0	82	77	0	0	90	70	0	0	0	0	0	0	0	0	0	0
NTHI0751	eriC	0	2	3	4	10	7	15	15	31	38	44	26	6	9	12	11	12	14	11	5	3	5	4	2	12	12	5	6	10	5	7	2	16	13	12	14	11	12	9	7	3	0	1	0	11	5	10	6
NTHI0753	dusA	106	230	188	216	101	116	177	185	290	328	251	292	162	191	200	191	134	133	109	101	412	413	361	432	301	229	138	148	253	197	200	117	108	122	363	317	122	126	385	373	225	214	242	193	136	151	140	175
NTHI0754	---	234	188	236	244	148	142	130	132	247	254	244	203	319	289	433	295	179	177	246	222	200	204	175	190	200	191	235	220	185	194	188	249	308	313	205	173	296	322	178	178	411	339	393	360	217	201	176	193
NTHI0755	trpS	811	822	981	903	614	804	667	659	858	938	863	902	1348	1364	2143	1399	1094	1040	1175	1154	1187	1080	989	997	947	935	766	752	860	757	748	888	1064	1174	753	757	1105	1036	786	680	1231	1013	1336	1262	994	1151	883	954
NTHI0757	---	290	412	286	272	352	403	517	468	344	391	407	375	450	433	571	507	422	426	522	428	487	454	426	496	410	365	289	310	386	330	380	299	179	298	485	444	268	252	423	380	525	419	577	541	599	613	553	507
NTHI0758	purB	1075	1209	1031	970	1248	1334	1118	1182	1399	1416	1355	1356	1126	1140	1646	1182	761	819	1131	1112	1491	1524	1319	1322	934	850	1138	1180	1150	1013	1065	1208	624	721	1050	1007	718	661	941	986	1380	1101	1648	1632	1249	1361	1239	1190
NTHI0759	rplJ	8917	12484	18809	19231	7877	8324	13821	14305	14673	15705	13995	14071	8866	9377	13647	11798	14431	14643	10376	9583	12820	13346	11703	12143	12824	11538	8962	9181	12855	10856	12818	9505	13591	12960	18045	18588	12455	12799	20018	20033	10161	7960	9827	8642	15329	16158	14622	14880
NTHI0761	rplL	5317	7313	11318	11712	3939	4073	6546	6878	8441	9520	8359	8168	4982	5571	7736	6560	9197	9029	6017	5378	7892	7585	7162	7164	7329	6632	4914	5187	7048	6226	7063	5573	7883	7921	10916	10385	6671	7288	12045	11373	5628	4619	5665	4785	8556	8953	8384	8457
NTHI0762	glmU	1047	534	806	884	649	735	537	545	484	540	471	449	732	757	1076	763	582	563	740	665	729	712	676	746	375	359	412	376	526	468	453	1097	442	478	313	359	547	446	361	335	527	462	671	610	528	576	522	515
NTHI0763	---	183	47	293	331	151	188	327	320	437	532	599	592	155	185	145	201	250	252	62	76	370	315	321	369	47	29	27	27	42	41	35	234	258	350	117	98	385	299	108	109	49	35	23	26	581	433	483	391
NTHI0764	pldB	144	428	151	170	130	143	144	167	137	155	118	124	90	91	118	104	81	87	336	366	94	98	67	71	85	65	149	130	412	317	282	154	98	123	122	119	164	131	139	112	266	212	228	211	129	155	119	131
NTHI0765	asd	840	1826	800	867	857	990	884	847	1187	1176	1218	1150	1118	1157	1718	1174	588	623	2089	2547	496	544	431	486	637	600	1503	1556	2078	1664	1433	866	716	785	841	779	927	800	945	859	972	759	936	879	550	621	600	572
NTHI0766	sapB	142	427	180	184	475	481	452	419	1128	1190	1168	1180	306	306	387	311	181	221	211	181	526	523	525	556	210	190	179	196	445	415	395	133	445	506	447	433	565	497	483	481	199	161	197	182	170	167	202	168
NTHI0767	miaB	102	0	195	187	1	1	0	1	0	0	0	0	39	46	52	48	180	198	141	128	0	0	1	0	66	52	56	55	0	3	1	132	0	0	0	1	1	0	0	0	57	66	69	63	94	90	109	100
NTHI0768	mdaB	1084	1711	1407	1633	1096	1175	1623	1595	5579	6199	5506	6397	3044	2923	4130	3239	7999	8034	5006	4995	1973	1960	1859	1969	124	116	128	129	1986	1704	1842	1012	1948	2100	1379	1445	2119	1782	1319	1356	591	439	500	488	370	435	399	424
NTHI0769	uvrD	682	722	706	767	1699	1911	1600	1728	775	818	634	661	993	925	1253	1144	638	688	721	645	1288	1225	1199	1280	845	804	943	994	805	752	781	683	1246	1285	1302	1345	1783	1428	1421	1344	839	624	789	733	841	946	869	865
NTHI0770	---	40	59	56	53	62	69	79	78	51	48	34	36	38	43	60	57	36	35	48	36	91	60	52	85	48	55	60	56	66	57	55	52	38	52	52	42	50	52	49	62	83	53	84	60	79	76	76	78
NTHI0771	coaD	114	71	151	111	260	266	229	247	87	81	58	70	182	183	204	163	73	83	82	92	206	202	201	210	136	123	137	171	81	75	82	103	130	131	191	166	193	178	177	186	32	33	20	33	34	44	36	43
NTHI0772	kdtA	362	478	347	408	741	852	767	799	390	424	405	373	562	614	878	708	383	417	299	286	667	643	592	649	617	512	480	479	419	416	427	350	522	662	651	587	821	676	725	700	853	606	759	713	519	532	462	488
NTHI0773	lgtF	716	652	652	731	613	749	584	586	584	644	605	607	924	974	1268	956	608	582	740	750	846	866	705	894	675	581	812	701	600	579	551	747	437	512	632	579	568	463	714	601	757	636	888	816	390	399	394	360
NTHI0774	tag	119	172	103	104	636	640	876	855	87	100	96	73	226	202	308	220	165	153	173	174	138	132	118	136	132	120	142	126	143	90	108	141	191	168	111	92	258	212	106	103	243	191	240	214	83	108	112	103
NTHI0775	---	0	318	0	0	1483	1591	1833	1872	0	0	0	0	0	0	0	1	0	0	0	0	424	335	297	369	0	0	0	0	353	288	281	0	388	431	241	259	590	482	276	240	0	0	0	0	42	46	63	48
NTHI0776	aroE	156	156	96	90	1253	1360	1571	1636	118	119	82	89	186	192	265	218	138	144	241	232	202	173	160	183	124	123	155	150	167	137	157	131	188	203	126	124	270	228	160	139	305	257	304	315	161	176	196	218
NTHI0777	---	141	192	124	133	1016	1019	1406	1487	126	106	94	83	139	130	170	142	126	132	186	168	114	111	105	103	136	108	137	150	198	162	162	167	75	108	39	37	120	111	42	35	217	159	224	202	107	119	100	123
NTHI0778	topA	178	287	186	145	768	839	1018	1049	131	172	114	120	378	390	547	355	245	312	392	401	204	184	184	188	191	203	242	241	271	255	274	172	189	162	140	132	228	189	149	163	279	208	264	234	194	221	235	214
NTHI0779	---	589	879	636	632	5444	5774	6448	6501	649	789	711	715	1068	1134	1502	1037	894	886	1316	1256	1141	1087	884	1009	547	527	626	606	903	795	893	657	580	666	420	375	785	669	480	384	1018	762	1017	1013	656	735	672	716
NTHI0780	---	26	0	31	32	1187	1229	1223	1141	23	27	24	25	124	128	133	102	25	21	69	60	29	17	15	14	0	0	0	1	0	0	0	20	23	27	18	21	16	33	24	19	0	0	0	0	36	32	26	26
NTHI0781	---	0	0	0	0	51	46	46	58	16	16	24	16	52	81	59	58	25	28	56	38	0	0	0	0	0	0	0	0	0	0	0	0	4	4	13	6	1	1	8	8	0	0	0	0	13	26	16	17
NTHI0782	hgpB	620	1911	850	888	711	823	438	450	251	293	306	238	2407	2494	3597	2509	2071	2083	1493	1363	305	249	227	228	744	563	482	413	388	368	1664	649	1367	1551	500	409	2625	2228	544	472	1378	1060	1356	1281	1273	1452	516	517
NTHI0783	cydD	1130	1107	2238	2423	323	454	165	165	386	424	558	598	306	273	315	337	508	556	502	537	128	144	88	111	752	666	372	329	487	458	953	1291	963	1079	33	50	530	815	100	80	483	328	397	268	310	376	820	775
NTHI0785	mdlB	636	1379	1546	1609	209	217	124	139	150	152	200	192	299	344	282	305	352	508	418	462	162	162	100	122	502	441	262	244	770	644	1240	668	841	925	65	48	622	850	98	105	243	161	163	112	263	314	635	634
NTHI0786	---	36	83	40	48	0	0	0	0	44	48	53	43	0	0	0	0	39	36	42	47	7	8	5	6	59	43	67	47	84	50	70	41	47	51	0	0	87	49	0	0	0	0	0	0	41	37	35	39
NTHI0787	---	7	14	8	9	0	0	0	0	13	14	7	15	0	0	0	0	3	9	5	5	0	0	0	0	9	7	12	18	15	8	14	11	16	15	0	0	9	12	0	0	0	0	0	0	3	2	6	4
NTHI0788	---	9	24	10	5	0	0	0	0	16	19	12	14	0	0	0	0	7	6	10	8	23	22	16	14	15	5	12	10	21	20	16	8	13	16	0	0	26	17	0	0	0	0	0	0	10	9	15	14
NTHI0789	glpX	195	239	148	142	188	218	253	222	188	204	202	223	281	243	421	278	154	120	277	308	166	157	137	159	200	166	238	245	259	200	234	174	182	179	204	193	223	186	189	177	248	209	272	310	168	178	160	164
NTHI0790	---	638	575	599	605	366	415	523	511	964	1123	1164	1054	873	1054	1602	1005	1569	1526	1768	1585	1048	727	834	927	672	765	740	776	629	564	654	685	438	517	873	812	367	429	837	744	768	578	788	652	690	732	636	641
NTHI0791	fldA	660	419	327	317	399	437	276	265	226	231	265	251	604	614	1050	560	541	530	1078	930	379	335	344	359	447	442	645	648	501	451	485	635	283	363	352	321	356	306	290	298	902	746	936	953	421	427	344	413
NTHI0792	dtd	447	388	223	233	228	283	160	178	103	120	129	131	480	420	672	410	314	320	770	734	282	284	319	313	245	268	393	411	385	384	377	471	146	220	220	179	242	202	210	176	540	394	558	557	282	295	266	297
NTHI0793	ispF	301	629	317	324	656	770	796	813	353	392	333	309	170	186	219	209	372	368	324	311	143	140	109	116	354	261	340	320	699	625	591	317	488	490	563	529	662	474	656	571	201	161	198	166	273	271	215	208
NTHI0794	ispD	386	941	433	432	674	787	780	809	328	338	289	292	356	328	375	356	303	322	256	219	582	602	519	606	351	326	391	350	899	826	730	417	534	551	523	552	784	555	620	564	1023	818	765	755	465	516	451	420
NTHI0795	ftsB	257	510	218	273	258	325	320	346	191	203	167	174	271	235	356	301	195	195	200	162	375	332	347	386	191	165	228	212	514	424	396	229	369	331	252	233	366	335	284	247	618	463	517	448	345	338	293	291
NTHI0796	gpt	603	504	535	539	336	397	328	369	617	585	633	564	532	587	781	586	251	248	247	245	390	391	345	376	367	291	368	351	423	421	332	643	259	256	530	515	393	273	661	596	529	452	450	416	463	547	385	428
NTHI0797	pepD	3469	2975	2133	2355	3231	3518	2573	2606	2207	2342	2144	2314	4328	4696	5717	4006	2561	2825	5182	5212	2169	2011	1861	2302	1711	2010	2903	2850	2947	2640	3150	3536	1975	2156	2335	2197	2623	2233	2524	2488	4641	3563	4265	4472	1866	2238	1912	2020
NTHI0798	xerC	598	584	393	417	762	831	618	613	277	306	230	250	502	459	676	532	255	290	508	429	478	462	401	507	232	216	331	351	584	501	578	649	224	286	64	48	362	302	67	60	290	252	684	719	246	314	248	263
NTHI0799	---	293	285	203	197	313	385	303	302	184	185	161	187	301	337	403	280	151	144	270	210	289	290	312	375	140	131	191	171	297	278	331	303	142	126	167	162	160	185	202	187	139	127	384	351	166	176	149	163
NTHI0800	tpiA	3258	3319	3710	4182	2435	3032	1084	971	1308	1433	1543	1654	2201	2301	2741	2239	2785	3062	4133	4469	1581	1653	1152	1429	4869	5044	3587	3457	3051	2958	2861	3968	2095	2549	588	531	2215	2887	554	542	5565	3624	5605	5008	2750	3152	2784	2927
NTHI0801	glpE	56	50	48	41	62	59	52	59	57	71	47	66	33	37	65	43	49	45	63	66	81	72	54	67	35	27	38	44	53	23	38	38	39	45	61	42	40	56	54	58	65	76	110	84	53	49	47	66
NTHI0802	rarD	169	180	200	201	222	256	204	182	218	185	192	182	251	275	384	291	183	187	205	162	217	218	227	218	188	149	205	172	180	165	137	234	215	214	85	77	212	237	90	79	265	206	276	258	180	173	212	206
NTHI0803	ilvY	70	75	54	67	109	107	94	110	79	61	61	54	38	54	85	51	38	38	34	36	112	88	74	89	34	26	35	36	56	37	50	68	37	43	25	30	43	44	34	31	113	89	119	110	85	84	67	79
NTHI0804	ilvC	660	1754	1938	1800	1518	1882	1701	1811	439	452	472	493	330	301	765	1006	2463	2403	571	503	14574	13993	11137	3143	1544	1218	169	182	2889	2277	1007	745	2860	2551	759	790	4106	1569	657	510	631	553	398	400	1413	1777	1477	1542
NTHI0805	glpC	1656	2	1695	1792	1007	1334	569	553	1211	1326	1086	1253	157	159	225	128	860	939	1019	928	584	622	355	596	3	2	1	1	1	0	1	1516	2	0	605	616	2	3	547	637	1318	1088	1482	1316	1675	1825	1642	1655
NTHI0806	glpB	1687	0	1872	1916	1035	1499	511	521	1384	1403	1299	1461	180	181	218	131	921	1007	1242	1205	672	666	437	655	0	0	2	0	0	1	0	1489	1	0	626	570	0	0	627	599	1300	1076	1418	1302	1685	1893	1798	1751
NTHI0808	glpA	3132	0	3967	4242	2669	3383	1573	1656	2649	2886	2574	3195	441	542	669	446	4060	4218	4670	4352	1632	1841	1285	1834	0	0	1	1	0	2	0	3079	0	2	1746	1799	1	2	1583	1578	2032	1743	2144	2004	3357	3672	3552	3477
NTHI0809	glpT	6209	1	1650	1681	21174	25928	10944	10729	14091	14768	13739	13828	4982	4817	6969	3830	2596	2854	3529	3234	1710	1735	1708	1999	0	0	0	1	3	2	1	5467	0	0	6169	6277	1	2	6442	6780	7953	6771	5589	5588	2620	3170	2365	2701
NTHI0811	glpQ	6116	13	1448	1439	13044	15542	6172	6142	2956	3053	3226	3122	2498	2745	3748	1936	1762	1779	2271	1998	6014	5563	5415	6262	11	4	1	4	11	12	10	5707	7	13	3334	3426	8	14	3342	3212	8136	6767	5676	5432	2591	3026	2305	2596
NTHI0812	glpF	4448	0	1223	1418	1067	1260	462	444	631	734	811	709	1364	1747	1981	962	2220	2305	6927	7471	1663	1631	1629	1999	0	0	0	0	0	0	1	4501	1	1	877	720	1	2	880	841	4564	3730	4202	4025	769	808	702	832
NTHI0813	glpK	9929	0	2251	2644	529	567	274	237	1163	1286	1286	1255	2573	3357	3550	1690	3630	3719	19793	21100	2587	2571	2195	3008	0	0	2	1	0	1	1	10282	0	3	1415	1425	0	2	1621	1617	9549	7478	8743	8842	1425	1590	1471	1640
NTHI0814	gpt2	35	0	37	30	16	26	18	16	1	2	2	0	6	9	2	7	127	127	145	139	0	0	0	0	1	0	1	0	0	0	0	33	0	0	19	13	0	0	23	11	11	9	12	15	13	18	10	12
NTHI0816	hel	14485	11695	13673	13897	14045	17623	16034	16854	17439	18916	16728	17448	14837	14567	24783	14050	16922	16278	16998	15762	15099	13563	13805	15121	12777	13529	15098	14710	11213	9881	11677	14104	12519	12619	14752	13701	15211	13397	14612	14330	20306	15986	22142	19144	11134	12755	10722	11095
NTHI0817	rluE	56	81	71	73	82	112	120	112	91	91	77	83	119	105	153	139	56	52	62	57	181	157	133	180	78	64	73	72	76	78	72	69	71	91	110	69	84	79	134	126	80	61	88	81	125	136	109	102
NTHI0820	---	2502	2655	2792	2852	2613	2901	4504	4594	3099	3266	2704	2835	2217	2150	3227	2640	2114	2130	2327	2130	2468	2368	2222	2541	3812	3096	3109	3117	2914	2426	2523	2560	2883	2987	3785	3372	4117	2907	4201	3904	3760	2806	3550	3369	4744	5373	4769	4657
NTHI0821	---	1182	930	1363	1376	1133	1314	1475	1481	1242	1347	1159	1080	888	910	1228	1020	1073	1220	1035	935	1208	1188	1017	1146	1136	907	797	940	983	771	674	1224	1049	1039	825	820	1252	1005	997	861	1309	1052	1279	1196	1988	2295	2045	1850
NTHI0822	slyD	1678	1095	1727	1783	1791	2159	2013	2024	2048	2282	2007	2091	3069	2980	4552	3082	2981	2868	1837	1763	1871	1690	1654	1875	2296	2225	1963	2192	1222	1077	1163	1752	1829	1839	1928	1802	2067	1721	1847	1746	2613	1998	2381	2441	1489	1885	1653	1504
NTHI0823	---	300	107	285	280	417	454	441	471	98	96	118	81	240	232	357	265	235	248	157	164	388	348	383	388	301	230	279	263	117	85	114	287	267	300	373	408	316	244	414	377	104	75	125	91	200	222	191	210
NTHI0824	truD	408	563	414	390	595	667	574	563	447	489	491	452	560	557	884	653	431	435	473	403	633	687	560	616	474	418	403	368	552	503	502	517	378	464	385	403	485	464	469	407	667	525	745	671	465	547	527	458
NTHI0825	surE	287	141	246	310	606	689	560	590	281	299	274	249	505	539	760	464	430	442	557	517	444	457	413	472	287	309	358	338	121	102	118	311	406	463	447	446	569	517	488	512	119	68	108	132	404	497	428	397
NTHI0826	---	256	197	279	281	428	486	418	443	340	383	317	375	499	519	698	520	414	442	516	442	477	497	387	475	378	405	425	382	225	172	201	287	316	337	312	303	402	376	319	310	503	360	449	444	567	616	552	580
NTHI0827	---	75	125	88	87	121	105	95	135	126	123	93	98	92	112	128	109	104	114	117	104	146	106	87	120	93	89	109	95	149	121	92	87	100	114	93	58	94	107	95	76	125	95	127	106	140	133	164	175
NTHI0830	lppB	1314	1632	1223	1183	1676	1791	1786	1860	1349	1431	1313	1291	1289	1459	1900	1547	1646	1610	1516	1489	1766	1745	1518	1807	1990	1881	1917	1968	1665	1438	1656	1360	1250	1356	1543	1566	1864	1447	1655	1544	1929	1678	1994	1847	1231	1423	1251	1231
NTHI0831	tnaA	0	2985	0	0	1237	2914	345	263	1	0	2	1	6414	9071	8677	4732	366	343	20003	18633	662	690	692	1029	1735	1376	36172	37411	3097	2482	2590	0	594	647	294	215	629	544	495	280	5067	4318	7347	8710	1655	1613	2541	2914
NTHI0832	tnaB	0	303	0	0	139	219	118	107	0	0	0	0	349	513	505	342	106	99	1325	1243	112	86	94	124	305	276	7788	8208	263	240	257	0	126	150	121	106	138	149	141	102	556	465	691	827	144	155	169	208
NTHI0834	mutS	999	1123	1065	1122	1259	1401	1297	1314	656	738	664	638	994	1038	1419	1066	583	603	1008	893	872	896	786	891	1696	1587	2779	3035	1034	918	988	1068	937	1003	1047	983	1175	1078	1171	1141	1387	1139	1407	1296	1081	1215	1113	1046
NTHI0835	selA	417	677	367	412	405	504	440	434	453	488	416	439	545	547	818	651	183	192	272	303	535	492	422	489	545	479	460	485	574	475	530	484	353	415	407	366	415	405	434	429	427	416	519	438	692	798	683	716
NTHI0836	selB	670	572	484	527	739	923	697	803	663	691	616	586	305	250	457	331	345	370	587	566	368	399	323	363	586	514	584	580	481	444	469	716	394	418	427	421	479	435	514	429	903	781	1016	943	512	575	503	470
NTHI0837	---	570	0	411	343	696	791	634	643	566	585	586	534	1	2	0	0	297	318	516	493	11	12	9	5	474	389	591	591	0	1	0	601	1	0	489	426	1	0	433	360	950	662	909	961	0	1	0	0
NTHI0838	relB	264	0	186	211	0	0	0	0	189	220	176	184	241	247	372	260	357	333	393	359	0	0	0	0	135	150	203	165	0	0	0	264	204	184	0	0	207	220	0	2	399	316	376	385	287	276	304	314
NTHI0839	---	250	0	184	198	0	0	0	0	213	223	201	230	225	242	394	263	318	318	385	381	0	0	0	1	191	140	204	186	0	0	0	268	202	230	0	0	225	199	0	1	494	399	500	450	323	359	317	340
NTHI0843	tig	8967	8683	9123	9645	8767	10610	9020	9067	8405	9285	8322	8071	8492	8380	10936	8716	6860	7021	7622	7014	10602	10578	10379	11009	9025	8993	9214	9494	8137	7461	7332	9430	7255	7946	8055	7690	8238	7484	8768	8309	9620	7625	9603	8922	6743	7623	6334	6385
NTHI0844	clpP	493	810	561	577	752	756	836	798	710	701	571	570	381	491	552	508	558	597	535	499	819	804	723	757	330	313	368	374	740	598	628	492	418	526	557	582	568	576	708	628	502	375	523	470	435	437	460	390
NTHI0846	clpX	865	1643	988	1029	1238	1338	1264	1314	1129	1233	927	952	852	977	1133	974	878	808	938	855	1371	1429	1294	1317	626	604	722	758	1572	1334	1319	858	1022	1148	1078	1182	1320	1246	1237	1230	1092	819	948	941	857	897	891	758
NTHI0847	secE	1502	1929	1659	1893	1728	1938	2491	2377	1256	1348	1121	1206	1579	1570	2085	1740	1142	1125	946	834	1514	1532	1458	1627	1692	1463	1569	1562	1852	1698	1819	1653	2007	2036	1615	1542	2268	1925	1823	1711	1990	1551	1928	1783	1941	1868	1939	1859
NTHI0848	nusG	2316	2678	2624	2920	2704	2804	3670	3666	1895	2070	1927	1904	1991	2085	2615	2451	1593	1551	1208	1098	2713	2598	2324	2718	2396	1937	2053	1905	2515	2209	2236	2698	2490	2625	2606	2316	2649	2338	3100	2747	2635	1976	2495	2207	2147	2083	2053	2030
NTHI0849	vacJ	763	1320	947	1015	1148	1352	1742	1887	964	1152	1034	1056	911	893	1299	1003	636	626	606	603	1052	1083	1015	1180	1030	920	883	920	1201	1114	1258	813	1187	1287	790	783	1407	1284	958	910	1338	997	1168	1122	1329	1284	1347	1311
NTHI0851	tdcF	779	769	579	615	585	703	820	753	688	742	678	683	628	668	916	640	460	458	700	749	895	839	749	878	542	559	564	624	742	682	831	776	523	568	328	303	571	577	344	337	1188	929	1193	1163	462	522	484	529
NTHI0852	htpX	758	1076	839	840	1000	1247	1561	1414	836	986	935	884	524	537	713	630	705	772	739	635	1310	1235	1263	1488	1156	1071	1097	1101	1062	887	1029	828	1120	1175	2540	2332	1518	1263	2896	2515	1001	780	723	589	898	950	1028	976
NTHI0853	sirA	110	248	137	134	201	235	360	329	290	297	321	278	200	285	375	266	442	416	430	373	332	263	222	284	274	179	208	221	257	215	250	117	270	263	276	204	339	299	266	184	358	263	353	308	291	329	318	311
NTHI0854	---	335	435	358	353	400	434	552	484	492	524	516	464	308	352	462	335	301	269	240	204	364	366	361	442	436	404	422	442	471	401	410	339	460	540	572	532	598	510	643	575	384	263	358	301	482	454	492	453
NTHI0855	trkH	367	629	419	438	484	618	681	526	577	652	592	533	449	514	605	542	474	425	407	424	617	543	568	673	605	432	437	493	629	571	464	403	563	594	741	728	767	529	838	750	545	350	440	478	521	609	593	583
NTHI0856	psiE	54	27	146	166	117	140	425	381	442	416	312	400	71	53	99	89	165	151	93	72	160	128	153	162	495	530	213	238	34	33	49	54	837	816	285	235	893	673	283	307	74	36	76	57	254	213	231	212
NTHI0857	hemY	1778	1565	1417	1516	1769	2002	1397	1422	747	902	808	768	1835	1752	2529	2056	1076	1073	1327	1247	1853	1698	1480	1798	1358	1192	1658	1628	1645	1484	1457	1822	973	1054	1541	1359	1210	1049	1578	1449	1734	1283	1690	1630	1247	1451	1355	1306
NTHI0858	hemX	2793	2155	2588	2634	2409	2785	2310	2356	1434	1645	1498	1453	3351	3358	4926	3686	1865	1996	1851	1735	3087	2669	2562	2941	2936	2504	3093	3151	2219	1965	2036	2959	1896	2264	2168	1974	2458	2067	2299	2104	2866	2059	2708	2549	2242	2433	2157	2216
NTHI0859	cyaA	3980	3061	9343	9533	5162	5818	2938	2887	2469	2644	2769	2443	2642	2784	3284	3133	2193	2267	2006	1955	5483	5609	5157	6059	2702	2131	2727	2782	3132	2698	2471	4609	2407	2604	5003	4641	3417	2722	5184	5022	6072	4772	5966	5599	4415	4970	4306	4235
NTHI0860	gpsA	1229	679	1226	1237	709	768	758	840	714	752	718	711	843	897	1317	957	604	651	645	611	817	808	707	742	684	582	661	612	685	624	663	1326	659	749	748	643	861	761	807	748	836	640	860	822	868	895	833	816
NTHI0861	cysE	617	478	536	599	485	525	481	556	298	353	331	339	315	358	554	387	337	337	452	387	488	472	414	515	323	291	321	339	467	417	422	604	283	322	465	441	392	324	562	527	557	449	572	521	454	486	494	489
NTHI0862	aroE	644	351	564	570	434	410	399	478	282	287	267	253	427	420	619	470	123	152	137	134	360	362	296	359	348	323	424	393	342	306	333	612	427	458	421	396	542	452	512	450	385	278	367	399	349	348	340	317
NTHI0863	citT	4137	2394	1427	1482	1453	2075	721	637	472	534	639	505	3674	3411	5029	2894	1378	1329	1912	1683	1824	1481	1473	1667	2879	2961	6603	6172	2298	2002	2285	4352	1801	1953	726	726	2480	2377	753	747	4847	3322	3316	2571	1384	1504	1293	1359
NTHI0864	folD	527	530	462	462	442	474	511	552	149	154	183	161	203	193	298	227	217	210	204	199	309	309	319	306	442	373	514	474	452	409	449	514	402	426	463	433	444	359	451	381	241	189	326	313	200	235	158	175
NTHI0865	fucP	78	106	39	40	77	97	57	51	57	74	71	69	84	81	108	51	59	58	115	119	62	71	72	84	58	65	114	119	117	96	98	91	70	65	29	31	84	61	25	23	104	88	89	94	46	67	53	68
NTHI0866	fucA	36	38	11	18	27	36	17	19	18	14	29	14	47	41	58	35	23	24	51	52	21	16	22	28	32	36	55	52	35	39	36	33	26	35	15	11	35	44	10	20	60	53	51	42	24	35	22	29
NTHI0867	fucU	17	21	13	10	21	25	8	9	15	5	12	9	12	20	27	17	5	5	25	18	19	12	14	12	15	14	21	29	23	21	19	30	13	26	6	6	24	21	4	9	36	33	29	36	19	15	12	19
NTHI0870	fucK	102	94	38	34	58	82	29	31	26	41	33	28	82	83	110	49	31	31	71	86	58	55	41	62	48	58	97	98	116	91	104	77	64	69	25	21	114	82	37	25	151	104	129	114	56	64	43	67
NTHI0871	fucI	179	165	62	67	96	143	57	48	83	82	90	72	224	234	301	184	82	72	212	193	117	109	113	95	93	103	135	156	195	163	211	155	124	175	42	37	180	186	44	41	265	211	232	239	113	115	95	104
NTHI0872	fucR	122	187	91	106	97	119	91	87	142	156	154	127	404	425	535	393	275	267	452	390	227	207	221	244	184	206	243	219	173	184	193	117	143	124	84	111	130	148	88	78	171	146	209	162	242	220	210	214
NTHI0873	hepA	942	1666	1255	1396	1173	1297	1400	1475	2208	2385	2126	2180	1163	1266	1591	1389	1053	1098	856	772	1306	1278	1206	1326	1213	1213	1182	1188	1864	1608	1808	1006	850	1130	1028	1065	1184	1167	1212	1252	1221	912	1173	1104	1668	1958	1630	1723
NTHI0874	rluA	244	303	317	295	321	321	360	380	515	586	539	535	176	194	283	229	234	229	153	133	405	368	354	387	206	210	199	225	321	259	294	260	116	172	229	211	208	176	255	254	303	202	283	277	346	387	397	320
NTHI0875	glpG	262	253	233	230	231	234	266	259	188	197	177	142	179	190	241	231	214	206	166	134	184	157	174	192	237	206	215	216	244	236	277	205	226	270	193	205	295	246	223	208	212	167	213	200	292	276	270	280
NTHI0876	glpR	428	532	404	404	484	549	558	603	355	370	385	382	346	332	493	376	372	394	331	372	285	278	257	274	298	255	260	253	523	441	528	458	304	326	249	216	379	374	249	253	488	365	497	461	517	592	521	457
NTHI0877	metQ	2336	1136	1954	1926	1100	1250	1149	1159	1540	1636	1365	1504	2255	2105	4014	2707	1067	1080	2004	1930	1425	1394	1254	1328	1869	2044	2127	2027	1075	944	1177	2167	1444	1380	1821	1831	1576	1644	1896	1880	823	655	976	985	1406	1675	1550	1555
NTHI0878	metI	289	325	394	416	221	238	230	233	275	269	230	238	369	295	572	572	85	91	71	79	264	265	255	220	466	383	325	299	296	246	262	262	371	361	321	324	406	425	421	363	124	100	126	98	286	332	408	334
NTHI0879	metN	306	324	553	593	321	314	325	289	391	395	344	381	500	401	804	805	244	270	146	119	257	253	262	268	448	394	284	298	257	220	254	305	491	515	447	446	496	430	576	462	92	79	85	95	321	369	419	388
NTHI0880	hisB	99	144	115	132	120	134	131	128	158	158	162	131	110	119	202	137	158	141	129	122	10	7	7	8	200	185	202	210	136	115	104	108	124	149	117	135	151	134	148	125	133	76	237	233	131	171	147	126
NTHI0881	---	524	268	352	413	289	445	235	256	230	282	217	196	397	490	661	379	307	271	445	376	405	347	360	407	226	221	339	310	243	240	203	630	245	301	255	208	219	237	283	229	476	386	508	446	291	327	271	267
NTHI0882	---	333	214	228	250	191	272	207	198	193	199	190	200	271	267	384	276	167	170	227	206	276	249	245	288	162	134	220	208	191	158	151	353	184	185	186	176	209	172	200	173	314	289	303	286	216	231	191	185
NTHI0883	narP	1640	1246	1379	1592	1092	1476	589	565	623	695	1113	974	474	471	681	505	657	788	1261	1121	638	695	475	622	1305	1234	1282	1074	968	1084	1015	1905	618	772	527	500	564	813	619	514	1422	1305	1684	1413	957	886	861	936
NTHI0884	lysA	783	848	845	879	1518	1584	1519	1485	673	719	626	538	1158	1137	1619	1263	807	855	1011	892	1105	1073	944	1071	750	625	781	783	914	847	700	899	545	520	1377	1295	736	524	1407	1289	1231	1049	1280	1295	978	1149	967	957
NTHI0885	---	110	79	92	98	115	152	122	120	50	79	82	65	31	43	61	38	32	23	36	32	42	25	27	33	73	49	58	57	94	75	64	112	42	50	113	108	52	35	115	108	108	110	86	96	68	70	55	79
NTHI0886	cyaY	153	142	147	167	85	104	91	104	145	184	172	173	198	242	313	196	157	147	222	203	89	107	88	76	145	168	196	161	152	133	138	177	31	46	110	88	36	27	108	93	134	103	111	122	69	76	74	67
NTHI0887	recQ	1263	1406	1242	1257	821	961	777	800	984	979	914	847	1327	1417	1951	1302	761	850	1544	1496	685	772	713	763	915	903	1250	1234	1568	1283	1317	1357	537	503	703	703	641	444	861	839	1012	794	943	859	692	771	680	672
NTHI0888	proS	1496	1395	1529	1561	1274	1517	1188	1185	1999	2185	1937	1971	1333	1286	1968	1316	1186	1253	1352	1265	1582	1786	1562	1812	906	808	1035	993	1372	1162	1060	1512	824	826	947	977	954	784	1121	1050	1327	1182	1449	1334	1012	1095	924	934
NTHI0889	ostA	2498	3546	2573	2670	2774	3164	2721	2803	2262	2388	1878	2091	2711	2604	3667	3051	1774	1819	2394	2196	2557	2542	2304	2678	1672	1475	1776	1788	3548	3106	3117	2707	1788	1814	2541	2381	2492	1765	3009	2723	3337	2683	3368	3224	2546	2874	2552	2389
NTHI0890	sufI	568	938	551	632	627	693	553	586	494	532	413	440	647	675	890	673	420	441	664	659	617	719	565	664	524	459	686	714	892	784	767	618	316	363	477	474	447	356	485	487	867	773	1002	940	618	701	628	661
NTHI0891	plsC	171	195	192	196	227	230	169	183	169	199	198	161	261	278	412	306	217	195	254	228	152	178	184	165	123	99	98	113	214	187	222	192	113	118	152	169	132	114	162	187	354	242	321	313	217	250	202	253
NTHI0892	lpxH	213	594	183	210	610	711	547	566	199	210	243	214	870	984	1400	905	503	508	765	797	359	352	391	365	439	493	497	577	597	521	673	216	239	243	655	582	243	256	662	637	646	456	592	623	433	523	404	434
NTHI0893	---	1793	1697	2317	2349	1406	1452	1657	1697	2314	2558	2415	2317	1919	1884	3010	2186	1545	1577	1341	1374	951	932	863	982	843	629	792	771	1675	1488	1529	1784	2233	2186	1414	1396	2480	2013	1499	1406	2105	1620	1965	2000	1320	1504	1328	1356
NTHI0894	ilvG	235	328	268	264	553	611	524	518	278	341	278	250	430	489	730	541	112	132	134	126	1	0	0	0	6	6	7	7	286	268	272	215	163	190	356	360	173	178	410	419	242	181	233	244	138	169	144	127
NTHI0895	ilvD	722	1661	878	905	1795	1884	1477	1612	1521	1602	1312	1307	1131	1672	1918	1703	1100	1174	1437	1471	750	766	706	732	555	601	737	725	1591	1516	1458	735	1034	1255	1103	1172	1371	1246	1273	1385	1775	1303	1688	1613	1260	1241	1222	1115
NTHI0896	thd1	544	808	696	634	1251	1322	1389	1425	726	689	536	532	620	628	893	860	817	938	1169	1170	423	407	421	418	398	342	422	470	820	719	810	546	1004	1091	1084	1014	1308	1214	1092	1103	936	714	934	873	905	921	869	714
NTHI0897	dnaE	1291	617	1267	1344	1515	1714	1504	1457	2183	2144	1888	1811	1733	1982	2544	2012	1781	1711	2045	1992	688	711	671	713	1835	1847	2103	2268	672	581	567	1272	1680	1972	1251	1208	2315	2145	1507	1483	592	443	571	543	379	463	470	392
NTHI0899	pgmB	9258	4898	5877	6369	9202	12433	2433	2522	2660	3016	3604	3334	10872	10796	15966	10234	6449	6779	9604	9577	3639	3795	2812	3142	10030	11738	9788	9122	4343	4337	3766	10152	3868	5041	2707	2717	4038	5204	2568	2482	9027	7318	10067	8347	3804	4279	3574	3769
NTHI0900	secB	2410	2489	2425	2515	1354	1499	2327	2374	2682	2959	2953	2824	3103	3479	4907	3261	2163	2187	2069	1944	2124	1769	1806	1967	1813	1693	1931	2022	2466	2130	2295	2534	2268	2495	2196	2052	2558	2458	2289	2069	2153	1783	2306	2224	2107	2380	1983	2147
NTHI0901	pspE	670	615	760	830	521	550	764	767	659	720	662	666	735	773	974	814	610	643	454	420	655	579	534	610	552	483	478	495	590	543	620	670	749	736	703	733	745	687	790	689	756	604	781	679	737	807	746	707
NTHI0902	dcuB	6102	10485	6640	7366	7626	9280	2035	1896	1778	1882	2264	2279	7442	7937	8423	7889	4774	5074	8744	9310	3115	3144	2351	2880	11550	12555	9694	9197	10234	9711	9679	6820	6075	7752	3508	3420	5634	9723	3193	3472	10436	7391	10910	9387	8944	9667	8476	9181
NTHI0903	ndhA	1679	1378	1559	1605	567	716	1161	1110	608	624	544	529	1417	1299	2133	1188	1981	1924	942	684	1940	1721	1689	1899	960	934	1340	1417	1205	949	1055	1733	1472	1524	809	811	1734	1235	825	715	1499	1059	1473	1224	1266	1633	1355	1286
NTHI0904	plsB	2982	3559	1820	1843	2547	3067	1983	2100	1311	1476	1458	1457	2924	2826	3738	2654	1459	1542	3021	2916	2538	2437	2000	2243	2021	1831	3079	2826	3516	3193	3295	3283	1701	1855	1869	1683	2235	1849	1755	1825	3497	2749	3814	3418	1807	2108	1820	1843
NTHI0905	lexA	1688	1922	1767	1907	1446	1614	2075	2134	1906	2276	2031	2330	2242	2549	2894	2612	3418	3366	3053	2948	1989	1866	1872	2027	1730	1762	1696	1638	1942	1763	2014	1639	3379	3663	1758	1746	3773	3595	1893	1890	3607	2430	3136	2951	2315	2489	2382	2575
NTHI0906	dapF	958	1283	1324	1398	1096	1156	1669	1642	1855	2098	1924	1916	976	1001	1254	1274	2205	2166	1310	1220	1545	1453	1305	1581	1999	1656	1689	1673	1281	1122	1189	1075	2634	3124	1300	1235	3152	2805	1435	1330	1451	1053	1183	1139	1630	1764	1537	1541
NTHI0907	tpx	2963	2643	2718	2830	2655	3180	3437	3277	3530	4031	4212	3998	3282	3739	5189	3352	3790	3727	4842	4740	3504	2879	3014	3402	2816	3532	3505	3757	2726	2415	3010	3178	3873	4408	1760	1775	4141	4043	1686	1606	6998	5299	6414	6047	4382	5186	4375	4577
NTHI0909	purL	715	497	579	651	548	720	564	552	388	402	428	319	615	704	953	673	573	573	1013	1005	759	781	604	730	438	427	635	588	529	476	488	686	328	418	189	170	448	414	203	216	771	610	719	746	428	460	489	466
NTHI0913	lex2B	0	638	1	3	725	812	602	576	542	595	607	503	885	986	1518	1002	968	927	784	727	832	620	648	805	568	510	635	656	627	580	520	0	1141	1238	637	465	1173	1096	679	638	1033	814	1032	903	880	953	812	864
NTHI0914	---	238	9	201	222	41	45	51	36	133	146	142	134	163	149	228	153	122	111	180	164	251	269	226	294	143	91	222	178	7	8	6	293	114	118	80	82	148	130	91	69	255	256	326	312	394	405	349	325
NTHI0915	---	562	810	478	521	654	774	629	679	375	410	366	377	439	472	710	514	343	328	408	309	745	706	598	803	430	355	360	321	763	713	600	642	306	360	481	442	330	323	543	525	563	493	613	574	834	970	832	751
NTHI0916	gpmA	2687	1574	2278	2576	2151	2527	790	844	1246	1394	1523	1542	2536	2881	3280	2459	1598	1662	2445	2666	1283	1401	1049	1211	2597	3154	2947	2681	1522	1494	1478	3125	1015	1235	370	339	979	1330	334	333	3347	2658	3844	3453	1390	1583	1307	1355
NTHI0917	rpmE	3582	3086	5127	5498	3179	3404	5204	5336	5709	6477	6297	6374	3241	3466	4311	3716	4338	4282	2395	2058	3624	3580	3561	3745	4688	3988	3717	3721	3144	2840	3392	3542	6266	6089	6464	5950	6169	5913	6509	5770	4377	3216	3853	3343	3934	3880	3790	3853
NTHI0919	mutY	182	242	210	183	173	182	181	138	190	232	191	207	151	160	231	202	128	116	118	113	224	215	167	214	165	124	123	140	233	202	177	189	164	164	210	228	227	153	258	234	231	145	258	216	126	151	142	166
NTHI0920	---	125	136	120	132	188	188	207	164	173	195	151	166	164	159	223	159	169	153	141	152	160	141	167	190	162	157	155	179	178	131	117	130	127	138	269	235	151	148	300	268	220	160	181	191	145	160	172	149
NTHI0921	mltC	1103	1414	1095	1172	1651	1887	2021	1821	1210	1380	1156	1150	1267	1308	1800	1444	1198	1235	1241	1077	1512	1310	1346	1515	1253	987	1192	1134	1474	1301	1191	1073	1106	1256	721	686	1488	1200	767	778	1736	1381	1803	1651	1157	1459	1290	1301
NTHI0922	---	624	858	640	674	291	421	407	387	671	725	678	692	838	787	1097	881	599	617	656	625	670	603	536	588	610	551	662	695	816	697	845	636	584	651	280	263	725	538	296	279	1059	847	1050	1017	965	1051	937	966
NTHI0923	nadR	802	945	820	863	370	395	383	406	863	1035	907	930	1216	1262	1753	1193	986	1057	1095	1039	561	564	565	624	900	913	961	1006	890	743	944	837	924	1074	408	378	1029	902	410	405	1496	1206	1548	1507	1331	1481	1385	1430
NTHI0925	ribB	1094	776	1067	1069	458	570	613	675	1539	1779	1570	1724	426	545	551	526	1037	1127	1185	1145	548	623	477	590	707	634	1048	1087	701	584	685	1183	485	486	775	753	562	507	846	801	677	493	703	659	499	586	503	477
NTHI0926	lpsA	1318	108	1197	1243	827	999	904	846	3272	3666	3508	3324	171	135	236	166	73	109	81	87	936	865	856	963	905	729	1090	1051	86	86	97	1367	73	100	1573	1425	81	89	1602	1480	3943	3012	4700	4160	3681	3966	3629	3617
NTHI0927	cspR	138	234	151	121	162	193	166	174	148	138	143	142	283	244	379	276	272	277	279	294	199	219	200	259	194	207	197	197	230	196	238	157	143	169	164	149	169	178	167	151	247	169	251	222	164	172	156	142
NTHI0928	---	152	169	116	158	185	218	195	212	121	147	153	144	333	342	450	363	310	342	232	206	288	269	225	262	228	180	203	234	171	135	175	168	222	209	198	191	236	200	225	207	368	303	339	294	304	297	258	235
NTHI0929	ftsY	232	364	270	299	230	212	197	177	195	239	189	175	319	314	465	347	263	223	198	180	230	216	222	247	184	147	146	170	335	324	266	283	210	282	183	158	295	243	215	212	300	226	240	215	255	229	244	227
NTHI0930	ftsE	79	219	91	87	139	176	142	158	114	115	72	92	135	114	199	116	89	86	111	98	217	215	209	236	193	138	198	221	266	226	227	77	177	183	270	226	207	146	287	259	203	158	226	189	110	130	131	136
NTHI0931	ftsX	336	407	376	368	423	515	472	455	283	302	264	309	420	419	568	420	293	269	292	261	423	446	392	455	210	207	265	244	451	351	377	383	323	302	376	336	382	293	388	387	648	448	550	528	398	480	426	435
NTHI0932	atoB	1	75	0	0	50	61	63	46	0	0	0	0	100	128	195	78	55	58	101	119	48	64	58	74	0	0	0	0	81	71	70	0	0	0	0	0	0	0	1	0	161	102	141	141	93	96	111	120
NTHI0933	atoE	0	39	0	0	23	27	40	23	0	0	0	0	44	89	91	51	23	31	53	47	38	29	33	36	0	0	0	0	51	38	37	0	0	0	0	0	0	0	0	0	67	59	61	63	36	48	31	32
NTHI0934	atoA	0	7	0	0	7	6	7	11	0	0	0	0	15	20	42	11	5	5	14	18	12	4	8	10	0	0	0	0	10	7	6	0	0	0	0	0	0	0	0	0	19	26	31	23	11	12	10	9
NTHI0935	atoD	0	10	0	0	3	6	5	4	0	0	0	0	26	51	68	34	8	6	19	24	7	9	7	12	0	0	0	0	5	6	9	0	0	0	0	0	0	0	0	0	19	16	16	23	8	14	8	11
NTHI0936	lysR	0	276	0	0	205	216	260	213	0	1	0	0	684	693	876	614	351	328	404	353	278	228	239	289	0	0	0	0	221	197	230	0	0	0	0	0	0	0	0	1	394	342	421	374	272	260	232	249
NTHI0937	rpsJ	10572	14071	21728	22447	10922	11707	20708	20575	21003	21473	20878	20029	12000	14378	18828	16082	19468	19774	11885	10149	14970	14476	15075	14007	15148	16135	11809	11465	14467	12314	15595	12596	19344	22110	17187	18107	21271	21839	20744	21130	10154	7649	9932	8512	19213	21470	21693	20544
NTHI0938	rplC	14072	18077	28499	29898	14306	15339	25845	25949	25948	26859	25831	24541	15288	18551	23444	20110	26959	27385	16239	13739	19780	19176	19311	18745	19300	20064	14662	13851	19362	16166	20428	16416	23646	28481	22020	22973	24278	27175	26737	26944	13378	10195	13098	10929	24540	28829	28237	26769
NTHI0939	rplD	11727	16067	24739	25251	13165	13727	23694	24132	26797	28144	27139	25484	14998	18110	23163	19767	20301	20536	12729	10613	18738	17349	17887	16835	16360	17284	12407	12118	16835	14403	18213	13923	23976	27871	17885	19106	22940	27109	21589	21855	11713	8823	11291	9558	20577	23256	23480	22390
NTHI0940	rplW	4271	6133	9334	9321	4745	4701	8673	8942	10092	10297	9898	9269	4822	6232	7753	6539	8977	9085	5291	4533	7038	6497	6676	6172	5882	6139	4340	4186	6434	5464	6486	5302	7925	9494	6836	6899	7638	8876	8366	8173	4177	3214	4281	3467	7871	8792	9043	8566
NTHI0941	rplB	15550	23905	35221	36217	17868	19460	30186	31032	37004	38146	37733	35237	20942	25594	32196	27846	34832	35378	21179	18191	25335	25035	24172	22811	25965	27358	20426	18395	24923	21002	27250	17972	32812	38582	27583	30192	34811	37874	33162	35334	17005	12435	16075	13767	29059	32714	32930	31929
NTHI0942	rpsS	5205	8363	12733	12813	6745	6872	11866	12351	13152	13429	13411	12038	7004	9300	11750	9942	12602	12999	7354	5794	10886	9143	8944	8508	9392	9652	6840	6264	9036	7482	8873	6789	10676	12983	9869	9337	10681	12083	11532	10919	5945	4352	5995	4714	11637	12925	13469	12700
NTHI0943	rplV	3893	6563	9871	10125	5326	5515	8588	8849	9640	10026	9237	9089	6049	7556	9385	8141	10115	10350	5724	5046	7706	7393	6991	6479	7682	8192	5917	5470	6718	5711	7432	4992	8894	10703	7457	8381	8058	10376	9375	10048	5008	3626	4778	4130	9160	9691	10070	9809
NTHI0945	rpsC	10401	17267	25656	26181	13548	14745	20384	20843	22287	22697	21191	21107	15366	19202	24465	20672	25749	26464	14914	13246	19059	19552	17722	16246	20217	21700	16010	14382	17637	15109	19957	12099	22575	25458	19211	21940	22049	26434	23099	25366	13127	9776	12983	11324	22289	24941	25693	24625
NTHI0946	rplP	7731	11757	19680	20039	9494	9734	14877	15266	16883	17571	17140	15714	9999	13419	16743	13953	17337	17557	9723	8195	13933	12300	11960	11262	13753	14337	10382	9309	12630	10530	12750	9743	14994	18201	13898	13494	15457	16969	16548	15616	9013	6641	9253	7553	15875	17915	18228	17039
NTHI0947	rpmC	1200	2212	3056	3048	1782	1644	2505	2713	2763	2933	2880	2758	1761	2552	3075	2579	2942	2954	1635	1437	2289	1964	2023	1869	2517	2559	1971	1739	2288	2009	2482	1436	2435	3170	2414	2647	2287	3068	2866	2899	1568	1203	1702	1402	2640	2812	2911	2923
NTHI0948	rpsQ	2781	4970	6971	7306	3919	4088	6236	6134	6162	6274	6256	5765	4278	5356	6881	5831	6751	6933	3983	3491	5280	4704	4834	4536	5977	6311	4519	4124	5233	4464	5808	3185	6623	7629	5828	6203	4532	7388	6705	7184	4196	2932	4028	3222	6232	6708	7282	7023
NTHI0950	---	161	457	221	225	186	195	249	231	215	261	228	240	490	512	655	533	212	234	232	227	222	152	175	224	216	216	235	248	393	381	486	177	413	507	275	226	377	428	267	260	275	188	366	330	486	520	457	526
NTHI0951	rplN	8171	7760	11751	12739	7458	7581	13604	13346	13330	14181	13388	13166	9031	9759	11989	10655	11407	11890	7504	6413	10928	10379	10924	10448	9731	9679	7339	7718	7898	6793	8496	7698	10841	11415	11552	12090	10720	11996	12923	13496	7084	5300	6367	5564	10963	11250	11635	11715
NTHI0952	rplX	6054	6184	9170	9513	6100	6108	12105	11707	11696	12629	12619	11263	6435	7789	8991	8181	9073	8998	5821	4597	8007	7635	7669	7679	7720	7456	5751	6074	6460	5635	6277	6731	7983	9572	9727	9279	9162	9335	11011	10110	5438	4226	5237	4425	8905	9755	10152	9681
NTHI0953	rplE	9177	8273	13497	14679	7295	7679	12971	12698	13919	14633	12862	13215	9220	9979	11853	10665	12072	12256	8121	6994	9959	10000	10428	9996	11056	11581	8809	9169	8339	6917	9299	8536	10666	11776	12230	13089	11241	12869	13902	15030	7194	5459	6809	6036	11262	11688	12212	12327
NTHI0954	rpsN	8277	8234	12713	13626	7620	7644	14534	14806	15618	16567	15709	15007	8438	9901	11595	10371	12769	12936	8493	6860	10200	9575	10185	9792	10102	10305	7573	7883	8543	7052	8759	8442	10556	12526	12887	13016	11620	12440	14698	13667	7241	5537	6908	6059	11663	13309	13498	12960
NTHI0955	rpsH	6364	7201	10241	11025	6531	6901	12739	12120	17383	17799	17500	15815	7860	8815	10401	9675	11482	11603	7810	6440	8115	7959	8636	7926	8922	9657	6964	7268	7356	6186	8223	6090	10305	11123	11570	11739	10612	11648	12848	13600	6020	4353	5607	4958	9860	10716	11039	10450
NTHI0956	rplF	11131	11617	19254	20262	11251	11537	20517	20789	21571	21972	21284	19917	13163	15086	17878	16011	19219	19877	12516	10550	14102	13500	14825	13824	15528	16229	11344	11681	11843	9910	13323	11204	18437	20641	19995	20465	20098	21406	22370	22926	10278	7894	9569	8416	18176	19777	19926	19411
NTHI0957	rplR	5066	5333	9575	9683	5618	5946	9641	9906	11171	10980	10551	10098	6155	6804	8240	7477	9411	9714	5621	4558	6932	6926	6977	6433	6974	7505	5135	4955	5447	4777	6197	5566	8095	9152	9429	9915	8330	9463	10252	10558	4624	3728	4517	4144	8906	9685	9647	9504
NTHI0958	rpsE	9139	9824	16739	17589	9727	10678	17331	17051	17803	18329	17584	16462	10818	12660	15183	13323	16556	16659	9124	7769	12617	12654	12968	11762	13058	13785	9517	9325	10052	8503	11189	9759	14994	17353	17382	16920	16686	17629	19673	19282	8842	6828	8619	7853	16242	18292	18485	17507
NTHI0959	rpmD	1047	1160	1913	1960	1144	1211	2245	2158	2151	2259	2260	1996	1267	1623	1774	1577	1899	1871	1045	770	1409	1202	1378	1282	1566	1560	1065	1073	1214	1005	1294	1133	1609	2064	2071	1929	1556	1961	2255	2033	1113	786	1027	826	1926	2150	2233	2067
NTHI0960	rplO	6534	7510	12038	13029	7586	8148	11662	11647	13764	14342	13995	12771	8678	9992	12289	10553	13013	13212	6947	5920	9791	9103	9146	8890	10919	11298	7669	7533	7946	6681	8809	7042	10545	12082	12702	12658	11041	12289	13742	14047	7180	5379	6814	6049	11675	12986	13051	13229
NTHI0961	secY	29862	35629	54953	57058	35033	40582	53765	52320	57865	58758	58440	53734	39136	45684	56609	48632	54421	55763	30617	26991	43797	39540	42431	39350	47740	50087	35013	33997	36108	30785	40457	32208	48239	55321	60660	60784	51969	56925	65136	66045	35167	25278	32580	28949	54927	65012	61271	59232
NTHI0962	rpsM	11782	17055	22759	23313	15586	17048	21420	21689	23721	24873	24658	22518	14583	17851	21952	18626	22365	22450	15480	13611	18533	17925	16910	16715	18670	18294	14834	14449	17773	15251	17531	13878	17480	21005	22922	22476	19759	19584	24957	23539	15639	11989	15245	13442	20288	23293	22361	21554
NTHI0963	rpsK	7256	10369	13527	14302	9368	10178	12070	12267	13725	14925	13714	13390	8844	10574	12659	11066	13948	14058	9868	8894	11007	11106	10060	10032	11262	11270	9266	8939	10484	9101	10770	8257	10955	12298	13639	14155	12730	12392	14557	15013	9673	7664	9553	8911	12254	13690	13489	13020
NTHI0964	rpsD	13679	21924	28229	29637	19355	21001	28070	27516	29269	31060	30263	27451	17898	21569	26229	23089	26727	27945	20007	17265	22101	19909	20326	20089	22238	22459	17264	18014	22046	19308	22716	15546	23077	25539	29853	28315	21553	24577	31623	30755	18993	13791	18375	15852	25029	28477	27481	26119
NTHI0965	rpoA	22680	35388	47851	50584	32073	34582	43253	43297	49751	51917	48282	47586	30132	34361	44118	38997	46832	47402	32428	28743	35404	35143	34102	33686	38946	38422	28954	29527	36312	31541	39228	25784	40015	42793	48658	49309	42687	42665	51045	52485	29395	21849	28705	26206	41902	46268	44415	43911
NTHI0966	rplQ	5286	8679	11467	12350	7861	8175	10836	10817	10970	11746	11388	11046	6702	7638	9959	8636	10642	11072	7349	6658	8424	8233	8507	7972	9295	9263	6644	6589	8770	7633	9571	5787	9593	10318	12655	12859	9712	10265	12988	13554	6784	4892	6457	5893	9943	10970	10302	10404
NTHI0967	---	98	17	53	48	22	41	15	12	61	82	105	76	167	239	293	196	62	46	71	86	107	88	62	79	61	79	69	60	9	16	11	109	24	42	15	11	18	44	17	9	142	113	168	130	53	74	49	73
NTHI0970	---	67	246	47	61	180	217	166	144	53	58	54	49	163	140	239	124	259	250	150	160	141	120	119	119	98	90	105	107	213	188	226	64	39	27	113	120	68	47	182	130	222	141	193	198	115	116	132	106
NTHI0971	dxr	676	811	739	793	500	627	590	640	400	461	415	417	520	506	605	535	525	523	590	496	660	731	616	758	227	189	262	264	810	699	661	798	517	389	254	257	592	492	302	318	607	488	522	506	444	482	404	417
NTHI0972	frr	749	697	697	689	557	643	498	519	513	599	578	519	537	489	727	491	418	473	581	544	1012	1000	891	950	229	199	280	278	689	635	588	880	384	374	275	266	456	408	296	298	534	542	613	510	332	392	345	344
NTHI0973	pckA	23192	18144	6173	6501	15709	19724	1854	1619	3321	3597	3271	3245	30731	33592	45285	30915	11599	11796	29010	29096	11959	10498	9820	11329	24413	33147	30154	31944	18317	17976	18655	24683	7891	11919	3615	3606	8538	9569	2360	2478	20613	15943	21040	22021	7887	10192	7941	10103
NTHI0974	hslO	463	582	1040	992	634	817	794	781	474	521	465	419	1667	1666	3255	2238	1350	1365	2124	1863	944	855	436	676	576	461	538	418	601	502	578	548	1183	1159	614	623	1477	1397	637	634	2269	1767	1676	1492	1316	1514	1324	1367
NTHI0975	argH	894	1341	1799	1695	1179	1336	1356	1454	1284	1407	1121	1218	4901	4722	8394	5936	2292	2256	3410	3024	1851	1661	1068	1324	1120	1174	1082	995	1368	1311	1318	993	1869	2262	1063	1096	2568	2270	1255	1216	4196	3467	3353	3168	2765	3171	2915	2892
NTHI0976	galU	1248	2230	1566	1658	2165	2349	2363	2342	2263	2279	2136	2107	2434	2505	3106	2764	1512	1460	1626	1430	1734	1554	1574	1831	2271	2143	1873	2066	2388	2215	2408	1349	2010	2238	666	638	2244	2142	793	695	2353	1782	2140	2067	2265	2314	2294	2192
NTHI0977	csrA	613	890	699	788	784	821	793	865	706	796	677	683	866	984	1179	954	513	544	749	624	720	650	683	712	878	923	915	1023	990	825	929	594	761	876	724	652	821	813	791	777	1002	781	979	878	851	815	805	848
NTHI0978	alaS	12643	15430	14464	14971	15374	16791	15890	15383	9225	9736	9348	9026	17679	18186	24153	19832	9693	10095	11961	10787	13323	12503	12127	13300	15504	15548	14863	16301	16493	14814	15981	13060	13776	15850	15289	14684	16805	15156	15963	15601	18415	13414	16767	16276	15631	17669	16356	16648
NTHI0979	uspA	3558	4184	1389	1490	4099	4421	2098	1907	1677	1808	2368	1740	6587	7437	9726	6750	3782	3779	6793	6996	2725	2251	2195	2631	6658	8855	10797	11624	4456	3765	5881	3728	3312	4838	1670	1618	4490	4811	1698	1460	6086	3910	5164	4992	3035	3855	3382	3893
NTHI0980	pepP	2821	4571	2501	2552	3354	3585	3025	3015	3649	4050	3721	3851	3822	3980	5390	4338	2850	2920	3743	3588	2687	2773	2361	2847	3042	3283	4117	4458	4753	4074	4870	3039	2246	2671	2705	2655	3008	2706	2653	2522	5682	4220	4978	4789	3901	4627	4030	4304
NTHI0981	---	1184	2478	1075	1133	1372	1569	1234	1251	1737	1857	1851	1802	2112	2161	2947	2426	1052	1071	1278	1124	1512	1218	1313	1529	1273	1352	1450	1450	2486	2153	2448	1389	860	959	1026	1004	1050	954	1065	1075	2228	1664	1911	1834	1676	1935	1745	1831
NTHI0982	galM	2118	2268	587	657	1278	1718	378	377	242	251	231	230	2237	2551	3332	2093	154	205	506	502	829	854	584	719	656	593	1598	1329	1974	1750	1874	2217	363	514	312	273	544	595	329	298	4767	3314	3811	3553	2036	2574	2083	2470
NTHI0983	galK	1944	2195	570	671	1334	1825	333	400	256	295	336	264	2425	2716	4255	2246	501	517	1312	1238	1050	1003	714	909	718	688	1710	1441	1963	1850	1919	1975	462	619	351	308	550	670	310	344	4714	3442	4037	3847	1824	2068	1906	2078
NTHI0984	galT	1532	1046	633	628	957	1312	272	308	276	274	439	286	1735	1681	3937	1863	661	712	853	776	764	712	632	656	665	721	1037	787	906	825	964	1586	423	448	227	204	356	431	220	152	2745	2131	2680	2308	2481	2804	2600	2539
NTHI0986	galR	964	692	332	294	256	378	80	99	142	139	231	132	1696	1499	3196	1746	590	584	493	469	391	351	324	356	941	1104	782	649	644	619	655	1099	699	801	172	164	586	587	155	112	1404	918	1555	1214	410	356	353	397
NTHI0987	mglB	25142	18853	10422	10924	13570	16850	4018	3790	4582	4648	6350	4910	28974	28678	42487	27720	12477	13380	27335	26464	16164	14481	13433	15056	17872	18133	24391	23416	18667	16875	16829	25351	11698	13814	5283	5109	13438	12323	4559	4293	30105	22958	30210	29192	12322	14016	12005	13448
NTHI0988	mglA	11790	13302	6988	7457	9127	11011	2376	2334	2216	2182	2550	1951	8352	8357	11982	8728	4166	4424	8113	7415	9423	9376	7825	8284	7131	6595	9093	8868	13183	11567	10597	12426	5380	5992	1937	1925	6805	5800	1918	1694	12197	9585	12350	11924	5545	6454	5575	5689
NTHI0989	mglC	6884	7722	3801	4225	5221	6227	1321	1274	1157	1255	1260	1067	5088	5130	7103	4914	2596	2824	5054	4673	3183	2883	2716	3029	4224	4242	6599	6377	7378	6346	6427	6569	3574	3773	1175	1122	4466	3994	1207	1102	7850	5952	7956	7779	3357	3828	3173	3478
NTHI0990	---	435	460	495	503	431	485	717	673	491	540	494	463	313	280	450	341	307	290	230	213	474	424	388	466	488	346	319	336	492	423	457	427	553	564	521	418	658	554	565	586	503	417	471	455	537	615	560	497
NTHI0991	ispZ	382	472	497	527	419	489	776	799	454	515	499	502	288	329	436	391	455	439	347	376	443	441	402	477	406	308	321	305	505	433	449	450	497	500	578	546	581	492	624	608	576	445	546	525	561	680	491	500
NTHI0992	---	378	476	385	418	355	373	580	531	390	428	391	369	304	276	407	329	369	325	317	323	403	382	371	411	388	319	405	368	399	382	408	393	354	395	413	393	477	391	443	422	518	377	472	435	426	412	439	423
NTHI0994	---	180	209	221	259	191	187	227	272	264	288	236	274	127	149	197	140	191	187	168	160	157	190	168	203	217	171	196	219	226	217	241	237	212	218	208	189	281	211	210	206	216	199	222	212	195	216	198	200
NTHI0995	slt	1282	1476	1273	1457	1281	1416	1735	1793	210	266	229	215	867	835	1244	984	988	971	1077	1025	1241	1077	1046	1204	1436	1095	1062	1062	1488	1302	1248	1452	1232	1145	1479	1416	1537	1092	1526	1483	1538	1314	1629	1423	1517	1751	1357	1484
NTHI0996	trpR	203	161	177	175	153	144	190	227	175	246	192	177	140	152	191	152	164	147	187	151	174	166	107	172	122	120	142	154	197	156	197	229	156	148	179	161	204	152	165	193	152	141	150	148	117	131	153	113
NTHI0997	mtgA	228	172	147	153	162	163	268	312	72	102	83	68	98	71	134	105	115	101	88	79	119	137	115	160	150	96	93	87	172	166	148	236	138	130	208	159	177	119	197	190	167	151	220	159	186	164	169	160
NTHI0998	frdD	868	1307	741	794	515	610	60	48	228	214	254	256	951	988	1034	897	508	598	1149	1385	941	868	600	844	1049	1062	1602	1538	1257	1196	1162	1011	615	721	202	145	598	1015	150	193	1319	742	1236	999	575	503	456	520
NTHI0999	frdC	4101	4438	3677	4221	3170	3737	416	365	843	873	1067	903	5445	6324	6474	5616	1474	1660	3397	3311	2097	1903	1172	1654	3655	3336	5236	5275	4744	4273	3836	5234	2269	2906	1114	913	2446	3628	874	826	6720	4633	6597	5447	3173	3572	3158	3335
NTHI1000	frdB	11111	9636	9524	10451	7652	9866	1038	884	2169	2206	2692	2461	12694	13442	15249	12758	3613	3943	9530	9236	4540	4441	2690	4043	8653	8309	11599	11349	10068	9485	8633	13190	5586	7005	2656	2410	6319	8739	2283	2253	15960	11281	16578	14147	8005	9082	7882	8315
NTHI1002	frdA	22658	14409	17648	19443	14007	18384	2274	2017	2621	2456	3055	2895	23749	23615	31677	24286	9067	9752	18787	18232	6766	6717	4964	5964	17742	17671	20126	19961	15141	14015	13181	24326	11367	13410	5519	5446	11346	15066	5358	5333	28219	19372	28448	25085	16389	18273	16074	16514
NTHI1003	genX	398	384	300	274	390	488	272	351	204	202	200	197	305	271	437	275	261	252	324	327	615	630	552	614	228	191	295	269	277	240	311	376	254	246	356	346	262	206	365	386	704	617	839	801	419	493	456	496
NTHI1004	cpxR	1478	1762	1226	1324	1824	2612	2611	2346	1585	1915	1780	1625	807	793	1045	850	616	685	640	580	2121	2005	1959	2444	1808	1513	1443	1264	1791	1540	1636	1713	1430	1633	2536	2152	2231	1537	2481	2244	1338	1082	1316	1075	1325	1190	1347	1257
NTHI1005	smpA	1811	1406	1473	1587	2066	2628	2799	2651	586	778	645	712	458	438	574	477	324	295	302	260	725	812	731	878	828	686	614	510	1467	1370	1526	2061	777	921	3052	2442	998	844	3021	2662	1094	873	1039	919	906	944	920	910
NTHI1006	ndpA	1442	1716	1267	1289	1651	2036	2278	2192	1499	1785	1886	1575	733	757	967	857	745	679	551	446	2301	2002	1941	2562	1594	1258	1070	918	1753	1531	1546	1629	1496	1638	2475	2005	2053	1516	2516	2097	1066	910	1004	839	969	912	862	973
NTHI1007	---	122	260	230	227	272	297	355	356	79	93	92	90	302	356	544	403	237	241	222	204	306	243	267	268	74	74	58	51	265	250	268	139	153	154	337	262	133	108	325	342	330	260	286	221	268	232	240	265
NTHI1008	---	2371	2933	3740	3920	2280	2537	2382	2378	1624	1927	1672	1694	2166	2003	2845	2698	1211	1232	1134	1038	2521	2477	2180	2538	2081	1357	1529	1515	2794	2545	2546	2706	1994	2137	2280	1908	2876	1924	2280	2144	1472	1115	1450	1254	1412	1470	1315	1293
NTHI1009	ssnA	225	285	307	328	396	412	682	704	258	294	278	291	230	311	305	289	354	318	203	206	354	299	299	357	997	807	927	954	298	267	300	257	496	479	503	405	552	491	610	591	292	193	241	216	525	485	539	530
NTHI1010	mobA	97	127	61	74	106	114	113	73	115	108	107	133	64	83	130	73	83	88	125	128	99	105	91	98	53	49	56	73	131	115	150	100	87	67	83	88	73	67	114	92	102	88	110	133	65	79	66	76
NTHI1011	---	1628	2351	1885	2070	2992	3199	4603	4452	4766	5486	6207	4742	818	1033	988	863	1123	1097	838	710	4417	3069	3733	4840	2346	2029	2098	2078	2701	2460	2033	2192	1468	1827	4789	3841	2149	1518	4552	3633	2650	2084	2193	1632	2793	3059	2782	2954
NTHI1012	dsbA	3426	4753	3898	4223	5803	6617	7240	6506	8237	9687	9522	8476	2082	2456	2382	2028	2873	2862	2344	1988	7601	6598	7493	9506	5563	5666	5826	5919	5495	4916	4925	4119	3511	3786	9055	8251	5331	3686	8927	8060	4846	3613	3554	3257	4651	4867	4544	5041
NTHI1013	---	2220	2626	2369	2662	3439	3608	3913	3532	4746	5436	5610	4877	1480	1729	1768	1612	1453	1507	1330	1095	3718	3180	3668	4580	3300	3248	3314	3424	2866	2557	2723	2171	2091	2265	5275	5081	2875	2181	4969	4817	3335	2411	2667	2259	2934	3007	2883	3111
NTHI1014	trmA	1849	2018	2364	2602	3286	3209	3119	2860	2007	2257	2163	1999	938	1009	1068	1225	1130	1175	1145	1062	3054	3135	3258	3927	2052	1989	1911	1993	2312	2054	1819	2115	1145	1225	3579	3590	1702	1117	3737	3629	2961	2211	2416	2301	3103	3060	3114	3315
NTHI1015	---	542	389	783	788	1457	1488	1348	1227	706	773	718	662	598	674	858	787	607	594	643	570	1208	1198	1215	1492	691	670	683	778	446	378	359	634	467	460	1773	1618	604	439	1700	1698	1122	866	959	965	1191	1288	1217	1322
NTHI1016	rseC	315	178	423	438	560	592	542	472	344	370	330	289	215	168	229	260	155	170	182	145	543	467	582	661	339	320	331	422	204	165	194	302	244	217	773	767	312	213	764	816	377	251	290	286	395	411	456	460
NTHI1019	mobB	472	212	323	364	470	549	398	403	357	414	377	335	753	787	1235	791	216	238	259	273	449	433	475	479	271	267	379	323	222	195	208	460	339	389	451	437	417	414	480	469	789	616	763	737	671	680	690	670
NTHI1020	araJ	675	892	472	481	1016	1086	952	947	637	759	630	650	643	701	975	727	387	414	405	392	664	612	598	692	449	340	522	488	922	874	813	695	550	653	788	880	654	589	921	909	1519	1277	1484	1436	1050	1124	1055	1040
NTHI1021	hbpA	4560	3430	4821	5162	3029	3190	2677	2799	1791	1905	1591	1691	4074	3715	7253	7066	1616	1674	2348	2250	5958	5623	4981	5588	2645	2204	2686	2589	3250	2915	2923	4637	2510	2743	3824	3854	3439	2863	4339	3894	4041	3455	3998	3777	3624	4283	3900	3910
NTHI1022	hugZ	2986	2188	2662	2964	2005	2605	2645	2652	2362	2763	2239	2633	3047	2862	5020	1915	2410	2348	1778	1479	3237	2999	3295	3544	1867	1889	2329	2342	2189	1831	2288	2909	2240	2342	2723	2575	2428	2011	2835	2676	3010	2330	3005	2525	2228	2659	2023	2153
NTHI1023	---	29	99	35	27	187	187	186	202	38	45	42	28	103	98	138	117	45	60	47	38	113	144	130	137	32	27	41	45	100	89	117	29	151	159	171	173	212	202	187	205	198	158	153	160	183	174	168	186
NTHI1024	polA	2295	1896	2333	2447	2563	3033	2559	2761	1750	1875	1604	1685	1155	1181	1688	1305	1872	2071	1846	1768	1806	1784	1756	1862	1868	1885	1728	1692	1839	1616	1639	2430	1280	1307	2338	2367	1763	1396	2599	2465	1719	1378	1787	1626	1874	2089	1897	1900
NTHI1025	---	315	291	202	255	346	383	332	314	245	229	276	256	501	612	865	571	407	394	475	511	293	314	293	319	356	371	395	442	262	284	329	328	323	385	452	409	318	307	449	436	486	395	571	484	319	387	343	322
NTHI1027	---	246	293	305	306	204	174	274	287	279	293	419	317	596	585	855	678	480	400	256	229	289	275	229	256	323	263	220	220	261	227	211	307	253	321	504	526	407	292	505	433	329	254	357	280	346	324	261	268
NTHI1028	clpB	865	301	240	273	321	670	263	269	323	336	347	340	586	602	932	571	182	155	193	176	334	363	449	455	260	233	299	292	438	381	272	636	234	210	695	668	285	218	788	674	292	244	278	291	460	523	490	474
NTHI1029	spoU	431	412	691	710	545	624	773	801	667	697	546	708	624	628	875	711	1041	1027	590	528	347	383	403	369	556	485	546	570	469	375	451	421	636	531	406	498	664	494	489	472	378	291	340	302	613	652	575	609
NTHI1030	vacB	1549	2285	2315	2482	1820	1998	2870	3005	2019	2325	2006	2086	2051	2049	2890	2479	2531	2733	2056	1891	1628	1651	1604	1643	1691	1553	1531	1572	2222	1855	2235	1666	2971	2677	1671	1809	3225	2620	1747	1752	2265	1807	2107	2042	2246	2591	2128	2223
NTHI1031	---	485	480	944	1077	425	468	1071	1032	655	728	599	753	276	248	484	442	932	959	296	281	416	435	319	342	372	234	138	116	368	322	375	490	1230	1062	447	419	928	854	545	476	637	542	658	567	595	627	601	552
NTHI1032	pdxH	332	297	266	285	224	336	234	248	383	422	467	476	557	546	850	502	433	401	404	427	304	301	304	372	187	203	292	281	267	227	249	390	252	239	77	74	293	245	78	79	348	299	404	398	143	171	157	137
NTHI1033	typA	3190	9985	5080	5271	3541	3715	4835	5039	6397	6978	5761	5977	2381	2174	2769	3138	3946	4305	2176	2030	8146	7819	7757	7933	5399	4968	4158	4035	12031	10787	11339	3254	13179	13562	4250	4239	14264	12660	4986	5251	1885	1794	1835	1577	4260	4384	4284	3894
NTHI1034	lic3A2	1027	859	1088	1082	1165	1399	1629	1542	3	3	3	5	22	10	14	11	3	1	1	3	1090	941	590	653	1768	1494	1642	1560	1538	1313	758	1159	700	872	765	690	951	797	1160	998	0	0	0	0	11	15	10	16
NTHI1036	glnA	1244	3348	1188	1224	2686	3191	2568	2548	2790	2892	2461	2638	2041	1904	2775	2280	2221	2246	2439	2276	1832	1915	1685	1913	3195	2912	3349	3349	3375	2887	3192	1311	2502	2743	2014	1866	3092	2576	2297	2171	3353	2561	3292	3221	2902	3306	2789	2869
NTHI1037	rmlB	221	0	207	204	642	746	614	612	0	0	0	0	585	594	819	789	0	0	0	0	0	0	0	0	0	0	0	0	1	0	0	219	0	0	1098	1083	0	0	1356	1164	0	0	0	0	0	0	0	0
NTHI1038	pepB	251	875	258	257	706	842	835	721	937	1005	902	669	1370	1487	2104	1480	1575	1513	2368	2205	1341	1294	1214	1316	373	302	397	414	937	858	631	264	653	815	1186	1306	863	733	1411	1235	1356	943	1119	1266	312	445	454	435
NTHI1039	ndk	217	295	164	201	339	425	414	468	499	433	426	412	324	362	526	378	452	501	809	732	434	435	410	495	245	197	295	312	351	309	326	194	260	265	391	421	223	262	416	443	765	525	670	759	269	321	339	329
NTHI1040	obgE	1401	1582	1994	2000	700	903	1113	1041	1197	1210	1017	1156	1672	1614	2294	1964	1526	1526	1007	940	872	870	893	871	560	506	474	528	1718	1484	1375	1469	980	967	1708	1705	1238	907	2102	1916	1321	976	996	910	1005	1190	1265	1126
NTHI1041	rhaT	247	543	466	487	338	353	670	545	477	472	394	438	691	676	980	858	522	544	321	270	480	483	516	551	658	536	502	521	608	487	551	271	546	473	781	765	617	561	991	984	955	594	664	664	630	678	706	672
NTHI1042	rpmA	2285	1796	2657	2964	1791	1983	2252	2207	2159	2247	2085	2104	2841	2878	3948	2916	2556	2404	2160	2013	2105	1796	1777	2017	2096	1945	2187	2137	1808	1614	1588	2361	2938	3187	2441	2349	2818	3060	2914	2630	2713	1874	2245	2049	1833	1868	1903	1891
NTHI1043	rplU	4510	3885	5667	5874	4145	4684	5172	5187	4232	4485	4376	4002	4903	5264	7239	5587	3963	3904	3850	3631	3710	3399	3416	3654	4183	3295	3713	3758	3926	3475	3017	5284	5459	6077	5018	4493	6434	5219	5583	5018	4287	3024	3684	3417	3759	4020	3997	3617
NTHI1044	ispB	718	750	670	717	621	747	695	674	482	474	422	427	655	641	938	715	500	518	494	454	387	352	347	444	377	290	379	379	802	670	706	724	704	716	635	631	916	718	747	694	461	380	485	416	582	650	589	555
NTHI1045	---	462	603	407	421	388	482	388	363	280	295	213	240	322	343	435	344	277	313	331	289	433	416	386	448	245	205	247	295	560	548	517	433	379	333	391	386	416	378	415	451	373	311	454	380	209	241	222	232
NTHI1046	alsT	489	1365	997	1082	1016	1159	1074	1032	889	1046	922	827	760	838	778	863	759	716	459	464	586	655	607	668	753	542	554	525	1417	1141	969	630	1184	1303	1060	1026	1358	1150	1385	1099	556	355	441	346	945	1012	954	963
NTHI1047	arcA	1934	1831	1326	1447	1136	1843	384	313	565	603	863	739	2894	2900	4128	2644	1365	1420	2126	1948	638	633	445	564	1782	1747	2238	2293	1672	1552	1671	1896	1661	1773	845	846	1353	1390	705	639	2505	1613	2819	2216	1509	1677	1434	1396
NTHI1048	dipZ	2547	2285	3375	3538	3427	3403	4723	4600	2607	2904	2438	2523	2403	2157	3266	2819	1955	1989	2048	1795	2022	1899	1907	2055	2918	2294	2390	2288	2096	1866	2021	2847	3006	3215	2271	2180	3635	3068	2599	2515	1874	1446	1796	1658	2623	3002	2764	2667
NTHI1049	---	392	302	576	634	581	528	1152	1079	754	884	758	859	383	406	557	500	522	528	354	342	328	346	327	337	522	404	423	379	304	214	262	369	575	538	1011	1000	606	541	1158	1173	185	154	201	195	528	479	523	496
NTHI1051	purH	96	40	92	109	40	64	65	66	44	67	40	51	77	67	96	89	65	58	71	73	37	35	38	30	44	47	62	55	34	49	35	89	55	86	64	77	74	52	80	65	74	49	70	77	58	66	85	68
NTHI1052	purD	340	70	336	400	146	156	116	82	41	37	35	21	80	76	112	89	90	70	102	88	15	11	14	23	94	78	89	94	86	77	80	371	98	125	133	154	127	115	153	152	135	91	90	94	71	87	73	86
NTHI1054	glyA	1902	1514	1133	1253	1533	1730	1792	1867	3323	3499	3260	3304	2138	1681	2500	1513	2611	2623	2934	2797	2290	2126	1980	2048	965	1004	1051	1127	1438	1348	1524	2053	1691	1440	1298	1356	1709	1391	1341	1330	5733	4554	4742	2313	1388	1592	1460	1433
NTHI1055	coaE	139	126	142	149	96	108	157	183	135	146	154	143	149	118	149	108	120	133	81	67	59	47	53	60	62	58	51	59	135	135	132	168	152	170	124	94	172	130	151	113	373	218	292	182	139	163	157	123
NTHI1056	---	54	98	63	53	53	52	60	55	179	190	179	166	85	82	125	90	87	93	80	72	91	98	77	109	106	72	75	85	72	66	71	56	123	104	66	39	139	114	51	48	158	121	149	111	87	100	90	83
NTHI1057	rhlB	609	982	589	613	901	1030	935	1020	743	869	751	762	1083	1048	1491	1108	622	642	664	614	1273	1223	1101	1282	1056	920	1026	1064	934	843	953	681	891	980	1060	1021	1058	871	1124	980	1108	882	1143	1021	957	1088	961	1012
NTHI1058	acrR	169	666	262	265	765	878	926	976	547	615	574	555	266	311	339	432	216	197	153	118	242	220	235	255	367	225	259	245	725	653	574	229	611	656	1217	1073	688	547	1350	1140	474	386	494	481	547	545	521	512
NTHI1059	acrA	434	1867	614	689	2034	2167	2136	2081	1244	1408	1307	1347	1243	1332	1458	1533	839	799	841	689	907	888	992	1025	1437	1221	1337	1425	2186	1935	1775	537	1856	1908	2500	2391	2205	1830	2821	2634	1783	1355	1789	1678	1481	1598	1487	1439
NTHI1060	acrG	1135	4453	2048	1968	5944	5774	6821	6885	5046	5570	5346	5204	5247	5374	6234	6921	3694	3838	3261	2624	2877	2809	3455	3343	4413	4138	3641	4011	5698	4983	4791	1299	6321	6812	9518	9377	6708	6222	10423	10313	5623	3992	5313	4931	2772	3176	2805	2896
NTHI1061	ftsN	252	316	290	285	304	283	357	393	462	549	541	469	448	475	563	539	248	242	178	182	353	355	292	322	292	223	273	258	290	262	249	265	417	397	276	307	423	364	310	276	410	308	329	330	216	253	214	234
NTHI1062	emrB	805	1001	726	843	1060	1234	1173	1158	528	613	477	473	617	608	940	625	581	528	682	718	591	623	516	632	563	471	715	683	1058	862	879	873	388	348	639	610	475	399	682	608	1265	1019	1235	1203	472	534	450	493
NTHI1063	emrA	699	1220	656	682	2186	2380	2716	2680	684	763	653	638	930	922	1282	934	779	732	901	825	917	772	796	879	685	618	663	655	1163	1107	1188	747	488	516	862	849	568	542	969	913	1547	1229	1461	1453	406	442	397	407
NTHI1065	folA	120	250	129	127	1214	1321	1464	1376	190	198	174	177	298	262	476	345	220	199	195	189	225	221	221	231	304	278	314	320	242	217	250	122	279	262	274	255	273	278	324	271	301	230	284	296	180	212	175	158
NTHI1066	proB	411	674	521	527	239	282	308	247	578	604	613	612	1345	1405	2113	1468	720	734	756	738	624	568	516	577	502	591	597	595	713	630	729	432	693	859	537	509	764	737	548	519	1097	835	971	1069	392	428	397	402
NTHI1068	nudH	341	434	392	399	409	423	494	445	489	533	445	439	317	363	498	381	344	311	281	267	525	513	464	523	365	372	384	401	472	391	359	389	305	342	412	419	339	337	490	508	425	342	417	366	377	396	412	424
NTHI1069	---	314	643	340	384	483	573	532	567	860	887	736	756	442	511	661	582	400	355	438	388	655	674	567	616	335	293	297	290	692	591	603	347	374	443	580	587	507	481	715	719	824	605	722	719	391	413	395	433
NTHI1071	lgt	194	859	233	225	467	625	470	442	1085	1089	978	920	686	698	948	868	654	722	732	656	733	764	637	774	477	411	396	453	938	769	829	207	538	674	979	1024	779	661	1159	1112	1198	883	1069	1009	420	530	422	438
NTHI1072	thyA	263	821	259	237	502	546	409	393	1087	1167	998	990	698	703	960	816	727	719	727	683	923	836	815	875	515	492	625	659	909	790	729	226	723	772	1073	1045	973	828	1213	1093	1347	962	1241	1174	325	392	351	350
NTHI1073	cumB	133	316	119	159	291	311	261	275	436	418	326	385	273	233	363	293	217	238	180	184	359	419	398	449	205	169	172	194	285	264	276	138	277	331	338	374	392	295	367	355	512	430	495	495	8	6	11	10
NTHI1074	---	32	92	39	60	64	66	74	75	44	58	75	69	112	79	153	110	100	103	108	110	48	32	25	59	52	48	57	56	75	62	84	50	42	69	45	32	56	44	45	26	25	25	36	36	42	36	45	34
NTHI1075	---	186	392	163	190	330	420	397	423	316	354	333	345	276	278	390	270	316	321	319	329	375	364	284	335	542	401	483	462	390	389	372	212	360	406	324	301	479	300	315	246	401	283	344	345	135	161	148	129
NTHI1076	secA	2106	2974	2503	2664	4005	4546	4067	3938	3408	3598	3337	3076	2358	2638	3126	2885	2372	2345	2640	2374	3245	3356	2839	3086	2796	2784	2620	3020	3310	2730	2496	2231	2436	2951	1599	1528	3091	2453	1959	1723	3228	2442	2767	2403	1611	1982	1962	1825
NTHI1077	mutT	79	225	97	96	272	262	238	223	182	188	188	169	167	172	253	202	62	47	81	72	243	256	209	232	229	252	187	218	267	247	236	84	261	299	100	107	332	284	127	99	257	186	248	222	114	130	133	121
NTHI1078	kefB	992	1284	896	1003	1469	1722	1389	1218	1263	1307	1125	1151	1072	1119	1540	1339	1140	1045	948	805	1362	1240	1273	1399	1367	1168	1061	1002	1284	1207	1143	1031	1094	1331	1317	1245	1429	1221	1409	1256	1968	1392	1866	1575	1920	2252	2079	2032
NTHI1079	---	85	366	68	74	490	548	359	398	324	391	329	281	481	461	610	556	430	432	361	341	798	769	675	769	548	436	555	498	342	324	284	127	307	402	393	355	556	403	427	391	356	280	366	307	790	871	784	797
NTHI1080	rpsB	9366	15285	17581	18336	12275	12890	18310	18600	18582	20116	18422	18976	12606	12753	17388	14027	17124	17582	11733	10129	17664	17275	16421	17099	15534	13606	12758	12431	15336	13307	16017	10294	14984	14934	20515	20170	16201	14620	21301	20752	15707	12038	14966	13236	17161	18625	16413	16871
NTHI1081	tsf	6228	9639	10760	11245	6096	6681	8416	8814	8897	9765	8541	8890	7470	7380	10537	7909	9096	9458	7775	7022	9430	9386	9071	9131	7800	7379	7699	7625	9388	8176	10380	6702	8656	8715	11219	11050	9368	9028	11456	11639	9331	7324	9230	8344	8647	9602	8424	8692
NTHI1082	lpxD	3229	5763	3243	3368	8123	9434	8112	7339	5731	6301	5474	5001	2894	3045	3690	2899	2477	2603	2487	2261	5834	5483	6365	7384	3617	3638	4407	4691	6716	5774	5394	3646	2198	2135	7066	6434	2960	2182	7252	6532	4592	3478	3755	3578	4392	5067	4462	4741
NTHI1083	omp26	9143	11443	8463	9100	10968	12818	10603	9795	14769	16431	15581	14936	7881	8556	10220	7414	6612	6465	7389	6321	16956	15632	18178	22550	10082	10801	12555	13241	13418	11933	11669	10078	4051	4546	11593	10621	5224	4568	10692	10170	13147	9529	10328	9741	8603	9837	8429	9206
NTHI1084	---	10397	14352	9632	10053	11394	14440	11887	11240	17377	18785	16613	14959	8669	9004	11570	9468	6619	6824	9137	8323	15947	14889	16229	19802	12801	11022	11947	12378	16307	14060	12637	11339	6304	6944	9993	9199	9460	6981	10801	9773	14142	10612	12216	11305	9627	11159	10545	10645
NTHI1085	---	2044	4068	2237	2312	2305	2793	2990	2753	3399	3963	3611	3209	1969	2035	2786	2448	1582	1571	1659	1549	2960	2796	2757	3342	3819	2964	2757	2733	4079	3664	3504	2340	2137	2370	2738	2546	3206	2323	3090	2814	3002	2158	2518	2320	2719	3074	3042	3023
NTHI1087	cdsA	485	1636	597	537	971	972	1228	1189	1196	1436	1230	1261	1008	1016	1463	1308	771	815	831	829	1344	1207	1254	1312	2047	1496	1602	1600	1596	1387	1485	524	1364	1518	1418	1216	1605	1211	1569	1449	691	517	626	621	783	885	798	749
NTHI1088	uppS	652	999	684	835	591	672	763	763	494	552	544	552	768	750	1161	920	569	556	594	486	640	604	532	593	950	618	723	617	910	806	850	757	995	1027	497	483	1283	864	588	579	870	596	892	861	902	955	863	859
NTHI1090	leuS	3415	4020	3587	3690	2158	2468	2082	2129	2796	3087	2684	2673	4487	4172	5881	4614	2416	2548	2643	2750	3327	3495	3019	3342	2770	2630	3132	3209	4199	3665	3914	3684	2111	2267	3790	3617	2567	2220	4201	4057	3201	2517	3256	3085	2067	2333	1961	2107
NTHI1091	rlpB	511	623	535	600	337	347	315	360	470	495	425	425	614	672	906	690	460	470	414	450	463	469	455	517	725	622	789	819	602	560	675	612	433	439	590	458	466	394	546	513	570	438	579	521	441	460	368	409
NTHI1092	holA	911	1041	931	963	484	536	515	491	517	545	467	520	716	679	1014	818	563	609	415	397	734	670	627	727	1143	836	1013	1041	1048	945	970	998	722	710	685	775	868	695	785	716	568	508	684	547	481	516	453	448
NTHI1093	glyS	1595	2193	1735	1592	3890	4613	3540	3847	2112	2267	1922	1909	2181	2338	2962	2293	1758	1836	2061	1874	3703	3579	3053	3620	2000	1907	2373	2236	2132	2047	1906	1759	693	762	2977	2864	969	825	3308	3184	2401	1976	2461	2149	1568	1736	1546	1424
NTHI1094	---	0	0	0	0	457	500	502	508	0	0	0	0	0	0	0	1	0	0	0	0	562	467	473	544	330	342	307	287	0	0	0	1	0	0	347	323	0	0	402	371	0	0	0	0	0	0	0	0
NTHI1095	---	339	396	282	286	480	505	504	518	352	392	389	340	120	163	229	158	285	336	291	296	440	419	397	429	178	175	169	154	402	358	366	384	173	197	321	384	243	212	417	352	635	455	646	532	411	475	410	440
NTHI1097	---	155	228	113	139	194	187	201	176	156	188	140	170	216	242	346	214	155	147	160	174	322	297	278	324	115	126	127	133	263	239	224	154	134	155	125	127	146	173	183	143	354	297	385	326	219	249	206	203
NTHI1098	glyQ	1427	1801	1303	1353	1463	1743	1558	1626	1167	1363	1237	1216	2041	2019	3008	2136	1318	1427	1439	1403	1007	858	825	956	1024	905	886	896	1855	1684	1891	1450	899	1002	1158	1095	1134	935	1290	1257	1970	1547	2009	1812	1578	1703	1484	1492
NTHI1099	hktE	95	147	78	82	78	115	139	125	1919	2267	2061	2418	62	61	81	50	84	67	208	233	1926	1858	1864	2303	55	48	69	61	167	136	139	93	96	108	449	469	135	100	732	593	229	161	260	213	83	97	94	102
NTHI1100	gsp	649	1119	770	863	510	640	550	521	598	537	444	528	490	497	564	549	607	694	718	681	611	594	594	632	630	551	798	781	1235	986	1016	684	561	575	571	574	738	706	589	567	656	433	519	537	677	848	740	697
NTHI1101	---	319	495	375	383	237	290	233	199	295	293	264	269	261	285	328	300	324	320	326	305	316	348	309	331	242	232	299	303	516	440	456	362	240	262	195	189	293	282	214	227	228	170	182	180	269	323	259	306
NTHI1102	---	212	229	235	247	145	188	145	110	118	122	101	89	115	125	142	113	119	125	149	152	178	178	147	187	153	123	164	132	215	212	171	218	106	123	111	112	117	140	113	148	78	76	86	75	120	136	126	150
NTHI1103	eno	14305	13007	14561	15451	13191	15091	11189	10799	7876	8578	8750	8558	6032	6249	8124	6403	9748	10206	12209	12480	11543	11294	9986	11169	20040	20549	17826	17716	12441	12099	11393	16085	10049	10959	11617	10880	10636	10283	12538	11989	8329	6994	9734	9464	10693	11304	10342	10197
NTHI1104	---	665	513	740	748	802	953	1081	999	685	694	518	596	346	328	473	320	735	750	732	661	634	640	620	656	888	848	965	921	593	520	519	639	760	968	1031	1021	1071	883	1136	1092	856	663	759	722	258	303	283	271
NTHI1105	nrfF	342	333	438	431	562	589	791	789	540	593	421	461	232	258	373	281	415	412	415	314	378	444	396	437	513	480	504	535	368	352	380	375	448	476	814	778	592	457	920	823	406	243	317	333	470	521	488	452
NTHI1106	dsbE2	38	64	38	41	152	151	199	200	29	36	28	27	32	44	53	50	79	94	72	82	56	54	66	53	49	71	75	67	82	72	65	44	39	55	167	183	51	51	211	204	86	74	60	69	192	230	239	193
NTHI1107	nrfE	556	737	679	675	1038	1049	946	1026	456	405	292	320	382	481	485	500	734	788	825	740	520	493	496	529	802	760	639	698	855	779	604	603	717	873	1052	1109	958	899	1438	1351	1119	744	748	784	610	744	797	709
NTHI1108	suhB	2189	2154	2262	2374	3580	3982	4767	4669	2482	2778	2550	2451	1540	1669	2169	1721	2872	2779	3077	2946	2394	2204	2071	2474	4325	4051	4777	5003	2341	2197	2200	2493	3998	4295	3941	3520	4702	3880	4127	3810	3620	2745	3531	3307	2057	2242	2031	2000
NTHI1109	pulG	101	28	15	20	90	89	53	25	14	15	18	24	135	128	159	116	20	11	79	67	25	11	24	34	29	20	45	32	37	31	43	108	9	15	3	2	11	17	2	5	25	17	43	34	69	78	56	79
NTHI1110	pulJ	183	55	46	39	151	149	59	52	24	30	30	32	190	231	254	189	27	26	71	70	51	36	70	67	64	31	79	60	62	44	55	218	29	44	21	18	20	25	8	11	72	33	81	85	125	137	108	108
NTHI1111	---	141	57	36	42	231	238	82	55	18	30	28	23	152	186	219	137	27	29	100	105	34	35	36	40	38	33	71	72	83	60	47	170	23	26	26	17	15	9	10	13	51	38	80	97	86	113	81	86
NTHI1112	---	23	7	2	11	15	18	9	10	3	2	5	3	24	13	27	19	2	8	28	24	5	4	5	5	3	2	12	12	10	11	14	21	7	13	2	3	8	4	1	3	8	6	11	15	11	16	9	16
NTHI1113	recC	525	500	400	408	1111	1231	823	935	347	399	260	317	608	553	847	551	305	308	597	548	512	502	439	512	293	227	414	386	482	413	465	560	347	324	334	341	387	339	357	353	560	470	690	627	536	697	567	527
NTHI1114	---	232	226	194	203	293	317	335	332	326	304	265	305	331	340	483	340	230	257	250	241	320	325	338	341	542	468	508	487	254	200	220	214	362	370	241	218	334	283	287	255	379	307	397	395	334	324	293	297
NTHI1115	ribD	546	606	551	551	730	839	707	752	664	704	688	612	747	693	1021	867	550	526	611	577	864	853	691	721	1058	823	897	886	613	489	509	552	738	780	529	496	751	545	652	595	964	872	1091	973	826	984	851	779
NTHI1116	degS	409	544	421	397	722	806	727	723	783	803	764	764	615	598	852	658	429	444	477	489	809	759	633	794	1125	960	1088	1056	570	492	543	445	707	769	604	626	762	561	710	660	1002	818	979	993	766	800	778	714
NTHI1118	mutM	141	334	163	160	98	158	107	120	209	241	225	197	242	211	352	238	225	245	274	234	198	169	155	164	155	128	167	134	287	288	303	149	269	261	246	212	355	260	253	250	350	280	366	338	316	354	300	346
NTHI1119	ddc	1281	1339	1476	1521	1326	1404	1845	1928	1344	1319	1221	1319	1081	1026	1541	1242	977	991	980	826	224	224	249	212	260	271	175	204	1269	1091	1350	1336	1595	1638	1547	1513	1951	1603	1856	1700	1624	1327	1517	1520	1735	1907	1930	1864
NTHI1120	vapC	278	279	275	317	245	272	301	316	252	235	205	200	277	280	365	317	202	209	195	171	0	0	0	0	0	0	0	0	282	250	317	274	350	377	236	255	325	349	279	308	348	242	313	317	346	324	376	371
NTHI1121	vagC	220	274	279	320	188	226	273	289	209	220	217	180	301	331	458	302	159	160	247	211	0	0	0	0	1	0	0	0	246	217	259	232	302	357	237	244	266	292	236	273	327	234	304	300	305	331	316	298
NTHI1122	dat	823	784	1030	1048	505	540	726	751	545	453	316	445	436	392	581	548	580	652	608	502	289	349	312	253	431	389	371	393	893	759	623	661	704	636	961	1021	709	636	1407	1303	1135	965	618	791	1102	1172	1491	1408
NTHI1123	rpmG	1698	2462	2214	2328	1845	1752	3304	3097	2713	3248	3188	2933	1076	1264	1565	1440	1963	2076	1023	784	2582	1996	2225	2608	2105	1809	1735	1803	2516	2145	2180	1901	2601	2720	2350	1914	2576	2382	2590	2152	3328	2524	3058	2335	2458	2582	2458	2511
NTHI1124	rpmB	3132	3817	4051	4148	3363	3492	5382	5339	4531	5362	4815	4949	1917	2103	2647	2385	3130	3332	1651	1520	4075	3847	3845	4155	3855	3312	3153	3133	3763	3411	3507	3444	4563	4614	4115	3754	5140	3992	4606	4193	4450	3520	4158	3586	3637	3877	3476	3388
NTHI1125	radC	260	40	52	47	124	124	46	43	22	28	35	29	208	245	262	179	50	53	229	224	44	42	64	69	35	35	55	53	39	45	48	242	30	35	19	27	21	43	27	20	34	32	71	65	46	65	60	82
NTHI1126	dfp	831	771	838	826	1292	1423	1319	1307	784	835	883	814	802	776	1112	916	620	597	669	617	885	871	740	871	609	508	623	593	716	659	603	1052	645	650	1223	997	679	567	1163	1084	1275	1027	1410	1332	885	993	928	818
NTHI1127	dut	372	279	367	344	460	502	391	468	336	357	316	291	411	411	573	446	388	389	524	489	433	383	366	408	306	246	372	364	283	274	231	461	266	277	389	339	328	267	389	357	620	492	660	644	389	497	405	392
NTHI1128	slmA	407	531	352	376	434	454	343	397	344	378	327	372	377	357	535	415	339	335	491	485	440	441	342	369	330	264	480	497	492	481	458	382	313	283	325	358	364	311	330	359	606	460	627	569	443	513	403	456
NTHI1129	---	188	211	213	204	211	225	205	222	210	253	252	238	221	230	344	275	206	200	252	243	222	187	186	170	169	136	210	218	228	209	228	238	173	187	187	144	221	197	196	158	364	245	353	344	203	218	252	196
NTHI1130	crp	780	879	684	677	775	795	736	770	796	887	883	843	773	779	1254	881	632	626	976	861	596	653	531	601	645	477	841	761	858	740	743	878	512	544	715	613	652	489	687	673	1325	1010	1348	1213	787	846	795	789
NTHI1131	rumB	409	682	321	346	252	375	247	314	122	145	117	106	192	173	233	206	135	162	221	172	207	247	177	178	168	151	219	208	755	572	607	365	347	326	118	85	459	329	114	146	218	233	251	269	304	274	323	287
NTHI1132	nagZ	755	887	626	750	1120	1388	1140	1208	465	484	386	399	701	702	980	674	521	555	623	563	845	828	723	822	739	619	677	643	951	795	849	698	870	896	675	674	1159	939	746	688	772	593	768	699	768	868	788	740
NTHI1133	---	325	196	378	353	429	524	477	502	184	165	198	152	315	375	451	381	327	322	280	300	341	312	328	330	328	289	255	241	210	186	196	378	359	402	357	310	495	424	394	281	326	232	341	272	318	429	384	370
NTHI1134	---	600	418	639	680	781	926	914	864	327	292	265	275	706	776	1093	863	739	705	743	642	590	568	565	634	705	607	691	639	382	354	376	551	806	943	655	581	1058	931	717	644	616	442	539	499	734	799	769	749
NTHI1135	ileS	3379	5357	3924	4210	3047	3442	3338	3333	5173	5355	4644	4762	7382	7662	10121	7737	5431	5478	6092	5789	4527	4496	4230	4495	6106	6399	6513	7086	5722	5018	5162	3599	5783	6250	5083	5237	7626	6743	5776	5727	7945	5788	7280	7292	5534	6620	5968	5829
NTHI1136	ribF	1006	1523	1191	1261	937	1004	1218	1249	1075	1153	1126	994	1753	1884	2418	1787	1437	1409	1156	1010	904	915	831	914	1411	1279	1275	1316	1695	1471	1524	1251	1796	1815	1064	1000	1937	1812	1195	1073	1728	1255	1572	1508	1291	1450	1306	1208
NTHI1137	mviN	304	517	325	307	111	137	152	125	335	407	294	289	366	417	465	413	274	287	261	229	289	284	287	310	284	269	254	282	538	478	497	314	189	206	248	261	242	202	276	317	431	321	387	388	392	387	388	381
NTHI1139	rpsT	2662	2934	4935	4865	3652	4072	5719	5546	5151	6161	6053	5808	1685	1722	2218	2229	3518	3525	1592	1467	3577	3501	3592	3606	4986	4256	2867	3118	2962	2519	2784	3071	3546	3590	5320	5318	4035	3296	5581	5157	2638	2073	2371	2119	4157	4481	3909	3776
NTHI1140	---	436	402	452	437	551	685	630	663	609	642	594	614	372	397	567	465	533	496	423	380	522	502	476	548	621	584	568	536	373	329	376	467	266	278	474	439	293	233	461	427	634	547	724	671	263	315	237	266
NTHI1141	menB	2539	1984	2506	2679	2820	3242	2659	2874	2184	2234	1859	2030	2471	2536	3593	2508	2410	2465	2182	2124	3182	3275	2912	3286	2104	2348	2495	2613	1976	1760	1872	2600	2934	3117	2063	2032	3615	3443	2192	2242	2651	1988	2279	2346	2296	2515	2262	2363
NTHI1142	menC	673	673	873	862	822	966	1011	1093	715	703	555	614	526	607	722	664	831	925	733	660	857	938	759	819	768	837	882	841	712	626	647	742	1223	1466	614	665	1717	1569	726	679	662	552	621	541	860	920	945	868
NTHI1143	aroQ	289	294	319	355	636	760	717	702	336	371	267	282	284	379	471	359	376	366	392	353	460	491	465	530	525	494	495	461	276	243	228	311	459	536	349	361	607	631	397	411	485	355	427	362	452	524	479	448
NTHI1144	accB	820	798	1074	1046	682	829	905	942	955	1184	993	975	545	637	778	683	572	560	435	437	2177	1989	2009	2186	1291	1198	1065	1024	761	667	614	1017	660	760	1479	1338	974	733	1745	1593	1051	892	1090	850	1101	1175	932	971
NTHI1145	accC	1092	1794	1389	1488	1647	1784	1684	1783	1545	1687	1371	1390	1261	1321	1648	1478	1340	1386	1416	1284	2261	2361	2370	2617	1127	1011	994	929	1724	1530	1510	1215	1335	1443	1719	1767	1914	1528	2112	2070	1394	1208	1367	1365	1031	1025	945	960
NTHI1146	---	42	220	52	57	191	194	204	204	27	28	33	20	102	88	133	91	132	151	209	186	45	45	35	36	135	142	138	142	185	184	239	51	158	161	26	32	161	186	26	31	103	110	123	101	179	154	151	161
NTHI1147	panF	1518	1980	1159	1290	1278	1582	1319	1257	1077	1114	1030	1001	1709	1703	2488	1792	959	942	1443	1420	1374	1412	1366	1420	997	941	1035	1041	1856	1665	1865	1439	1252	1273	1201	1148	1620	1261	1258	1306	1626	1311	1697	1573	1180	1415	1320	1358
NTHI1148	---	269	349	273	265	241	277	293	257	110	123	98	113	185	165	193	192	124	124	175	120	130	164	139	185	190	153	138	162	344	297	308	266	177	194	141	125	211	184	166	156	226	172	238	208	194	202	194	203
NTHI1149	prmA	382	499	383	384	479	558	489	548	407	467	364	362	527	579	729	597	648	672	867	835	513	495	511	584	373	334	391	362	490	443	455	380	284	321	500	480	409	257	496	472	496	401	509	405	444	473	437	477
NTHI1151	dusB	1365	1913	3191	3524	1922	1949	4117	3827	2945	3451	3032	3188	1345	1241	1621	1492	3725	3693	2357	2090	2175	2260	2128	2247	1749	1318	1233	1244	2024	1730	1941	1597	1864	1653	3164	3263	1722	1543	3635	3550	2227	1750	2414	2111	2176	2140	2081	1957
NTHI1152	fis	299	365	965	1095	451	429	1326	1367	775	910	831	734	135	129	188	215	378	374	156	103	593	549	594	604	356	248	178	157	358	292	242	363	366	348	797	768	384	279	1060	901	234	203	256	194	414	412	438	398
NTHI1153	smpB	338	341	305	325	314	356	310	287	329	371	364	317	343	356	461	322	210	227	258	246	334	354	337	387	269	251	354	320	330	295	299	336	170	190	247	266	161	178	296	259	646	502	722	630	257	322	288	293
NTHI1154	pfkA	2063	1966	1865	2083	1854	2183	1065	1099	745	859	746	674	1601	1686	2032	1665	1057	1109	1634	1626	1292	1224	1070	1215	1499	1529	1681	1343	1936	1815	1335	2407	1052	1204	1040	951	1335	1334	1073	1071	2955	2079	3246	2636	1499	1623	1447	1441
NTHI1155	---	577	661	593	612	740	786	715	690	444	501	420	428	705	694	1005	756	313	348	430	400	842	688	676	777	699	600	689	695	723	676	543	635	352	406	806	731	457	357	813	743	1080	794	1077	979	745	853	773	701
NTHI1156	---	622	523	517	550	868	976	803	844	392	382	341	370	498	488	798	552	496	546	643	634	387	357	322	381	946	855	930	904	561	477	470	580	392	467	379	328	408	429	351	397	805	614	755	729	555	683	540	552
NTHI1157	smf	239	17	27	35	68	95	16	16	4	3	3	2	38	58	51	27	55	57	483	476	14	19	28	37	23	26	67	98	39	20	18	255	16	25	4	2	15	13	2	5	22	25	68	61	42	50	45	61
NTHI1160	leuA	23	41	23	19	32	35	22	18	31	18	14	20	46	48	69	46	15	13	18	22	6	10	8	13	51	45	55	60	34	29	23	36	61	92	12	16	83	104	13	9	32	25	18	39	29	33	24	35
NTHI1161	leuB	26	15	24	27	30	47	29	25	16	14	16	13	53	55	72	53	6	8	8	15	18	15	13	12	26	30	31	36	37	17	25	26	32	35	22	22	27	37	33	29	22	14	26	23	6	10	6	6
NTHI1162	leuC	78	97	73	67	83	82	57	56	56	42	35	41	123	117	151	120	47	45	83	82	82	77	69	87	29	39	52	57	77	70	75	79	85	99	40	38	121	94	42	31	108	71	98	104	62	69	73	87
NTHI1163	leuD	24	25	29	30	39	37	29	33	13	14	7	14	23	21	30	24	10	11	33	32	20	17	26	20	14	8	11	15	23	26	26	19	23	21	23	14	21	22	24	16	16	13	19	12	18	22	9	18
NTHI1164	iga1	765	562	727	754	1211	1279	2567	2419	2870	3200	2897	2942	315	343	534	383	766	738	559	487	354	312	290	364	444	372	322	362	500	443	496	738	399	412	1076	1055	543	382	1716	1346	2187	1599	2114	1815	521	525	698	704
NTHI1165	recF	716	1607	695	754	1020	1061	949	954	651	744	628	626	658	634	897	717	500	525	767	735	975	1021	860	972	728	603	803	822	1556	1312	1521	845	762	788	658	679	1082	783	706	665	1199	986	1267	1115	1181	1319	1173	1189
NTHI1166	dnaN	1402	2171	1427	1452	1801	1891	1661	1762	1518	1672	1450	1486	2036	2013	2838	2084	1283	1407	1699	1594	1755	1671	1626	1810	1884	1794	2283	2270	2156	1846	2069	1445	1044	1146	1276	1336	1347	1249	1352	1268	2318	1822	2238	2142	1894	2296	1915	2011
NTHI1167	dnaA	1969	2059	2001	2136	1866	2030	1805	1779	1619	1740	1537	1565	2284	2167	3217	2550	1274	1388	1472	1404	1927	1923	1901	2126	2325	2105	2236	2192	2130	1858	1942	2165	2061	2325	1703	1548	2426	2259	1846	1688	2802	2186	2730	2592	2599	3081	2767	2734
NTHI1168	tbp1	319	1866	457	439	282	319	421	370	430	454	483	509	234	252	397	292	326	318	283	272	326	279	243	276	254	184	175	186	1460	1286	1864	291	257	279	154	113	200	245	143	135	227	175	192	189	384	389	1937	1770
NTHI1169	tbp2	6	70	9	8	5	9	32	24	2	0	1	3	15	12	24	14	8	17	22	14	15	2	6	8	4	6	7	5	13	11	80	1	2	2	1	0	4	0	7	0	11	1	6	5	5	7	54	72
NTHI1171	---	138	511	209	205	58	86	99	92	112	117	132	160	128	145	192	142	296	291	382	349	30	26	26	24	44	50	64	51	208	189	508	147	101	109	25	18	116	108	36	17	109	72	94	100	34	44	217	212
NTHI1172	rpmH	206	240	198	223	69	89	136	117	150	155	184	142	107	129	231	129	178	159	120	80	206	189	157	175	193	150	152	138	191	205	203	228	246	321	189	159	260	294	197	172	242	179	223	198	213	174	172	179
NTHI1173	rnpA	717	1176	837	971	814	930	1104	1116	671	795	704	748	346	361	445	478	524	549	303	245	758	780	696	846	787	537	508	400	1119	937	915	844	962	983	785	699	1082	981	837	752	723	612	669	613	1025	1021	977	873
NTHI1174	---	234	424	317	385	304	329	465	440	290	347	267	269	132	135	156	173	177	180	106	75	301	260	254	294	275	173	123	101	423	403	335	319	339	352	305	243	334	323	352	277	241	186	205	162	426	404	395	356
NTHI1175	yidC	6585	9246	8908	9175	7019	7621	8830	8628	7251	8113	7031	6981	5630	5228	6826	6542	4692	5142	3823	3265	7905	7409	7392	7962	7930	6303	5717	5997	9293	8112	8289	7661	8603	8710	8722	8413	9506	8074	9999	9344	7447	5777	6925	6301	7399	8454	7673	7443
NTHI1178	trmE	995	1617	1527	1618	976	974	1742	1677	677	660	664	634	1074	1134	1415	1280	981	1012	1023	893	453	467	433	475	1211	950	691	784	1726	1543	1551	1041	1500	1641	1617	1591	1958	1460	1880	1703	952	665	687	659	1314	1593	1598	1391
NTHI1179	ppiD	3141	4764	3484	3696	3654	4110	5134	4996	4046	4238	4042	3721	4728	4515	6767	5317	3382	3579	3204	2899	4019	3608	3502	3675	4555	3611	3865	4020	4732	4196	4056	3481	4245	4599	4418	3931	5108	4069	5216	4528	5332	4021	5189	4813	4388	5111	4675	4479
NTHI1180	---	338	632	587	597	490	502	854	741	634	691	627	650	515	450	580	659	349	319	252	230	646	568	558	605	798	680	551	631	626	562	634	422	567	574	816	736	707	570	1025	867	573	395	437	397	638	840	732	721
NTHI1181	lspA	132	189	258	218	187	226	260	244	233	240	201	226	87	67	96	101	77	65	74	60	186	174	142	173	293	236	220	250	206	187	191	195	137	160	111	96	168	141	118	114	201	143	180	193	192	202	219	195
NTHI1182	ispH	985	205	1259	1187	926	1042	1154	1097	902	1031	868	893	230	208	303	210	171	176	170	148	300	279	310	335	224	162	159	165	232	218	191	1036	1193	1192	298	294	1500	1141	337	348	280	204	257	232	249	275	292	251
NTHI1183	---	3698	115	518	638	1340	1490	557	488	177	197	190	201	401	478	409	280	97	101	1076	1084	137	137	162	173	92	100	261	252	154	145	121	3914	356	385	74	80	352	327	114	84	352	289	794	782	128	122	97	109
NTHI1185	tbpA	995	761	841	867	1707	2072	1899	1935	895	969	797	853	877	853	1128	777	973	1005	1648	1560	640	637	590	779	512	620	918	989	837	675	601	1089	462	459	340	299	542	489	374	377	1050	829	1080	1042	466	556	499	444
NTHI1186	thiP	314	370	349	361	813	935	949	972	363	364	298	309	282	274	374	352	323	357	629	544	380	427	378	443	284	235	317	326	368	332	296	333	253	282	176	174	346	281	196	193	355	248	292	263	299	318	287	303
NTHI1187	thiQ	346	376	409	370	427	434	560	587	224	218	215	196	348	326	445	354	163	203	293	273	363	370	382	399	272	225	272	292	367	326	329	369	387	379	201	203	436	396	240	239	410	256	350	290	353	384	384	386
NTHI1188	bioB	1366	1159	1110	1162	1124	1365	1167	1149	530	611	462	459	1163	1284	1843	1292	338	311	663	642	1178	1150	1143	1430	949	827	1116	1117	1172	984	1077	1292	1154	1177	692	699	1684	1228	838	753	988	824	1048	922	953	1126	979	991
NTHI1189	tktA	5637	8817	5593	5969	6271	7711	3591	3880	1580	1684	1565	1557	8357	8568	11439	7810	3418	3665	4504	4434	5762	6062	5304	6201	7227	7656	7275	7082	8716	8337	7798	6027	5550	6404	5962	6230	6025	6650	6287	6562	7044	5701	5560	5281	4127	4917	3909	4153
NTHI1192	serB	526	571	593	603	641	706	612	577	359	441	419	361	182	204	261	254	1201	1195	844	882	737	731	594	731	600	528	557	517	571	538	464	598	517	614	1439	1349	570	496	1569	1319	1712	1138	1505	1437	971	1150	986	1014
NTHI1194	---	625	617	652	669	774	829	785	836	736	879	800	710	725	859	1155	833	1060	993	805	783	839	833	739	907	626	563	632	542	612	545	484	713	516	607	1302	1171	660	547	1375	1177	1406	1068	1415	1269	1322	1586	1349	1328
NTHI1195	corA	312	518	1131	1213	708	764	1293	1184	889	991	1097	1063	391	443	541	495	716	691	169	163	789	894	687	808	777	632	342	335	490	481	406	407	511	471	795	820	501	431	1000	1002	457	325	339	321	1505	1654	1448	1390
NTHI1196	---	120	172	507	487	351	388	756	669	298	334	342	354	195	229	271	258	529	528	241	257	384	366	391	430	371	314	173	180	186	138	135	161	403	380	590	580	391	337	722	665	314	212	290	278	711	793	698	665
NTHI1197	---	1333	1540	959	1004	1065	1351	669	730	872	911	908	702	1878	2077	2740	1984	872	934	1320	1251	1222	1073	1070	1207	825	759	991	999	1369	1282	1239	1463	815	926	832	790	898	879	791	764	1739	1459	1963	1800	631	648	634	654
NTHI1198	---	0	0	0	0	1	0	0	0	0	0	0	0	0	0	0	0	0	0	0	0	0	0	0	0	0	0	0	0	0	0	0	0	1	1	0	0	1	1	0	0	0	0	0	0	0	0	0	0
NTHI1199	---	91	406	80	111	56	54	42	42	27	40	20	39	0	0	0	0	0	0	0	0	64	77	49	71	64	52	96	64	437	359	377	100	37	42	62	37	41	50	48	43	87	77	107	98	0	0	0	0
NTHI1201	rimM	0	0	0	0	0	0	0	0	0	0	0	0	0	0	0	0	0	0	0	0	0	0	0	0	0	0	0	0	0	0	0	0	0	0	0	0	0	0	0	0	0	0	0	0	0	0	0	0
NTHI1203	---	129	504	197	224	251	313	10	9	8	8	23	11	9	12	11	10	94	238	697	718	105	102	24	67	77	65	44	68	503	494	400	283	85	137	19	18	146	243	13	15	449	401	438	349	352	425	397	398
NTHI1204	dmsD	755	2606	1032	1141	1218	1515	24	48	40	43	83	59	15	23	25	19	224	463	1965	2337	541	520	122	329	359	285	323	317	2732	2388	2209	1285	400	611	118	125	435	1026	79	66	2352	1712	2465	1925	1106	1336	1101	1175
NTHI1205	dmsC	2362	6822	2931	3378	2751	3457	114	114	155	162	253	221	23	27	32	16	431	762	3906	4954	1200	1193	291	851	743	860	1090	1093	7233	6558	6294	3117	1263	1884	6	8	1455	3385	5	5	8237	5334	7400	6786	2413	2987	2627	2725
NTHI1206	dmsB	1644	3912	1822	2023	1622	2062	46	39	110	104	167	183	3	1	2	4	430	615	2860	3587	839	846	174	506	345	390	526	545	4076	3837	3562	2057	784	1266	185	200	798	2090	128	108	4866	3126	4570	4137	1407	1768	1561	1579
NTHI1207	dmsA	11652	23535	13302	14528	10946	14172	396	329	1867	1797	3498	2877	1	1	1	0	7830	8432	23229	25693	5008	4898	1258	3185	3270	3730	3671	3447	24627	23495	19165	13921	6873	10817	2634	2347	6050	15204	1806	1792	31713	21246	31557	27701	11953	14754	12923	13287
NTHI1208	---	2919	3640	2486	2786	6087	6746	1347	1566	1469	1593	491	484	12	16	27	13	718	759	1235	1101	3212	3030	2409	3017	2597	2346	3297	3014	3683	3290	3488	3233	2335	2482	375	378	1583	1448	405	327	3121	2692	3573	3357	1044	1139	935	1003
NTHI1209	---	141	42	72	102	258	278	53	60	55	50	20	16	4	0	1	0	29	38	40	43	121	101	116	117	114	147	156	164	51	53	55	129	109	125	15	14	61	94	16	19	74	59	72	67	47	43	40	44
NTHI1211	copZ	313	0	258	289	583	704	119	152	171	163	42	46	1	0	1	4	76	69	132	147	335	306	221	319	285	262	348	334	0	0	0	276	256	288	46	44	149	183	43	43	275	233	258	244	112	114	96	106
NTHI1212	mdlB	607	462	963	884	1653	1543	3566	3505	2314	2526	2029	2319	238	243	284	277	994	981	384	336	1529	1434	1382	1608	447	320	349	358	466	406	395	739	1231	1180	1929	1835	1451	1077	2474	2431	1251	911	1037	1018	1151	1254	1132	1105
NTHI1213	---	140	192	154	163	77	92	93	82	448	491	499	477	98	120	176	113	98	119	95	73	134	122	105	134	106	88	81	87	188	162	188	184	79	76	101	98	66	67	123	117	100	92	95	93	59	67	75	69
NTHI1214	---	37	508	25	26	457	674	564	598	24	22	21	27	107	102	206	95	25	15	25	25	37	34	28	39	9	12	17	12	536	428	540	27	56	56	11	15	50	49	11	15	17	12	36	20	24	24	24	22
NTHI1215	---	420	25	372	420	126	143	196	178	24	27	24	25	442	468	633	467	194	212	5	11	310	366	287	339	90	90	73	60	34	22	34	445	16	21	351	294	15	23	432	363	47	42	37	44	22	17	16	17
NTHI1216	res	1406	81	1391	1419	322	392	426	454	82	74	79	86	1640	1607	2311	1726	704	726	46	51	1657	1496	1471	1613	242	214	117	127	88	67	63	1451	87	74	1046	966	84	62	1084	1073	133	113	163	144	49	45	32	49
NTHI1219	rnhB	292	397	349	402	307	283	425	496	396	433	344	373	276	340	428	380	299	276	224	236	526	543	489	545	523	456	521	514	428	382	434	325	431	457	158	177	709	459	204	196	449	356	380	351	272	386	326	307
NTHI1220	lpxB	378	773	450	464	485	521	785	813	482	551	464	426	520	572	673	693	306	337	291	260	1041	1010	925	1024	549	501	545	582	810	650	720	427	738	794	206	195	1039	731	234	239	660	597	577	570	494	540	487	488
NTHI1222	lpxA	982	1244	957	1048	965	1102	1119	1155	965	1118	890	989	1102	1044	1544	1113	852	914	877	863	1324	1364	1336	1458	1009	839	1030	984	1103	1045	1103	1048	1052	1054	709	716	1292	1007	838	846	1483	1193	1537	1449	705	796	693	739
NTHI1223	fabZ	996	1109	1024	1054	1033	1113	1399	1375	1126	1209	1109	1169	1030	1036	1462	1107	889	902	827	767	1427	1262	1281	1404	819	651	774	810	1002	926	938	1028	972	1013	747	711	1180	900	915	852	1324	1020	1324	1216	887	986	901	957
NTHI1224	---	506	260	454	451	436	499	373	353	468	522	479	432	505	522	928	563	491	433	538	490	411	371	372	387	521	465	492	492	262	199	229	500	346	410	341	362	419	354	356	331	697	562	716	648	491	619	555	537
NTHI1225	pyrH	327	310	247	261	239	295	296	287	290	355	327	282	204	190	404	184	187	206	276	241	270	266	269	275	62	46	85	93	291	221	193	292	174	141	155	153	195	135	172	145	296	271	348	309	136	180	179	125
NTHI1226	nrfD	2523	5171	2082	2349	5803	6647	508	546	726	786	987	794	3014	3702	2930	3857	885	1332	6510	7068	2494	2328	952	1851	5598	5414	7832	8682	6213	5380	4199	3267	2184	3273	1232	885	3179	5727	974	880	10611	7266	9829	9028	1868	2494	1327	1552
NTHI1227	nrfC	1573	3629	1231	1436	2985	3673	219	264	391	358	480	446	2220	2365	1996	2404	684	909	4088	4338	1557	1622	566	1076	2766	2872	3936	4018	4147	4018	3065	1978	1218	1627	711	567	1576	2873	605	526	6979	5035	7108	6284	1283	1541	829	950
NTHI1229	nrfB	2044	3500	1470	1623	2110	2592	196	209	328	346	500	454	2695	2992	2865	2891	1146	1306	5381	5849	1707	1784	612	1183	2987	3227	3782	3769	3887	3994	2783	2461	1154	1690	958	862	1445	2726	868	763	5632	4293	6172	5627	1448	1899	908	984
NTHI1230	nrfA	5736	9042	3902	4438	10331	13711	1519	1235	1801	1963	3128	2687	8755	9502	10921	9315	6400	7050	19184	20335	4144	4578	1902	3074	13226	15622	14308	15310	10164	10703	8248	6794	4797	6835	2985	2677	5104	9524	2744	2340	15791	12311	18084	15747	3758	4504	2260	2549
NTHI1231	hrpA	965	2975	1088	1147	2424	2724	2339	2433	841	908	687	754	2182	2259	3062	2492	1575	1628	2195	2027	2508	2543	2384	2583	1536	1386	1522	1551	2974	2618	2919	894	2193	2370	2279	2347	3025	2593	2660	2571	1679	1280	1683	1642	735	842	796	736
NTHI1232	---	79	181	89	87	173	151	188	180	118	123	102	109	90	84	90	104	142	177	138	130	189	189	181	199	134	128	100	115	203	165	181	76	134	166	168	142	166	154	193	148	0	0	0	0	155	168	171	181
NTHI1233	---	139	281	181	170	233	216	331	324	296	279	258	230	169	176	208	250	222	240	190	148	325	330	331	347	256	230	162	168	268	250	274	151	359	380	254	245	403	345	321	236	185	142	176	150	255	270	242	243
NTHI1235	cyoB	7745	6531	7315	7695	5768	6857	5458	5172	5930	5902	4819	5121	8278	8341	11155	7565	5187	5462	8081	7713	4637	4721	4821	5026	5093	5236	5971	5919	6670	5784	6560	7161	6264	6326	6868	6718	7435	6612	7467	7546	8599	5967	7726	7207	4981	5816	5040	5456
NTHI1236	cyoA	12268	10902	11739	12196	8807	10824	8142	7797	9099	9184	7634	7813	11922	11719	16645	11222	7490	7932	9677	9273	9043	8826	9031	9399	8250	7950	8458	8701	11187	9687	10141	11988	10532	10831	10041	10119	12087	10464	10920	10861	11326	8263	10427	9530	8185	9430	8065	8256
NTHI1238	pyrG	992	2366	1401	1513	2360	2574	3228	3166	2019	2243	1794	1940	1355	1456	1736	1500	996	1007	909	788	1587	1534	1482	1544	1704	1326	1627	1590	2460	1955	1855	1245	1582	1578	2233	2260	1969	1585	2476	2347	1432	1046	1075	1116	2111	2208	2099	1977
NTHI1240	pnuC	1881	5721	1877	2092	6547	6895	6900	6891	5190	6005	5781	5450	6152	6186	8082	7063	5114	4865	2750	2465	2475	2222	2310	2538	6839	6531	6716	6665	5727	5305	6481	1923	6821	7229	6928	6604	7158	6582	8013	7294	8797	6242	8568	7555	5876	6340	5910	6154
NTHI1241	glnQ	385	408	1613	1715	590	406	488	559	262	314	230	302	572	396	826	1404	458	442	542	460	954	950	1010	1030	1485	1056	307	297	350	325	444	433	1475	1559	1126	1220	1482	1490	1202	1214	281	228	292	289	1064	1222	1279	1411
NTHI1242	hisM	257	260	1243	1277	298	236	270	306	181	223	204	181	363	271	595	907	342	361	448	348	533	510	574	560	1081	764	233	190	263	237	256	311	1149	1212	652	629	1086	1055	771	701	165	119	181	174	703	818	888	886
NTHI1243	hisJ	789	618	4256	4841	967	680	830	873	660	800	608	676	1100	875	2059	3623	1501	1616	1294	1216	1886	1789	1999	1839	4094	3045	601	575	604	494	648	843	4760	4954	2025	2086	3486	3731	2241	1994	384	313	329	323	1985	2378	2503	2452
NTHI1244	murA	3745	6462	4975	5314	5040	5204	5538	5329	4130	4452	4028	3923	3533	3296	4268	3740	2893	2825	2508	2330	4832	4584	4669	5672	5099	4563	5113	5711	6699	5752	6198	4181	4604	4699	5300	4784	5466	4430	5425	5094	4998	3646	4253	4098	4758	5154	4940	4990
NTHI1245	---	601	858	660	779	563	562	588	597	526	562	538	492	402	394	527	457	453	411	311	283	604	610	636	757	509	476	564	516	865	835	736	591	518	575	567	529	580	554	581	591	627	460	476	479	538	541	549	579
NTHI1246	---	599	832	814	867	637	749	742	745	644	644	705	610	451	518	617	529	430	433	355	266	763	706	753	880	551	391	489	490	882	756	676	751	545	548	734	653	739	558	777	664	734	549	563	537	684	734	770	756
NTHI1247	ttg2D	850	1360	868	931	1363	1710	1836	1552	1457	1629	1565	1470	789	847	1035	936	892	873	730	626	1435	1240	1476	1730	1107	952	1065	1128	1612	1335	1110	911	1027	1127	1603	1475	1345	1046	1787	1463	1551	980	1019	919	1263	1337	1393	1376
NTHI1248	ttg2C	658	1144	779	835	1096	1263	1539	1329	1418	1447	1313	1117	635	695	789	723	633	693	608	526	1489	1341	1466	1619	1079	829	873	946	1316	1180	983	785	957	1098	1216	1059	1427	968	1304	1163	1410	921	892	807	955	1097	1206	1189
NTHI1249	ttg2B	901	1254	929	1015	1266	1675	1853	1572	1408	1538	1354	1367	774	732	868	826	772	800	642	576	1677	1658	1779	2110	1407	1139	1090	1098	1311	1128	1079	1055	1373	1396	1504	1345	1916	1252	1641	1499	1461	941	1022	938	1098	1234	1390	1365
NTHI1250	ttg2A	1006	1699	1107	1197	1790	2384	2979	2702	2119	2382	2149	2082	1034	1098	1344	1191	1173	1241	1112	991	2705	2489	2537	3038	2319	1876	1599	1519	1844	1563	1599	1179	2186	2402	2234	2037	2778	2134	2603	2300	1737	1238	1289	1211	1708	1872	2030	1917
NTHI1251	sodA	2857	3367	3001	3170	4040	4409	6828	6718	5222	6067	5009	5473	3291	3433	4983	3358	3725	3378	1608	1521	5953	5547	5747	6301	2761	2112	3193	3099	3278	2695	3313	2865	3964	4239	5913	5352	5143	3751	6970	5942	3462	2721	3130	2892	2585	2936	2604	2738
NTHI1253	ccmA	507	279	390	411	411	487	343	287	243	251	355	328	809	848	1247	946	510	588	897	915	170	148	160	164	1372	1366	997	966	302	311	360	589	290	428	6	5	305	333	5	6	476	332	483	367	381	382	319	333
NTHI1254	ccmB	358	209	211	259	211	296	96	92	119	113	103	121	266	270	310	313	165	197	432	412	112	105	66	90	525	500	419	384	177	190	176	363	153	182	7	9	93	186	13	11	172	108	158	150	96	96	81	86
NTHI1255	ccmC	346	183	214	240	200	278	57	43	51	56	54	62	249	273	264	233	112	127	327	350	92	101	45	75	245	260	318	274	204	194	93	304	82	114	35	21	52	171	60	23	408	281	347	296	133	173	154	167
NTHI1256	ccmD	84	64	63	70	44	77	10	10	22	22	12	18	55	60	79	52	28	35	83	76	20	31	14	25	55	66	85	80	83	70	43	102	22	26	7	11	26	41	14	6	94	78	83	85	41	49	52	43
NTHI1257	ccmE	329	350	263	265	235	322	43	39	54	72	53	52	236	320	283	280	86	136	271	342	132	151	72	108	196	244	315	326	376	286	214	348	66	115	30	27	114	246	50	38	451	259	322	291	118	175	172	190
NTHI1258	ccmF	930	1547	757	863	1123	1359	338	298	274	257	206	185	950	1127	923	1221	262	430	1167	1273	476	522	274	399	1432	1605	1666	1912	1779	1413	1274	988	528	817	165	135	808	1499	293	219	1793	1113	1311	1259	590	763	666	723
NTHI1259	dsbE	425	1136	481	579	686	725	377	378	190	184	162	156	379	630	464	608	294	379	577	545	401	354	234	289	851	924	675	818	1239	1137	1017	678	345	479	69	61	588	785	85	74	1092	764	999	915	455	594	552	535
NTHI1262	---	751	717	624	706	1060	1126	1286	1170	557	612	533	544	576	614	879	623	334	337	460	402	1194	903	1085	1185	889	693	726	805	736	682	621	730	445	483	1095	963	600	497	1243	1094	1226	865	1030	1002	342	374	384	401
NTHI1263	---	307	362	258	300	322	340	335	366	318	326	353	358	350	377	517	372	189	156	261	220	362	296	311	353	450	428	429	491	408	368	378	340	199	279	317	235	282	300	320	270	591	494	582	567	154	174	179	158
NTHI1265	ligA	338	853	408	421	658	717	899	954	658	691	562	577	571	554	813	646	459	441	374	368	661	638	497	616	522	374	626	627	800	723	710	393	746	711	486	497	994	760	543	521	700	587	688	615	576	636	519	562
NTHI1266	zipA	610	720	529	551	651	745	838	894	806	882	757	850	726	678	1066	737	531	505	570	451	802	786	678	826	532	436	482	447	724	629	636	658	635	722	510	526	838	601	587	503	863	706	887	811	554	665	556	535
NTHI1268	cysZ	147	577	138	143	601	800	819	724	415	536	457	448	294	299	425	337	264	250	216	193	922	742	799	885	233	167	204	184	624	566	512	158	332	327	744	689	340	253	835	709	632	480	574	528	326	369	336	304
NTHI1269	cysK	6652	10290	7741	8026	9632	11344	13374	12492	16213	17725	17005	17230	16206	17836	24439	15637	14572	13861	15594	15235	10437	9955	9308	9896	9778	9524	9949	10221	10563	9164	10321	7529	12970	13843	12778	11995	16671	11332	14171	12415	13702	10239	13415	13299	12180	14516	12651	12552
NTHI1272	rfaF	181	359	207	225	343	435	377	328	429	493	451	418	140	170	218	197	267	260	353	365	578	496	468	523	235	160	182	176	362	347	360	200	201	221	351	312	266	188	397	341	344	253	306	335	219	186	175	213
NTHI1273	xylR	232	273	158	164	183	208	139	146	188	211	233	216	228	211	340	209	172	143	226	244	230	226	185	218	129	95	199	147	238	219	265	210	22	42	123	140	37	42	149	136	310	262	334	332	136	171	160	149
NTHI1274	nhaC	142	171	80	80	109	123	99	119	61	73	71	63	212	263	316	145	107	92	118	108	121	107	89	127	86	64	126	114	184	158	178	110	65	60	85	71	78	61	81	90	190	143	165	171	72	85	81	80
NTHI1275	aspC2	21	43	16	12	25	29	14	20	7	13	19	15	55	92	103	56	10	13	12	12	16	13	7	10	7	16	20	23	39	21	30	18	16	27	17	10	13	11	19	13	27	24	21	25	10	7	4	3
NTHI1276	xylA	26	52	36	34	41	55	50	42	28	39	44	37	89	117	117	46	29	23	55	32	41	23	24	37	51	41	48	67	54	43	37	37	16	26	45	52	35	20	57	50	76	50	49	52	35	41	36	29
NTHI1277	xylB	91	231	78	51	199	244	225	183	117	112	123	73	251	260	342	170	125	143	184	219	80	84	68	94	174	143	232	222	209	147	218	88	72	56	226	196	76	73	242	241	319	207	236	295	145	134	133	127
NTHI1278	rfaD	1064	1424	1065	1139	969	1146	1186	1144	1001	1022	916	875	1061	1063	1691	1088	1161	1077	1142	975	1263	1298	1190	1261	917	876	912	934	1474	1255	1204	1175	1115	1257	882	954	1429	1174	1126	921	1426	1110	1323	1317	909	1119	963	918
NTHI1279	trxA	272	300	281	281	256	340	341	344	323	325	305	300	366	342	582	349	337	310	268	267	289	272	270	293	268	239	207	216	324	234	236	300	241	283	279	250	278	262	319	291	439	342	462	420	326	421	334	339
NTHI1280	deoC	349	725	380	507	494	647	620	570	622	657	671	661	1205	1253	1834	1248	1323	1419	1203	1252	479	469	471	488	690	749	618	603	715	618	742	366	622	656	606	550	746	703	589	574	1488	1135	1465	1425	1150	1203	1068	1122
NTHI1282	comM	1365	187	199	169	550	524	105	88	54	45	43	52	408	692	594	375	135	115	665	782	82	84	128	162	166	138	294	280	282	215	173	1552	76	131	19	27	77	69	33	33	254	220	512	484	291	340	247	294
NTHI1283	engB	382	377	384	407	406	428	581	501	439	547	487	444	421	515	676	480	475	453	433	355	464	413	454	499	449	421	423	442	392	357	410	370	543	576	415	384	524	553	441	448	536	428	519	482	387	475	400	383
NTHI1285	virK	605	496	540	540	490	600	542	530	530	554	491	558	494	521	693	493	493	465	524	468	741	706	677	740	283	325	330	317	463	410	453	645	380	450	480	462	469	411	487	473	549	479	661	602	359	429	334	319
NTHI1286	oppF	1173	1804	723	700	706	772	629	643	1156	1302	1140	1180	1089	1214	1303	1333	442	521	2039	2080	810	809	691	804	813	892	1411	1512	1741	1550	1871	1272	772	878	613	626	961	976	770	694	2138	1499	1810	1719	982	1074	1197	1046
NTHI1287	oppD	1479	2059	844	908	925	971	562	661	1193	1263	1089	1138	1216	1531	1429	1408	485	577	2385	2352	1004	1111	612	826	643	740	1265	1340	2083	1915	2112	1567	775	990	566	529	1064	1165	711	693	2294	1657	1866	1792	947	1002	1110	1007
NTHI1288	oppC	757	1092	490	461	546	545	307	356	708	772	692	745	622	743	817	747	260	300	1071	1195	695	703	389	501	462	478	804	827	1068	1016	1125	726	403	595	301	308	541	674	390	397	1491	1096	1216	1179	654	718	821	775
NTHI1289	oppB	719	898	476	488	550	565	328	314	621	751	634	657	384	731	611	557	261	272	869	1058	598	602	301	396	324	375	503	455	883	804	863	744	399	604	206	222	509	630	270	267	1458	1063	1276	1129	658	664	762	688
NTHI1292	oppA	4061	3792	2343	2396	2460	2793	1466	1535	3889	4248	4355	4485	8265	9461	12694	8549	2844	2893	8699	9735	455	465	349	452	3015	3823	4896	5003	3898	3506	3959	3869	2498	3223	1958	2017	2900	3088	2056	1878	6185	4473	5967	5995	2846	3208	3194	3202
NTHI1293	talB	6199	5079	5482	5677	7021	7640	6863	6708	4106	4518	4309	4492	6936	7769	10133	7023	6049	5945	6790	6479	6074	5414	5169	6064	7613	8574	9340	9470	5188	4636	5834	6662	4337	4685	7709	7213	4879	4366	7644	7009	9033	7027	8932	8825	6041	6944	5864	6349
NTHI1295	cstA	9848	5641	2567	2632	3851	4961	1395	1338	1198	1311	1195	1184	6562	6117	9295	4727	3785	3776	7492	6162	4273	4046	3902	4282	4262	3963	7647	7546	6213	5211	4806	9508	4646	4577	1034	970	5237	3738	1028	994	8864	6898	8716	7509	2334	2575	2041	2225
NTHI1296	mraZ	931	1221	922	1004	820	983	805	900	210	206	238	193	1220	1245	1809	1316	742	725	1121	1099	825	738	756	908	875	715	1002	1085	1133	1019	1153	1030	1103	1170	993	1004	1187	1016	896	855	1450	1049	1333	1354	1166	1431	1334	1319
NTHI1297	mraW	824	1206	920	963	747	986	745	684	424	405	399	385	633	653	930	741	399	384	606	566	911	920	840	1053	651	406	572	589	1106	949	811	948	796	819	657	622	858	719	700	531	902	769	858	860	769	906	967	834
NTHI1298	ftsL	207	251	226	221	215	204	197	190	57	52	48	52	138	117	169	160	83	85	194	141	246	243	186	201	146	105	142	130	245	220	150	261	155	173	119	113	177	157	111	118	191	151	206	179	161	192	225	154
NTHI1299	ftsI	2017	3140	2123	2247	2358	2829	2553	2530	849	894	793	800	2266	2284	2989	2536	964	948	1745	1599	1937	1895	1784	2152	1985	1479	2234	2108	2853	2449	2585	2122	2126	2192	1846	1816	2676	2128	2004	1813	3215	2411	2849	2884	2406	2866	2840	2549
NTHI1300	murE	3612	4816	3293	3638	3072	3576	3470	3432	2411	2470	2265	2176	4447	4358	5888	4919	2399	2442	4237	4026	2455	2544	2519	2752	3294	3102	4155	4357	4713	3950	4525	3694	3890	3976	3017	3078	4572	3945	3016	2879	4481	3273	4150	4022	3288	3917	3639	3609
NTHI1301	murF	2067	1902	1919	2047	2382	2691	2599	2614	1595	1683	1366	1378	1863	1777	2504	2322	1002	1083	1759	1665	1376	1443	1449	1522	1935	1477	2079	1874	1861	1626	1747	2245	2323	2525	1877	1782	2770	2457	2008	1831	2858	2205	2762	2619	1972	2300	2244	2196
NTHI1302	mraY	1222	1896	1157	1196	1695	1885	1860	1811	926	982	715	757	1477	1418	1937	1858	631	677	1012	892	1119	1165	1113	1282	1489	1299	1676	1601	1872	1633	1788	1178	1395	1461	1348	1255	1805	1589	1437	1422	1512	1049	1124	1106	1034	1101	1281	1197
NTHI1303	murD	1051	1872	917	950	2015	2430	1938	1990	1355	1410	1060	1137	906	1203	1317	1227	878	997	1517	1274	1379	1349	1304	1477	1124	961	1458	1418	1988	1932	1773	1104	836	1098	1362	1278	1163	1141	1507	1432	2026	1353	1723	1492	1353	1549	1814	1629
NTHI1304	ftsW	395	1145	464	411	968	1134	1043	1027	714	772	545	669	611	668	866	830	515	511	524	461	781	695	790	932	798	705	815	716	1134	1034	1053	452	717	900	880	890	1004	914	930	982	1371	905	1268	1196	988	1152	1205	1072
NTHI1305	murG	180	1134	203	233	1003	1209	928	1002	733	744	585	675	712	730	960	811	481	498	607	501	695	708	666	731	779	742	973	990	1210	1035	956	221	862	878	864	808	1118	1021	899	838	1392	1062	1287	1253	876	1040	1151	1104
NTHI1307	murC	495	567	493	557	1837	2179	1677	1736	1519	1669	1362	1268	1529	1599	2270	1797	1305	1365	1712	1427	1388	1468	1282	1535	1172	1190	1401	1402	621	515	461	515	1368	1498	1510	1498	1863	1508	1589	1533	2476	1815	2424	2258	1627	1931	1970	1901
NTHI1308	ddl	449	494	447	494	769	897	637	617	662	681	557	552	805	800	1262	942	608	659	842	747	753	798	741	836	683	641	711	748	530	472	379	431	716	809	722	687	954	765	774	634	1245	823	1080	1053	719	827	903	880
NTHI1309	ftsQ	260	375	327	314	430	537	427	394	441	426	353	342	340	354	561	468	284	298	376	298	392	393	354	418	376	332	328	380	410	376	317	257	347	398	392	389	490	391	447	403	635	381	545	552	403	530	522	511
NTHI1310	ftsA	635	1076	649	671	1385	1714	1379	1210	1516	1537	1095	1228	1679	1616	2290	1734	1336	1332	1518	1371	1477	1469	1400	1523	1002	948	1004	1036	1171	919	971	568	1379	1619	1486	1528	1833	1570	1678	1607	2389	1587	1931	2093	1523	1995	1985	1831
NTHI1311	ftsZ	3192	4928	3128	3204	4188	4870	3917	3579	4267	4224	3556	3665	4838	4815	6770	5081	3023	3199	4693	4266	4191	4051	3850	4471	2434	2178	2638	2551	5011	4382	4066	3259	2827	3153	3921	3970	3539	3105	4331	4058	7053	5158	6457	6438	4071	4859	4739	4531
NTHI1312	lpxC	2492	5401	2384	2555	3846	4712	4061	4017	3759	4142	3576	3512	4021	4083	5266	4001	2783	2776	4109	3894	3423	3165	3081	3482	1943	1860	2437	2500	5463	4528	4834	2617	2752	2796	4139	3802	3438	2767	4490	4104	5814	4452	5697	5389	3648	4195	3812	3769
NTHI1313	pheA	1002	1384	1084	1133	1017	1255	1594	1562	1242	1322	1188	1221	1461	1467	1940	1581	1129	1130	1371	1254	1140	1104	965	1160	993	820	1179	1118	1334	1147	1232	1085	1052	1088	1367	1295	1176	1030	1553	1437	1544	1210	1501	1423	1435	1688	1567	1545
NTHI1314	---	728	968	724	797	954	1125	897	948	644	737	638	633	458	441	597	452	464	502	584	564	931	953	791	1005	567	452	483	485	978	838	836	753	749	734	917	795	1163	755	978	884	1241	1010	1221	1119	839	976	823	784
NTHI1315	ptsN	486	815	625	625	650	709	672	666	458	484	442	382	310	335	401	356	269	302	262	271	606	658	560	601	561	388	389	403	806	644	586	649	457	517	560	518	576	437	597	531	706	602	649	586	595	618	573	568
NTHI1316	yhbG	658	910	714	743	812	990	837	848	579	674	584	586	618	616	808	707	635	698	770	768	560	626	598	715	1264	1001	962	1016	834	749	835	750	701	775	718	670	984	756	803	765	1646	1258	1581	1444	1355	1643	1422	1359
NTHI1317	---	683	938	780	770	865	973	1187	1091	588	680	664	662	656	699	940	721	510	579	632	545	669	593	646	655	843	637	661	710	947	801	821	770	751	784	838	703	896	810	983	830	938	721	883	775	832	927	769	822
NTHI1318	---	1201	2291	1408	1501	1921	1964	2522	2418	1561	1704	1580	1491	1382	1378	1880	1536	1176	1155	1205	1017	1398	1289	1169	1339	2025	1694	1601	1753	2385	2054	2137	1401	1446	1545	1991	1672	1776	1540	2126	1858	2075	1462	1773	1671	1876	2219	1848	1862
NTHI1319	---	938	1261	999	950	1039	1222	1342	1333	656	762	715	800	765	676	1230	932	552	607	590	560	408	416	367	454	960	754	698	716	1265	1121	1170	991	916	976	1056	893	1028	859	1122	1119	1167	904	1054	978	943	1043	912	864
NTHI1320	pmbA	280	342	307	343	846	1062	863	871	455	437	397	420	416	434	680	412	391	419	486	431	390	404	347	390	188	205	194	179	295	256	254	329	389	430	722	660	534	393	798	794	321	253	312	338	190	246	189	194
NTHI1321	hpt	429	235	462	490	87	131	158	156	462	519	475	590	278	240	326	256	231	239	120	85	97	111	111	103	339	265	449	397	126	87	203	479	303	295	88	73	321	211	137	130	303	257	374	318	235	264	633	576
NTHI1323	---	306	582	857	923	439	392	402	391	613	691	572	695	602	487	916	1363	335	341	267	254	537	538	659	622	889	703	414	405	530	500	548	367	0	0	159	170	0	3	187	180	424	369	402	414	1054	1112	1149	1165
NTHI1324	nrdG	110	202	118	127	275	258	311	335	191	205	189	189	224	252	297	267	255	250	285	231	119	120	119	138	217	162	157	181	248	197	239	129	203	233	374	349	267	166	415	352	246	191	224	228	239	264	250	228
NTHI1325	cydC	605	1730	589	648	970	1009	1093	1201	795	933	702	767	1124	1078	1456	1226	821	757	992	897	436	395	351	472	986	778	945	1048	1847	1592	1850	615	1367	1369	1175	1142	1748	1343	1278	1179	1426	1086	1353	1276	1034	1183	1099	1079
NTHI1326	cydD	755	1456	909	916	821	976	811	829	483	479	410	422	608	583	848	719	390	428	613	541	533	554	433	570	469	379	381	401	1459	1262	1220	910	730	686	764	697	1021	739	831	795	791	710	745	722	707	870	725	710
NTHI1327	trxB	870	1444	688	777	1035	1167	872	887	1063	1150	1113	1078	1040	1073	1531	899	833	849	1185	1156	736	767	672	860	913	880	1127	1102	1528	1311	1299	939	925	909	753	736	1139	886	822	717	1402	1105	1490	1354	728	872	765	768
NTHI1328	---	346	928	392	337	576	624	556	623	627	703	688	656	545	597	884	657	536	569	600	517	367	338	293	296	368	346	279	283	967	844	807	390	568	640	508	484	615	589	561	523	722	639	755	687	349	371	344	288
NTHI1329	hemH	249	481	207	240	687	746	577	619	562	593	507	550	552	503	740	701	322	342	425	422	581	545	478	552	322	321	292	286	479	426	449	289	366	429	318	298	499	390	295	271	718	580	667	634	351	376	392	368
NTHI1330	paaI	81	154	79	95	180	162	164	141	66	75	70	83	110	73	130	112	84	65	131	111	110	82	76	105	59	43	39	53	132	131	137	90	63	76	104	98	94	93	114	94	143	119	150	126	175	168	183	174
NTHI1331	glcD	982	1100	1094	1123	1762	1856	1402	1526	2050	2381	2057	2224	873	890	1336	887	614	665	894	954	1562	1480	1451	1640	2132	2044	2107	2221	1101	1016	1023	1158	1405	1624	948	912	1948	1559	960	923	2804	2103	2634	2633	2454	2682	2371	2377
NTHI1332	ompP5	14710	36909	13773	14562	16725	19048	19970	20733	42126	47299	41679	45681	26647	25947	39245	26121	48643	48224	35855	34121	45690	47376	43417	48068	9595	9395	10992	10737	35868	31823	39196	14966	20619	20233	33535	32524	23921	21273	35341	34962	29344	23752	31374	29817	26410	30192	24794	26172
NTHI1333	---	752	680	986	957	685	890	1465	1455	968	1111	1075	1172	311	264	438	320	1413	1301	650	560	618	510	681	670	862	867	820	780	651	587	650	811	449	440	498	441	660	675	568	500	400	289	405	348	851	899	747	810
NTHI1334	hisC	303	366	298	310	284	309	260	266	307	336	324	286	151	125	213	149	137	119	278	281	359	339	300	285	101	67	112	101	293	276	251	375	145	126	123	125	161	123	143	130	344	388	436	371	183	219	198	193
NTHI1335	serC	303	397	238	278	217	310	168	186	390	398	377	394	303	287	478	279	290	322	559	610	379	365	317	319	98	98	135	103	319	345	346	328	137	104	162	187	155	144	133	162	378	303	403	407	222	240	226	204
NTHI1336	---	216	265	176	185	207	236	230	191	368	420	486	429	397	434	639	366	255	273	395	368	321	323	303	298	196	203	203	205	268	250	288	271	157	191	221	237	204	176	234	210	375	332	405	407	173	223	188	182
NTHI1337	---	243	139	174	200	203	232	162	194	135	155	131	113	167	161	228	140	126	116	169	188	136	137	129	130	91	58	122	143	133	98	98	251	120	151	110	102	141	128	109	96	315	249	331	308	143	179	114	141
NTHI1338	trpE	490	258	408	447	293	334	266	260	273	279	234	236	189	190	261	213	172	156	172	154	268	292	293	269	157	109	172	176	222	215	177	528	98	105	180	165	107	82	162	194	408	339	434	326	238	289	228	228
NTHI1339	trpG2	104	126	95	97	198	242	207	203	169	187	181	154	133	116	196	135	126	112	116	99	158	135	125	176	200	159	194	166	117	104	88	130	89	68	100	109	82	58	106	99	164	120	163	125	158	143	133	124
NTHI1340	metK	438	488	472	509	580	687	717	670	1303	1445	1234	1256	525	468	661	489	359	359	290	280	601	636	675	693	443	330	384	392	451	401	397	524	292	248	676	683	316	268	786	834	337	298	345	311	376	362	336	361
NTHI1341	sprT	118	97	188	196	80	85	145	137	146	174	172	158	85	106	124	114	112	98	84	50	210	211	188	201	335	221	187	228	99	88	81	146	89	75	168	157	96	76	201	186	212	162	166	152	263	244	253	237
NTHI1342	opa	949	288	590	641	470	646	544	474	703	762	755	666	597	732	989	529	588	548	1051	1058	942	885	808	956	750	703	973	1082	339	291	243	880	582	624	545	541	754	591	608	513	1460	1114	1457	1397	668	790	661	721
NTHI1344	---	29	56	138	155	37	53	56	55	116	137	105	114	122	137	173	206	69	78	54	86	35	40	9	17	136	83	98	81	45	28	48	65	90	112	20	22	116	148	18	29	96	72	73	63	95	88	95	80
NTHI1345	artM	635	298	1539	1479	661	873	306	416	1116	1194	1018	892	2331	2170	3787	3198	703	740	1385	1287	1303	942	172	501	892	589	1119	833	253	210	198	736	1719	1967	87	63	2542	2358	60	50	2544	2019	3029	2859	1530	1953	1682	1708
NTHI1346	artQ	521	382	1375	1257	543	715	292	347	1446	1608	1458	1194	4007	3743	6828	5185	1235	1386	2829	2582	1458	1260	244	662	805	585	997	742	335	280	322	698	2356	2767	138	115	3018	3189	75	82	3269	2651	3996	3747	2116	2592	2227	2321
NTHI1347	artI	1138	663	2940	2780	352	420	183	224	1622	1832	1657	1431	11516	11082	20840	13937	3853	3953	6449	6627	2420	2020	433	1008	1829	1860	2215	1747	599	492	608	1316	2758	3587	388	322	3536	3819	234	214	4212	3351	4752	4506	2371	3077	2500	2762
NTHI1348	artP	412	215	1138	1128	265	299	144	164	946	907	1147	780	11409	10977	17748	13573	4640	4515	6112	5396	434	351	162	212	699	990	595	595	236	175	283	449	1854	2618	148	187	2019	2118	80	79	1963	1539	2561	2435	1813	2056	1816	1952
NTHI1350	gmhA	607	432	653	694	388	418	370	362	683	806	769	708	549	581	788	608	1434	1285	1342	1279	886	809	802	880	828	862	1165	1104	415	355	374	601	731	809	483	463	848	753	530	517	1384	1116	1419	1304	834	951	787	909
NTHI1352	ligA	592	98	87	75	159	223	32	25	20	12	18	20	389	453	469	362	46	66	383	331	77	59	75	94	49	36	86	77	134	129	73	693	23	38	8	11	11	29	12	6	47	42	97	94	38	54	44	45
NTHI1353	dppF	529	870	650	647	263	278	308	367	1008	1144	921	941	446	529	658	628	431	420	347	326	617	615	588	637	564	560	585	589	899	772	859	503	634	731	680	608	843	762	765	684	440	340	400	382	302	321	340	292
NTHI1354	dppD	632	1211	757	755	201	211	231	238	1201	1195	1165	1089	677	676	937	809	541	584	617	478	740	771	682	767	728	765	868	860	1258	1059	1181	685	646	745	602	646	862	734	726	692	1026	834	948	996	982	1193	1083	1001
NTHI1355	dppC	506	795	588	595	240	258	241	240	799	843	686	757	554	544	699	691	524	510	457	465	426	424	376	444	620	679	642	660	858	807	871	469	563	628	547	492	757	704	561	542	882	686	805	795	732	829	859	848
NTHI1357	dppB	489	834	637	630	211	215	297	317	529	619	559	638	495	490	641	643	338	343	253	236	343	338	288	342	843	777	672	769	841	784	918	526	586	605	583	570	638	593	684	710	940	631	743	730	855	868	831	856
NTHI1359	uvrD	1492	2116	1949	1947	1962	2026	2467	2582	1536	1632	1458	1535	2704	2767	3826	3106	1327	1361	1376	1345	1881	1768	1751	1952	1829	1684	1789	1682	2280	2048	2289	1652	2144	2378	1807	1878	2514	2144	2037	1950	2855	2288	2929	2792	2327	2563	2324	2364
NTHI1360	---	107	133	128	122	120	121	282	292	168	175	201	209	101	108	195	131	130	144	96	91	100	101	78	86	109	104	114	104	144	109	118	107	115	125	172	141	133	98	189	168	129	95	128	118	149	149	144	133
NTHI1361	---	26	29	30	37	49	30	114	113	57	74	65	71	20	30	44	42	42	49	22	23	44	25	30	24	31	40	22	25	47	30	39	35	54	48	60	59	39	50	82	72	32	31	44	36	53	62	44	50
NTHI1362	---	86	151	137	138	121	129	349	380	151	175	163	182	76	59	111	99	125	136	46	31	117	105	95	112	143	96	93	80	124	110	102	99	174	150	184	154	185	147	191	183	86	84	100	82	177	163	181	139
NTHI1363	---	46	73	66	54	93	102	106	113	42	65	53	51	65	55	80	89	67	66	50	41	71	60	61	57	157	124	146	136	82	83	82	46	130	124	219	231	132	120	232	217	131	96	125	126	109	105	95	71
NTHI1364	---	1847	1356	2429	2493	1654	1790	1607	1593	2341	2587	2443	2400	2282	2260	3661	2400	1947	2016	2051	2021	1881	1944	1765	1898	1201	1217	1043	1059	1365	1214	1341	1928	1663	1908	1130	986	1937	1777	1094	1002	2529	2047	2631	2516	2122	2351	2167	2144
NTHI1365	gcvA	132	104	170	163	232	221	290	269	147	156	122	129	153	169	270	181	158	159	319	353	120	140	150	146	131	143	144	161	108	97	111	98	133	162	191	179	145	144	255	230	141	114	159	282	137	152	175	183
NTHI1366	---	175	151	206	189	220	222	236	223	205	192	158	168	230	222	328	238	116	154	366	335	207	217	202	207	135	152	170	170	140	134	131	167	184	194	207	222	245	191	309	312	139	113	130	263	174	209	248	187
NTHI1367	sucC	261	172	262	241	304	368	372	296	347	331	275	257	324	324	471	419	270	280	665	737	245	223	223	212	227	234	303	354	214	165	160	280	318	364	304	333	392	394	410	341	154	103	110	177	239	303	338	357
NTHI1368	sucD	353	255	242	239	393	472	386	354	275	235	200	237	278	328	421	303	301	308	909	886	334	348	313	317	203	218	302	308	271	222	236	338	234	284	170	188	334	333	214	229	66	46	44	52	286	372	425	374
NTHI1369	---	1016	1037	964	1081	592	697	639	582	838	837	698	702	472	539	701	528	506	510	813	807	738	736	727	797	542	449	585	579	1081	917	1108	987	1202	1466	825	795	1484	1511	875	884	1043	768	945	878	569	580	610	538
NTHI1370	rluB	1801	1903	1579	1680	1220	1433	1227	1305	1184	1242	1103	1076	1066	1167	1483	1111	1042	1110	1796	1782	1451	1326	1441	1566	895	858	1076	1143	2034	1768	1745	1771	1808	2244	1588	1635	2306	2301	1497	1605	1122	818	1004	967	1032	1200	1112	1129
NTHI1371	cysB	1180	1223	1157	1192	882	1089	933	1030	1017	1049	917	928	777	803	1048	880	747	734	1201	1143	1048	1033	1044	1108	645	627	936	896	1340	1197	1297	1154	1171	1459	1120	995	1644	1537	1214	1119	1327	941	1209	1253	732	839	780	817
NTHI1372	---	820	378	705	776	478	656	289	349	427	442	467	423	657	724	1058	633	536	519	776	724	409	403	359	414	624	642	601	594	383	385	324	953	276	335	315	263	245	284	307	301	622	596	860	620	494	509	428	466
NTHI1373	---	199	138	181	169	177	185	248	212	162	165	151	159	67	70	118	90	88	104	88	72	161	155	147	172	148	123	127	116	118	128	106	244	91	98	116	120	111	101	175	155	224	183	223	199	95	111	94	101
NTHI1374	pta	8823	8929	9486	10152	12933	14832	11069	11695	4709	5134	4570	4629	7705	7901	11065	8376	6458	6826	8849	8496	8428	8576	7917	8285	7075	6488	7046	6925	8860	7796	9081	9044	6133	6880	8508	8094	8026	6252	8806	8504	11713	9661	12067	11077	9904	10919	9389	9620
NTHI1375	ackA	6280	6113	7317	7691	6046	6746	5344	5409	4611	4790	4189	4395	5038	4856	6928	5412	5142	5594	5925	5611	5974	5896	5599	5945	5233	5201	4828	4879	5654	5108	5744	6412	4700	5083	5442	5079	5174	4696	5356	5264	5873	4746	5913	5511	5792	6417	5630	5639
NTHI1376	---	186	317	342	366	521	547	550	572	753	765	791	785	474	382	565	445	397	406	275	238	653	626	685	697	668	637	526	480	333	345	360	223	654	718	831	793	762	684	834	783	580	435	511	510	674	690	640	660
NTHI1377	cvpA	34	72	77	66	222	216	317	341	74	97	72	89	41	51	56	52	95	127	78	73	226	206	220	217	65	53	31	41	65	38	50	33	278	256	362	349	344	254	401	348	57	51	48	60	249	264	260	247
NTHI1378	purF	52	248	124	121	706	720	1026	1051	302	318	300	317	510	457	646	566	242	264	213	191	784	804	792	812	181	166	122	145	252	229	224	76	395	363	1040	1086	467	352	1215	1088	208	168	198	234	508	554	537	498
NTHI1379	sulA	218	199	148	156	325	442	103	131	60	54	78	44	151	141	262	214	209	156	222	174	200	206	151	150	129	88	105	67	174	162	142	268	98	154	238	249	131	119	229	189	111	88	156	120	196	229	161	155
NTHI1380	argR	117	49	75	99	65	65	26	27	52	61	56	43	170	141	278	181	266	275	162	146	58	45	34	57	202	207	67	70	35	40	58	113	156	199	83	82	101	136	74	52	66	58	104	74	207	189	174	196
NTHI1381	mdh	5242	8733	3510	4061	6064	7418	809	699	1027	1035	1731	1385	7047	7343	9513	6936	7609	8217	11815	12309	4593	3945	3423	4321	6214	7306	5779	6158	8649	8102	8105	5709	2520	3387	1631	1556	2702	3508	1211	1354	10238	7251	10659	9436	4308	4934	3966	4168
NTHI1382	lysS	1676	2566	1700	1823	2472	2860	2583	2573	2598	2938	2755	2696	2316	2429	3255	2439	3165	3255	8251	8236	2455	2240	2448	2560	2846	3101	2896	3180	2615	2259	2517	1817	1877	2042	1928	1818	2135	1882	2008	1971	5629	4432	6392	6479	6101	6612	6145	6046
NTHI1383	prfB	1733	1906	1750	1797	1697	2072	1936	1802	1522	1612	1428	1571	1713	1634	2310	1894	1110	1196	1313	1164	1698	1616	1396	1612	2149	1835	2115	2079	1974	1658	1800	1863	2206	2567	1740	1533	2652	2353	1755	1633	2386	1784	2273	2094	2632	3081	2678	2693
NTHI1384	dsbC	1014	986	1168	1306	990	1140	1173	1117	879	1012	920	888	1184	1226	1800	1121	1521	1441	1263	985	1214	1123	1149	1338	1030	1070	1076	1173	1150	1069	1057	1103	1178	1296	1018	940	1336	1103	1105	897	1561	1249	1494	1439	1204	1435	1135	1257
NTHI1385	recJ	466	1001	571	689	1433	1541	1315	1364	869	907	738	747	628	590	747	670	597	596	717	645	371	321	309	351	484	492	614	667	1150	905	827	457	817	953	867	803	1179	1048	1006	804	1274	896	1056	1095	855	898	1009	833
NTHI1387	dsbG	54	161	118	117	274	280	344	334	246	257	210	183	142	174	198	155	157	127	116	101	167	147	112	130	84	69	100	111	170	138	140	68	163	184	376	310	229	194	387	381	232	185	219	168	240	285	302	295
NTHI1389	mtnA	102	119	154	162	327	358	436	442	137	173	116	106	113	130	148	126	155	148	176	124	266	243	236	277	85	62	89	100	154	78	95	90	144	140	207	203	192	135	257	192	118	113	108	123	250	292	300	280
NTHI1390	hup	878	2350	1124	1041	892	1004	1230	1236	1179	1234	1188	1247	1249	1133	1856	1474	835	833	505	469	1243	1073	1044	1086	440	339	395	405	1700	1452	2128	849	1221	1107	429	447	872	648	1065	920	1703	1368	1476	1336	1871	2144	2263	2341
NTHI1391	---	8953	5947	1878	2086	1461	2939	2072	2091	1507	1521	1284	1428	6056	5090	9766	2022	1869	1903	896	708	4613	4679	5067	4932	2377	2065	7786	7121	4174	2945	4006	8747	4335	4029	1060	1030	5382	2972	1063	1061	3937	2855	5328	3788	3070	3455	2545	2719
NTHI1394	fbp	3473	1881	1130	1193	760	1016	255	265	581	635	731	603	2324	2492	3278	1984	841	811	1859	1704	1675	1420	1299	1469	1116	1411	1942	1914	1796	1579	1823	3758	1700	1952	329	326	1952	1646	376	339	1809	1463	1931	1788	457	615	519	679
NTHI1395	truA	150	123	134	141	158	181	155	142	164	156	160	147	124	137	200	130	104	123	106	91	238	238	231	247	97	88	140	120	114	129	116	144	78	90	101	100	127	113	123	147	158	144	163	179	128	146	129	134
NTHI1396	sapZ	455	284	428	478	2634	3298	3142	2963	251	218	174	162	341	316	473	436	178	164	211	178	495	486	465	556	2024	1960	2218	2213	289	253	225	509	413	451	272	282	634	452	282	222	320	269	324	285	411	527	407	383
NTHI1397	sapF	349	343	345	353	882	898	1001	998	252	253	204	210	351	339	464	445	222	238	311	212	588	565	528	594	838	616	679	631	349	314	338	299	403	477	247	266	549	403	274	281	601	410	527	556	392	379	367	357
NTHI1398	sapD	955	913	942	937	1141	1211	1195	1265	666	732	644	614	951	910	1385	1089	648	655	881	786	966	895	798	912	1193	916	1096	1126	1003	830	923	965	1067	1133	799	736	1475	1102	767	712	1596	1222	1611	1508	1209	1363	1200	1128
NTHI1399	sapC	189	216	220	201	224	236	242	265	148	171	149	140	332	347	493	395	317	360	328	335	257	260	238	287	248	174	201	172	212	197	203	191	233	261	211	172	289	199	199	195	284	251	339	330	742	785	759	748
NTHI1400	sapB	342	462	459	474	522	531	496	524	348	373	341	328	420	416	573	517	275	273	283	322	449	374	370	443	462	273	309	331	452	389	382	446	503	564	333	327	612	441	375	348	771	670	789	651	733	801	716	781
NTHI1401	sapA	790	662	788	814	1106	1241	1090	1163	654	724	691	726	1146	1066	1582	1276	1114	1158	1221	1149	936	931	808	988	884	683	654	687	646	605	593	877	1017	1102	813	765	1001	837	864	820	1261	1127	1351	1197	1661	1696	1456	1560
NTHI1402	---	395	398	377	370	442	482	417	446	395	409	390	432	610	558	850	510	369	395	597	509	112	114	92	96	361	288	387	414	370	325	395	460	323	351	580	526	394	356	551	569	824	654	835	845	239	268	238	225
NTHI1403	ppc	3096	2968	4456	5055	1843	2362	592	586	747	798	1044	1055	4339	4913	5190	5444	2466	2521	4343	5543	531	528	322	456	4779	5439	3625	3503	3109	2841	2704	3728	1504	1854	1017	876	1417	2269	920	915	4027	2698	4350	3638	4099	4340	3839	3833
NTHI1404	purR	970	1249	788	798	1490	1620	1587	1571	1127	1214	1135	1206	1247	1199	1602	1255	1137	1262	1505	1418	943	876	845	1030	1399	1227	1704	1661	1187	1031	1164	1011	944	1141	1223	1154	1246	1147	1590	1414	1704	1239	1715	1698	1278	1471	1242	1302
NTHI1406	dapD	1033	1161	1212	1313	878	929	1027	933	1489	1559	1430	1402	1680	1595	2178	1909	1562	1618	1049	1042	1246	1299	1109	1195	873	850	838	850	1196	1038	953	1055	1034	945	845	887	1354	973	915	828	1488	1333	1399	1378	1717	1932	1784	1620
NTHI1407	purA	2036	3123	2231	2457	2797	3167	2234	2175	2552	2850	2600	2582	3004	3095	4554	3093	1706	1621	2225	2145	3212	3130	2748	3118	1856	1676	2055	2127	2921	2632	2718	2073	1950	2136	2385	2332	2214	1948	2363	2247	3300	2710	3652	3495	2232	2419	2197	2270
NTHI1408	lysC	157	456	209	232	299	331	304	295	400	472	405	373	320	344	471	372	232	233	286	293	390	303	284	326	173	143	128	108	429	373	392	198	237	239	230	214	274	262	226	210	618	494	647	613	236	233	200	200
NTHI1410	rplY	1040	2646	2068	2214	1837	1938	2835	2866	2776	3278	2997	3032	1154	1140	1620	1517	3659	3576	1643	1452	2262	2165	2106	2188	3285	3445	2424	2350	2632	2337	2890	1070	2557	2579	3746	3746	2309	2346	3663	3800	1186	940	1114	923	1668	1683	1591	1699
NTHI1412	dedA	340	642	369	359	413	531	536	509	334	356	327	313	329	318	523	384	353	296	417	365	395	354	375	434	352	239	358	362	653	528	524	422	362	484	517	425	540	357	661	493	496	329	398	377	335	408	372	353
NTHI1413	---	144	114	103	101	125	135	107	105	159	167	171	160	236	191	293	223	172	180	218	200	186	155	141	168	115	102	152	154	100	97	134	132	126	141	122	101	135	138	93	101	179	159	185	201	108	119	80	118
NTHI1414	---	89	102	80	81	100	122	95	89	117	131	136	121	186	247	344	200	227	205	236	232	126	112	120	141	90	111	122	137	75	76	88	94	132	155	99	93	119	101	85	99	162	110	166	144	100	111	106	111
NTHI1415	---	109	136	94	103	138	180	216	230	113	124	141	149	115	128	170	134	147	111	107	107	116	131	97	131	141	120	159	125	149	120	158	115	181	200	168	146	170	166	195	174	187	135	148	150	152	155	118	151
NTHI1416	---	96	166	112	102	178	188	220	239	55	64	60	70	74	68	103	72	69	57	67	60	116	118	95	133	162	104	162	138	188	119	141	112	72	78	174	168	74	73	218	156	111	91	91	88	73	114	76	69
NTHI1417	---	53	63	43	36	50	84	82	69	72	90	81	62	379	412	584	437	88	90	95	97	62	52	52	72	47	59	71	62	69	63	86	55	112	98	69	70	95	107	87	75	78	77	87	97	71	70	79	58
NTHI1418	---	533	245	470	453	289	400	359	319	655	727	646	590	212	201	326	182	57	51	105	117	482	398	391	382	376	443	453	444	292	239	292	494	862	854	212	194	963	789	193	181	83	63	80	91	56	48	44	50
NTHI1419	---	118	75	128	171	118	132	93	105	154	168	133	142	31	36	66	48	14	12	24	19	124	129	124	113	82	65	61	64	74	74	94	146	184	171	64	62	175	178	74	56	20	17	21	18	9	15	22	22
NTHI1420	cbiM	48	31	77	79	62	84	66	76	69	60	37	45	34	26	33	28	18	7	10	9	64	60	43	57	40	29	43	36	30	35	36	52	136	168	13	10	181	139	8	9	11	12	18	22	16	13	11	21
NTHI1421	---	72	39	88	94	59	88	84	93	78	69	57	64	24	27	29	29	13	13	17	14	39	37	26	31	24	39	34	32	54	46	53	61	147	149	33	27	143	139	29	29	18	19	13	20	16	13	13	13
NTHI1422	cbiO	80	81	122	111	107	138	134	135	71	75	60	79	25	36	48	46	54	50	47	34	73	64	84	73	54	51	51	67	90	84	94	78	222	223	54	61	251	216	65	39	70	76	73	73	29	42	35	23
NTHI1423	aspC	685	1347	612	650	319	385	333	334	335	372	401	427	472	641	767	564	523	491	3118	4143	459	543	438	446	233	322	1037	1037	1265	1059	1005	725	382	402	127	157	404	370	149	149	937	798	998	1049	457	514	459	399
NTHI1424	purK	153	69	171	132	38	54	55	56	26	29	28	36	40	55	62	48	71	53	70	60	45	43	31	34	126	135	157	156	75	58	65	173	95	98	46	45	95	60	39	39	110	96	118	110	40	34	43	35
NTHI1425	purE	35	37	40	36	18	22	20	32	6	8	8	8	29	27	39	22	13	18	16	15	20	32	23	30	74	57	86	88	34	31	37	48	62	47	23	15	52	54	24	22	40	33	46	45	12	20	17	21
NTHI1426	hicA	67	0	84	88	43	37	34	40	0	0	0	0	2	1	3	1	47	37	58	42	85	78	67	83	37	45	40	50	0	0	0	90	61	72	25	31	79	53	36	26	27	18	16	24	34	49	34	40
NTHI1427	hicB	75	0	70	69	53	64	60	62	10	13	6	8	43	48	76	35	31	34	55	59	91	73	86	96	51	53	67	83	0	0	0	72	60	70	55	48	82	65	58	58	50	44	52	59	39	25	41	44
NTHI1428	pepN	2089	1980	2026	1946	895	1162	840	857	1174	1209	1098	1136	1195	1200	1813	1202	1702	1831	2797	2611	1353	1382	1069	1291	683	594	1049	979	1937	1688	1864	2246	2808	2765	771	729	3352	2772	784	785	3587	3019	3885	3786	1648	1774	1637	1618
NTHI1429	ribE	423	415	494	485	512	683	650	625	258	304	294	306	515	496	729	560	504	448	475	450	648	541	588	596	593	562	596	573	415	326	417	479	539	620	598	569	595	576	675	603	518	378	474	462	487	595	631	591
NTHI1430	norM	154	386	188	213	438	434	368	417	513	546	428	454	311	287	408	330	125	151	150	155	355	319	296	372	230	181	237	188	344	345	314	178	326	332	270	304	420	355	296	322	648	520	684	601	286	346	300	301
NTHI1431	sfsA	116	192	158	136	193	210	181	174	282	291	253	232	170	142	196	162	207	193	231	236	183	177	187	210	227	192	271	274	206	149	149	121	146	165	123	129	205	169	133	130	322	249	305	278	106	144	135	129
NTHI1432	tyrS	1542	1170	1653	1527	1335	1567	1549	1584	1896	2119	1949	1915	1384	1239	2095	1333	1320	1342	1237	1178	2046	2027	1806	1953	1263	1227	1110	1106	1043	943	1021	1696	984	941	570	563	1007	827	573	539	1033	881	1183	1089	919	1157	898	877
NTHI1433	prsA	2695	2837	2340	2607	2291	2639	2056	2246	1204	1355	1064	1206	2201	2124	2941	2218	1512	1693	2486	2448	2099	2233	2150	2243	2134	2041	2559	2301	2692	2391	2399	2842	2047	1951	945	851	2275	2037	882	950	3500	2797	4020	3713	2480	2579	2275	2414
NTHI1434	ispE	1376	1549	1414	1455	1369	1460	1269	1334	853	964	823	777	815	840	1026	1013	711	734	740	645	1315	1397	1259	1389	1155	912	942	935	1435	1372	1139	1441	1025	1083	555	547	1309	1013	621	604	1662	1515	1897	1711	1407	1428	1313	1203
NTHI1435	lolB	567	477	513	576	557	617	639	685	428	464	426	451	410	376	501	457	303	307	177	144	663	632	646	652	565	422	377	353	430	397	351	544	584	672	330	326	821	598	374	329	575	484	581	528	617	611	537	512
NTHI1436	cca	475	442	653	742	485	444	661	845	477	503	436	440	248	260	367	405	439	410	256	248	624	624	603	614	397	321	230	221	391	352	352	470	568	575	264	285	718	576	295	318	490	420	500	393	625	678	530	494
NTHI1437	---	351	297	466	517	291	293	464	526	287	318	252	268	187	188	229	220	333	388	216	195	438	468	436	431	263	238	201	214	363	269	258	358	438	488	192	203	539	451	234	209	313	305	293	286	422	453	372	386
NTHI1438	---	967	814	1133	1218	749	824	1074	1136	854	844	695	747	477	467	626	600	713	798	484	424	1237	1238	1074	1231	873	760	630	742	848	732	683	921	1081	981	427	418	1411	1066	530	539	957	788	796	723	982	1159	925	947
NTHI1439	---	655	478	859	862	410	538	716	784	553	549	503	536	225	213	313	264	335	334	247	192	824	892	763	803	404	350	345	303	474	453	325	714	620	594	472	460	763	541	557	538	559	478	510	378	520	628	509	512
NTHI1440	---	217	179	247	267	128	213	205	151	167	156	136	130	171	200	266	206	271	256	246	233	139	124	121	150	198	167	163	209	182	158	170	240	196	227	119	127	230	193	155	134	326	234	318	325	166	199	170	203
NTHI1441	---	147	107	138	160	188	259	159	146	198	235	156	144	121	89	169	90	193	169	170	167	179	195	166	218	119	112	113	150	122	101	100	150	126	111	179	182	126	113	208	157	308	203	267	320	109	122	154	130
NTHI1443	---	574	542	597	752	503	653	559	538	508	565	449	506	627	566	804	634	767	765	784	740	455	424	442	499	565	552	553	562	545	515	535	594	517	616	498	470	625	546	553	518	669	495	854	813	462	533	498	524
NTHI1444	---	293	305	350	349	316	431	392	341	287	289	247	274	307	299	440	316	393	393	378	332	271	262	279	267	298	300	291	283	299	243	311	312	252	275	347	359	274	268	420	338	337	247	416	433	258	265	235	228
NTHI1445	---	0	0	0	0	32	48	35	32	23	16	32	29	0	0	0	0	0	0	0	0	30	27	33	27	0	0	0	0	0	0	0	0	0	0	32	41	0	0	43	42	0	0	0	0	0	0	0	0
NTHI1446	---	0	0	0	0	8	11	6	7	3	3	2	6	0	0	0	0	0	0	0	0	13	6	3	12	0	0	0	0	0	0	0	0	0	0	5	1	0	0	11	2	0	0	0	0	0	0	0	0
NTHI1447	---	0	0	0	0	49	51	64	53	42	28	33	39	0	0	0	0	0	0	0	0	0	0	0	1	0	0	0	0	0	0	1	0	0	0	85	87	0	0	131	116	0	0	0	0	0	0	0	0
NTHI1448	hmw2C	0	0	0	0	628	616	636	634	20	23	28	35	1	0	0	0	0	0	0	1	4202	4139	3714	3953	0	0	1	0	0	0	0	0	0	0	3741	3626	0	0	4552	4378	1	0	0	0	0	0	0	1
NTHI1449	hmw2B	0	0	0	0	19	25	27	27	64	61	46	35	0	0	0	0	0	0	0	0	0	0	0	0	0	0	0	0	0	0	0	0	0	0	0	0	0	0	0	0	0	0	0	0	0	0	0	0
NTHI1450	hmw2A	0	0	0	0	895	990	843	839	1077	982	600	577	0	0	0	0	0	0	0	0	257	220	213	212	0	0	0	0	0	0	0	0	0	0	512	584	0	0	1298	1095	0	0	0	0	0	0	0	0
NTHI1451	---	173	169	226	233	231	248	393	339	412	419	395	413	279	325	415	305	114	138	114	130	3922	3603	3224	3511	155	166	165	191	176	203	161	228	223	225	1863	1602	217	168	1946	1691	414	314	403	336	309	397	350	325
NTHI1453	radA	108	133	143	142	212	233	316	270	203	232	223	186	118	143	207	156	154	128	141	161	1073	1044	966	986	104	101	116	98	152	140	142	105	133	155	529	526	127	118	593	598	194	127	150	160	143	189	156	165
NTHI1454	lrp	221	257	250	252	268	263	290	323	241	235	241	251	208	244	319	253	164	161	156	172	609	573	516	553	167	126	159	157	280	221	276	242	221	258	252	234	249	220	297	286	301	188	268	247	222	274	241	256
NTHI1455	ftsK	1379	2434	1566	1862	1465	1666	1735	1729	2033	2246	1952	1963	1689	1556	2143	1792	922	1031	1279	1215	4207	3903	3694	4045	1371	1172	1312	1274	2504	2020	2268	1467	1530	1603	2302	2144	1803	1524	2440	2306	1414	1049	1317	1337	1246	1388	1242	1180
NTHI1456	lolA	355	488	392	428	336	404	451	435	619	648	597	585	502	503	621	599	375	382	407	381	1060	998	935	1075	339	329	385	405	525	446	468	366	436	439	781	695	531	483	746	683	471	352	424	416	411	466	401	416
NTHI1458	---	277	327	319	360	309	313	465	504	451	538	463	479	266	310	296	311	63	96	108	100	744	738	717	816	329	286	371	363	297	280	299	298	268	284	539	506	372	266	620	582	481	364	479	428	202	248	226	210
NTHI1459	---	0	0	0	0	0	0	0	0	1264	1429	1281	1196	1257	1355	1826	1330	953	1023	1260	1077	1	0	0	1	1136	987	1392	1281	0	0	0	0	0	1	0	0	0	0	0	0	0	0	1	0	0	0	0	0
NTHI1460	---	0	0	0	0	0	0	0	0	913	1030	888	913	761	753	1010	873	624	646	810	688	0	0	0	0	819	668	810	754	0	0	0	0	0	0	0	0	0	0	0	0	0	0	1	0	0	0	0	0
NTHI1462	aroA	479	635	530	524	314	367	420	472	881	901	713	695	590	533	784	661	465	523	931	787	436	425	306	366	333	271	337	347	576	492	537	540	406	407	291	243	855	590	321	233	762	689	718	672	364	408	365	322
NTHI1463	purU	292	537	310	299	311	332	353	361	421	371	315	369	318	357	471	353	261	268	468	456	421	359	311	384	188	170	182	170	476	364	433	348	166	194	167	134	407	258	171	157	444	406	469	438	245	314	237	227
NTHI1464	hns	291	181	306	316	275	319	329	287	641	764	750	643	736	840	1260	693	660	683	1020	994	601	551	465	576	305	406	342	339	153	159	185	316	179	249	240	224	287	317	232	196	391	332	418	379	188	268	174	234
NTHI1465	---	1608	3148	1638	1745	548	563	1156	1154	674	683	592	670	328	344	478	420	872	898	714	699	532	525	524	593	550	425	288	291	2990	2599	2672	2027	1183	1156	509	538	1146	1122	689	615	582	458	554	521	2778	3139	2901	2791
NTHI1466	---	0	0	0	0	0	0	0	1	0	0	0	0	0	0	0	0	0	0	0	0	0	0	0	1	0	0	0	0	0	0	0	0	0	1	0	0	0	0	0	0	0	0	0	0	0	0	0	0
NTHI1468	ilvI	500	968	547	538	406	450	702	720	717	743	613	610	395	343	598	367	245	212	314	309	630	727	593	625	266	220	283	281	1223	957	677	562	385	361	266	285	402	373	337	344	695	550	714	689	284	307	336	292
NTHI1469	ilvH	331	493	312	362	234	312	505	530	353	430	407	367	190	189	310	177	163	143	224	211	425	394	406	342	188	152	192	190	570	474	403	370	208	186	207	192	233	175	281	231	451	362	483	474	196	250	235	251
NTHI1470	argS	1354	1553	1779	1777	1621	1899	1642	1757	1498	1637	1407	1444	892	819	1273	954	1231	1220	1302	1162	1618	1644	1518	1599	1205	1035	1085	1061	1494	1302	1206	1475	1112	1022	1209	1156	1302	1061	1283	1272	1858	1531	1970	1776	1311	1431	1355	1291
NTHI1471	---	301	342	303	310	514	600	562	562	515	525	509	467	495	567	764	524	475	411	510	482	585	488	554	579	246	180	210	217	399	310	328	297	249	272	365	333	269	248	363	363	674	504	534	581	317	367	344	311
NTHI1472	---	0	0	0	0	2	2	3	4	206	205	199	172	120	142	201	133	154	135	149	154	4	4	2	4	91	64	93	108	0	0	0	0	3	3	0	0	3	2	1	0	2	1	2	1	177	183	207	164
NTHI1473	pcp	23	39	23	34	29	41	47	18	103	96	75	77	52	46	79	55	100	111	110	108	31	40	46	33	54	28	35	53	27	24	21	21	32	25	19	16	37	20	20	17	54	35	47	48	93	111	115	108
NTHI1474	lgtD	1117	1335	1081	1203	1403	1559	1632	1597	1588	1724	1669	1562	1088	1220	1609	1141	727	762	1017	874	1419	1091	1080	1371	833	689	805	797	1357	1164	1197	1276	704	783	1063	841	796	653	1137	965	1694	1239	1669	1404	946	1081	946	950
NTHI1475	pgi	2826	2882	2416	2524	2586	3074	2363	2368	2832	3009	2918	2741	3090	3182	4634	2849	2261	2428	3747	3691	3620	3441	2991	3409	2746	2689	3569	3418	3018	2646	3167	2715	2348	2603	2819	2711	3083	2726	2928	2758	4714	3768	5103	4816	2551	2985	2529	2689
NTHI1476	alr	926	1264	1023	1015	1287	1385	1233	1238	806	907	843	864	1045	1079	1554	1139	862	884	1380	1259	767	798	659	720	1320	1279	1473	1480	1312	1129	1295	918	1229	1441	989	875	1677	1407	979	919	1904	1443	1859	1855	1303	1530	1364	1439
NTHI1477	dnaB	1234	1628	1399	1466	1662	1911	1538	1591	1087	1110	1045	1098	1479	1506	2314	1657	1164	1333	1755	1662	558	567	569	544	1666	1483	1492	1520	1560	1325	1482	1386	1767	1994	1231	1257	2135	1765	1300	1352	2465	1970	2533	2314	1436	1684	1497	1529
NTHI1479	pykA	5416	4829	6838	6958	6407	7255	8803	8832	6074	6647	5439	5732	2890	2767	3617	3187	4495	4727	4844	4534	7913	7751	7468	8376	5094	4378	4506	4582	4640	4217	3889	5735	4571	4325	6388	6513	5100	4042	7462	7004	3982	3457	3947	3575	5263	5500	5007	4935
NTHI1480	---	266	520	258	275	363	366	707	644	0	1	0	0	0	0	0	0	0	0	0	0	693	638	569	578	440	311	255	237	561	482	444	268	344	374	336	285	376	321	411	369	565	424	510	475	0	0	0	0
NTHI1482	---	3	0	5	4	6	4	3	4	0	0	0	0	0	0	0	0	0	0	0	0	20	21	16	27	0	0	0	0	0	0	0	5	8	4	0	0	6	7	0	0	62	38	41	53	0	0	0	0
NTHI1483	---	0	0	0	0	0	0	0	0	0	0	0	0	0	0	0	0	0	0	0	0	6	7	6	7	0	0	0	0	0	0	0	0	0	0	0	0	0	0	0	0	10	16	10	8	0	0	0	0
NTHI1484	---	0	0	0	0	0	0	0	0	0	0	0	0	0	0	0	0	0	0	0	0	16	11	5	11	0	0	0	0	0	0	0	0	0	0	0	0	0	0	0	0	33	31	21	34	0	0	0	0
NTHI1485	---	0	0	0	0	0	0	0	0	0	0	0	0	0	0	0	0	0	0	0	0	9	5	8	3	0	0	0	0	0	0	0	0	0	0	0	0	0	0	0	0	24	14	12	25	0	0	0	0
NTHI1486	---	0	0	0	0	0	0	0	0	0	0	0	0	0	0	0	0	0	0	0	0	9	12	9	13	0	0	0	0	0	0	0	0	0	0	0	0	0	0	0	0	48	33	43	45	0	0	0	0
NTHI1487	---	18	0	20	27	0	0	0	0	0	0	0	0	0	0	0	0	0	0	0	0	26	29	34	28	0	0	0	0	0	0	0	23	2	2	74	80	6	5	80	86	0	0	0	0	0	0	0	0
NTHI1488	rdgC	0	3	0	0	45	53	43	56	0	0	0	0	0	0	0	0	0	0	0	0	17	18	15	18	0	0	0	0	1	1	4	0	0	0	73	62	0	0	93	94	15	8	11	8	0	0	0	0
NTHI1489	---	4	0	0	1	13	14	30	25	0	0	0	0	0	0	0	0	0	0	0	0	7	5	5	2	0	0	0	0	0	0	0	8	0	0	40	37	0	0	40	55	0	0	0	0	0	0	0	0
NTHI1490	ssb3	0	8	0	0	15	20	26	28	0	0	0	0	0	0	0	0	0	0	0	0	4	3	7	2	3	15	16	26	25	19	5	0	7	15	44	40	10	12	48	57	6	17	14	13	0	0	0	0
NTHI1491	---	0	10	0	0	10	16	22	9	0	0	0	0	0	0	0	0	0	0	0	0	7	7	5	3	11	12	18	18	25	15	16	0	2	4	30	32	4	9	40	42	11	19	8	4	0	0	0	0
NTHI1492	---	0	25	0	0	0	0	1	1	0	0	0	0	0	0	0	0	0	0	0	0	10	17	9	20	34	36	41	47	41	31	39	0	5	5	22	22	18	17	23	16	1	1	1	0	0	0	0	0
NTHI1493	---	3	2	3	3	3	4	8	4	0	0	0	0	0	0	0	0	0	0	0	0	4	3	2	2	13	3	15	9	6	4	11	8	1	1	19	12	1	1	17	30	5	4	4	3	0	0	0	0
NTHI1494	---	2	1	1	1	8	15	22	18	0	0	0	0	0	0	0	0	0	0	0	0	3	2	2	3	0	2	0	0	4	0	0	1	2	3	43	25	5	5	46	63	4	2	3	1	0	0	0	0
NTHI1495	---	0	0	0	0	27	20	29	42	0	0	0	0	0	0	0	0	0	0	0	0	3	7	5	5	0	0	0	0	0	0	0	0	0	0	71	79	0	0	116	125	0	0	0	0	0	0	0	0
NTHI1497	---	15	5	14	13	35	45	68	53	0	0	0	0	0	0	0	0	0	0	0	0	15	27	20	13	1	0	0	0	4	4	2	12	7	16	0	0	17	19	0	0	0	0	0	0	0	0	0	0
NTHI1498	---	4	0	3	4	2	4	6	10	0	0	0	0	0	0	0	0	0	0	0	0	5	5	2	1	0	0	0	0	0	0	0	4	2	2	0	0	5	5	0	0	0	0	0	0	0	0	0	0
NTHI1499	---	21	0	16	13	28	29	29	17	0	0	0	0	0	0	0	0	0	0	0	0	19	9	17	8	0	0	0	0	0	0	0	17	0	0	0	0	0	0	0	0	14	7	12	10	0	0	0	0
NTHI1501	---	12	0	9	11	6	8	15	8	0	0	0	0	0	0	0	0	0	0	0	0	4	5	3	5	0	0	0	0	0	0	0	10	0	0	0	0	0	0	0	0	19	16	12	16	0	0	0	0
NTHI1502	---	11098	0	6397	7047	2577	3194	278	243	0	0	0	0	0	0	0	0	0	1	0	0	2017	1945	1449	1573	0	0	0	0	0	1	0	12136	1	0	0	0	0	0	0	0	0	0	0	0	0	0	0	0
NTHI1503	---	3921	0	2241	2218	889	951	265	217	0	0	0	1	0	0	0	0	0	0	0	0	984	860	767	786	0	0	0	1	1	0	0	3946	0	0	0	0	0	0	0	1	0	0	0	0	0	0	0	0
NTHI1504	---	5	0	3	4	5	6	7	8	0	0	0	0	0	0	0	0	0	0	0	0	6	7	4	6	0	0	0	0	0	0	0	9	0	0	4	6	0	0	4	3	0	0	0	0	0	0	0	0
NTHI1505	---	5	0	7	10	11	8	8	8	0	0	0	0	0	0	0	0	0	0	0	0	3	6	5	4	0	0	0	0	0	0	0	9	0	0	2	5	0	0	6	3	0	0	0	0	0	0	0	0
NTHI1507	---	4919	1	3927	4366	2027	2111	2384	2483	0	0	0	1	1	0	0	0	0	0	0	0	2103	1397	1624	1941	2386	1878	2283	2387	1	0	1	5363	0	0	0	0	0	1	0	0	0	0	0	0	0	0	0	0
NTHI1508	---	932	0	866	966	395	481	472	468	0	0	0	0	0	0	0	0	0	0	0	0	322	348	318	382	308	312	328	382	0	0	0	869	0	0	0	0	0	0	0	0	0	0	0	0	0	0	0	0
NTHI1509	---	9	0	6	6	10	7	8	13	0	0	0	0	0	0	0	0	0	0	0	0	10	4	6	7	0	0	0	0	0	0	0	4	0	0	0	0	0	0	0	0	0	0	0	0	0	0	0	0
NTHI1510	---	7	1	5	4	7	9	8	8	0	0	0	0	0	0	0	0	0	0	0	0	6	8	6	7	22	10	9	15	3	1	1	4	0	0	0	0	0	0	0	0	33	20	23	19	0	0	0	0
NTHI1511	---	3	0	3	1	2	5	10	10	0	0	0	0	0	0	0	0	0	0	0	0	11	6	5	5	2	2	3	6	0	0	0	3	0	0	0	0	0	0	0	0	1	2	3	4	0	0	0	0
NTHI1512	---	3	0	4	4	10	22	18	18	0	0	0	0	0	0	0	0	0	0	0	0	13	2	7	12	0	0	0	0	0	0	0	12	0	0	0	0	0	0	0	0	0	0	0	0	0	0	0	0
NTHI1513	---	1	0	0	1	2	7	4	4	0	0	0	0	0	0	0	0	0	0	0	0	1	1	1	0	0	0	0	0	0	0	0	1	0	0	0	0	0	0	0	0	0	0	0	0	0	0	0	0
NTHI1515	---	2	0	3	2	8	7	11	14	0	0	0	0	0	0	0	0	0	0	0	0	3	4	1	5	0	0	0	0	0	0	0	1	0	0	0	0	0	0	0	0	0	0	0	0	0	0	0	0
NTHI1516	---	0	0	0	1	3	2	6	5	0	0	0	0	0	0	0	0	0	0	0	0	4	1	1	1	0	0	0	0	0	0	0	0	0	0	0	0	0	0	0	0	0	0	0	0	0	0	0	0
NTHI1517	---	633	0	742	687	634	732	703	625	0	0	0	1	0	0	0	0	0	0	0	0	742	718	624	686	0	0	0	0	0	1	0	673	0	0	0	0	0	0	0	0	0	0	0	0	0	0	0	0
NTHI1518	---	0	0	0	0	8	6	9	22	0	0	0	0	0	0	0	0	0	0	0	0	11	7	8	5	0	0	0	0	0	0	0	0	0	0	0	0	0	0	0	0	0	0	0	0	0	0	0	0
NTHI1519	---	0	0	0	0	15	17	13	12	0	0	0	0	0	0	0	0	0	0	0	0	12	6	14	12	0	0	0	0	0	0	0	0	0	0	0	0	0	0	0	0	0	0	0	0	0	0	0	0
NTHI1520	---	0	0	0	0	8	9	14	15	0	0	0	0	0	0	0	0	0	0	0	0	12	14	9	10	0	0	0	0	0	0	0	0	0	0	0	0	0	0	0	0	0	0	0	0	0	0	0	0
NTHI1521	---	0	0	0	0	3	4	5	6	0	0	0	0	0	0	0	0	0	0	0	0	2	3	4	1	0	0	0	0	0	0	0	0	0	0	0	0	0	0	0	0	0	0	0	0	0	0	0	0
NTHI1522	---	0	0	0	0	34	33	46	33	0	0	0	0	0	0	0	0	0	0	0	0	37	27	37	28	0	0	0	0	0	0	0	0	0	0	0	0	0	0	0	0	0	0	0	0	0	0	0	0
NTHI1523	---	0	0	0	0	17	30	38	44	0	0	0	0	0	0	0	0	0	0	0	0	26	17	23	33	0	0	0	0	0	0	0	0	0	0	0	0	0	0	0	0	0	0	0	0	0	0	0	0
NTHI1525	---	0	0	0	0	43	46	39	46	0	0	0	0	0	0	0	0	0	0	0	0	26	15	15	19	0	0	0	0	0	0	0	0	0	0	0	0	0	0	0	1	0	0	0	0	0	0	0	0
NTHI1526	---	0	0	0	0	17	9	21	29	0	0	0	0	0	0	0	0	0	0	0	0	9	12	21	11	0	0	0	0	0	0	0	0	0	0	0	0	0	0	0	0	0	0	0	0	0	0	0	0
NTHI1527	---	9	0	5	6	34	32	64	51	0	0	0	0	0	0	0	0	0	0	0	0	31	46	38	30	0	0	0	0	0	0	0	2	0	0	0	0	0	0	0	0	0	0	0	0	0	0	0	0
NTHI1528	---	31	0	18	23	67	52	68	70	0	0	0	0	0	0	0	0	0	0	0	0	52	70	42	42	0	0	0	0	0	0	0	34	0	0	0	0	0	0	0	0	0	0	0	0	0	0	0	0
NTHI1529	---	15	0	10	9	27	31	50	48	0	0	0	0	0	0	0	0	0	0	0	0	24	19	20	24	0	0	0	0	0	0	0	14	0	0	0	0	0	0	0	0	0	0	0	0	0	0	0	0
NTHI1530	---	43	0	20	30	47	71	77	72	0	0	0	0	0	0	0	0	0	0	0	0	47	40	36	32	0	0	0	0	0	0	0	43	0	0	0	0	0	0	0	0	0	0	0	0	0	0	0	0
NTHI1531	---	6	0	2	4	20	31	23	21	0	0	0	0	0	0	0	0	0	0	0	0	20	17	10	10	0	0	0	0	0	0	0	4	0	0	0	0	0	0	0	0	0	0	0	0	0	0	0	0
NTHI1532	---	8	0	15	14	40	32	39	37	0	0	0	0	0	0	0	0	0	0	0	0	25	32	23	34	0	0	0	0	0	0	0	18	0	0	0	0	0	0	0	0	0	0	0	0	0	0	0	0
NTHI1533	---	2	0	2	3	5	4	6	7	0	0	0	0	0	0	0	0	0	0	0	0	7	2	5	3	0	0	0	0	0	0	0	1	0	0	0	0	0	0	0	0	0	0	0	0	0	0	0	0
NTHI1534	---	3	0	6	3	8	7	9	14	0	0	0	0	0	0	0	0	0	0	0	0	11	8	3	7	0	0	0	0	0	0	0	4	0	0	0	0	0	0	0	0	0	0	0	0	0	0	0	0
NTHI1535	---	3	0	5	3	13	15	12	7	0	0	0	0	0	0	0	0	0	0	0	0	15	8	10	10	0	0	0	0	0	0	0	2	0	0	0	0	0	0	0	0	0	0	0	0	0	0	0	0
NTHI1536	---	3	0	2	3	6	2	5	9	0	0	0	0	0	0	0	0	0	0	0	0	5	10	4	4	0	0	0	0	0	0	0	3	0	0	0	0	0	0	0	0	0	0	0	0	0	0	0	0
NTHI1537	---	2	0	3	2	11	10	16	12	0	0	0	0	0	0	0	0	0	0	0	0	14	15	17	8	0	0	0	0	0	0	0	3	0	0	0	0	0	0	0	0	0	0	0	0	0	0	0	0
NTHI1538	---	18	0	16	18	30	37	34	31	0	0	0	0	0	0	0	0	0	0	0	0	25	37	23	22	0	0	0	0	0	0	0	11	0	0	0	0	0	0	0	0	0	0	0	0	0	0	0	0
NTHI1539	---	5	0	3	9	7	9	18	11	0	0	0	0	0	0	0	0	0	0	0	0	7	10	10	10	0	0	0	0	0	0	0	8	0	0	0	0	0	0	0	0	0	0	0	0	0	0	0	0
NTHI1540	---	8	0	4	5	9	10	9	7	0	0	0	0	0	0	0	0	0	0	0	0	10	9	6	8	0	0	0	0	0	0	0	6	0	0	0	0	0	0	0	0	0	0	0	0	0	0	0	0
NTHI1541	---	1	0	0	0	2	2	1	0	0	0	0	0	0	0	0	0	0	0	0	0	0	0	0	1	0	0	0	0	0	0	0	0	0	0	0	0	0	0	0	0	0	0	0	0	0	0	0	0
NTHI1542	---	38	1	46	49	63	60	59	53	0	0	0	0	0	0	0	0	0	0	0	0	37	47	33	31	0	0	0	0	0	0	0	30	0	0	0	0	0	0	0	0	0	0	0	0	0	0	0	0
NTHI1543	---	42	0	80	84	191	167	375	351	0	0	0	0	0	0	0	0	0	0	0	0	0	0	0	0	0	0	0	0	0	0	0	44	0	0	0	0	0	0	0	0	0	0	0	0	0	0	0	0
NTHI1544	---	4	0	9	5	20	15	27	19	0	0	0	0	0	0	0	0	0	0	0	0	2	2	0	1	0	0	0	0	0	0	0	5	0	0	0	0	0	0	0	0	0	0	0	0	0	0	0	0
NTHI1546	---	1	0	0	4	2	2	9	8	0	0	0	0	0	0	0	0	0	0	0	0	2	2	1	3	0	0	0	0	0	0	0	5	0	0	0	0	0	0	0	0	0	0	0	0	0	0	0	0
NTHI1547	---	6	0	14	7	12	20	21	20	0	0	0	0	0	0	0	0	0	0	0	0	13	9	12	19	0	0	0	0	0	0	0	15	0	0	0	0	0	0	0	0	0	0	0	0	0	0	0	0
NTHI1548	---	4	0	5	8	17	15	21	28	0	0	0	0	0	0	0	0	0	0	0	0	5	12	9	8	0	0	0	0	0	0	0	4	0	0	0	0	0	0	0	0	0	0	0	0	0	0	0	0
NTHI1549	---	1	0	1	2	2	2	4	6	0	0	0	0	0	0	0	0	0	0	0	0	5	3	3	4	0	0	0	0	0	0	0	3	0	0	0	0	0	0	0	0	0	0	0	0	0	0	0	0
NTHI1550	---	59	0	49	59	34	70	43	38	0	0	0	0	0	0	0	0	0	0	0	0	23	24	11	22	0	0	0	0	0	0	0	62	0	0	0	0	0	0	0	0	0	0	0	0	0	0	0	0
NTHI1551	---	17	0	20	18	14	20	16	18	0	0	0	0	0	0	0	0	0	0	0	0	8	7	9	4	0	0	0	0	0	0	0	17	0	0	0	0	0	0	0	0	0	0	0	0	0	0	0	0
NTHI1552	---	40	16	30	28	59	57	41	47	0	1	1	1	41	53	64	43	0	0	0	0	37	37	31	27	3	4	1	2	22	10	11	40	12	19	8	3	19	15	9	4	37	26	29	27	0	0	0	0
NTHI1553	---	1	0	1	1	3	3	1	1	0	0	0	0	0	0	0	0	0	0	0	0	12	6	9	5	0	1	5	3	0	0	0	2	2	1	0	1	2	1	0	0	4	2	4	4	0	0	0	0
NTHI1554	---	0	3	0	0	2	3	7	4	0	0	0	0	10	21	16	8	0	0	0	0	15	21	10	17	0	0	0	1	3	2	1	0	1	3	0	0	2	5	0	0	0	0	0	0	0	0	0	0
NTHI1555	---	15	0	15	7	41	62	60	63	0	0	0	0	70	103	126	96	0	0	0	0	31	39	29	23	0	0	0	0	0	0	0	26	23	36	0	0	36	23	0	0	0	0	0	0	0	0	0	0
NTHI1556	---	12	0	7	9	10	6	10	11	0	0	1	2	1	5	4	2	0	0	0	0	2	1	2	4	5	6	12	10	0	0	0	13	17	18	0	0	26	17	0	0	0	0	0	0	0	0	0	0
NTHI1560	---	14	6	7	12	22	19	19	28	27	54	55	37	27	37	45	35	12	11	9	10	12	13	9	10	24	22	35	37	9	2	3	15	23	18	26	15	21	17	19	13	22	30	23	25	17	19	11	15
NTHI1561	---	1	3	0	3	3	5	5	4	11	12	16	11	14	17	30	27	1	6	1	1	0	1	0	0	0	0	1	0	1	0	0	0	0	2	0	0	0	1	0	0	0	0	0	0	2	4	7	1
NTHI1562	---	1	1	6	9	10	17	10	9	14	12	23	21	52	68	70	34	4	2	0	0	1	1	1	1	5	0	5	4	0	1	0	0	10	10	1	4	9	8	1	4	1	0	2	1	0	5	4	8
NTHI1563	---	0	2	0	0	1	1	2	0	3	2	0	4	5	6	5	7	1	7	6	1	0	2	0	3	1	0	1	0	0	2	5	0	17	26	4	0	14	16	0	0	2	3	4	0	2	0	0	1
NTHI1564	---	291	513	308	323	291	314	419	384	291	291	201	282	343	347	397	341	366	350	240	280	253	271	192	266	262	209	253	234	437	400	490	288	406	427	339	269	477	406	340	345	620	439	531	505	69	97	56	61
NTHI1565	---	0	0	0	0	15	15	28	38	0	0	0	0	0	0	0	0	0	0	0	0	0	0	0	0	1	3	1	1	0	0	0	0	0	0	16	12	1	1	18	25	0	0	0	0	2	1	0	2
NTHI1566	---	0	0	0	0	0	0	0	0	0	0	0	0	0	0	0	0	0	0	0	0	0	0	0	0	0	0	0	0	0	0	0	0	0	0	0	0	0	0	0	0	0	0	0	0	0	0	0	0
NTHI1567	---	0	0	0	0	2	0	0	2	0	0	0	0	0	0	0	0	0	0	0	0	0	0	0	0	0	0	0	0	0	0	0	0	0	0	3	2	0	0	3	3	0	0	0	0	1	0	1	0
NTHI1568	---	0	0	0	0	0	0	0	0	0	0	0	0	0	0	0	0	0	0	0	0	0	0	0	0	0	0	0	0	0	0	0	0	0	0	0	0	0	0	0	0	0	0	0	0	0	0	0	0
NTHI1569	---	0	0	0	0	0	1	2	2	0	0	0	0	0	0	0	0	0	0	0	0	0	0	0	0	0	0	0	0	0	0	0	0	0	0	4	1	0	0	3	5	0	0	0	0	7	3	6	9
NTHI1570	---	0	0	0	0	0	0	0	0	0	0	0	0	0	0	0	0	0	0	0	0	0	0	0	0	0	0	0	0	0	0	0	0	0	0	0	0	0	0	0	0	0	0	0	0	0	0	0	0
NTHI1571	---	0	0	0	0	8	7	9	4	0	0	0	0	0	0	0	0	0	0	0	0	0	0	0	0	0	0	0	0	0	0	0	0	0	0	4	7	0	0	6	4	0	0	0	0	0	0	0	0
NTHI1572	prfA	1090	973	1261	1319	1445	1643	2401	2355	1145	1298	1112	1093	651	673	804	848	1428	1514	570	483	712	795	650	736	2043	1664	1899	1872	1016	931	897	1111	972	977	1271	1298	1131	953	1655	1639	1268	933	946	919	975	1143	1001	999
NTHI1573	---	287	238	331	326	436	392	603	545	290	303	277	224	174	151	200	167	388	382	216	175	279	237	281	219	470	425	425	454	289	252	230	315	281	314	332	310	344	263	454	410	375	258	254	256	93	98	112	115
NTHI1574	hemK	456	599	503	512	857	907	1192	1186	645	733	596	624	457	485	595	519	1008	1043	628	618	430	453	459	503	627	643	608	618	670	558	576	490	476	632	758	706	642	585	859	823	172	98	141	99	474	585	566	487
NTHI1575	---	669	491	722	699	1073	1087	1393	1362	918	935	826	796	551	633	818	674	1102	1080	755	699	510	470	513	499	198	239	179	243	566	474	440	703	728	950	928	925	827	833	1167	1057	762	545	642	630	1046	1201	1180	1154
NTHI1576	kdsA	704	584	656	643	1009	1049	1254	1216	1243	1313	1180	1215	722	805	1065	857	1246	1332	810	743	571	515	556	538	677	763	754	817	636	578	614	789	851	1095	992	989	1072	1022	1231	1122	320	236	233	266	757	809	764	820
NTHI1577	---	1380	693	950	1013	1259	1497	1240	1072	1320	1327	1215	1203	1210	1508	1656	1238	1765	1751	1413	1213	1083	1028	1119	1118	969	1092	1225	1316	828	703	703	1409	882	1144	1358	1296	1211	1225	1515	1407	1416	1051	1192	1100	1148	1304	1251	1255
NTHI1578	lolC	1159	904	980	1034	1349	1526	1242	1160	1310	1342	1224	1182	1035	1155	1407	1143	1257	1286	1087	1103	1027	956	961	991	995	1188	1289	1336	1001	884	861	1198	872	1165	1146	1237	1246	1199	1403	1253	936	701	757	771	1200	1522	1362	1457
NTHI1579	bioA	550	835	459	494	1243	1377	1065	1044	1716	1740	1273	1444	998	1195	1344	1119	971	964	1141	988	1043	1085	1036	1064	1033	1248	1488	1470	989	812	939	574	773	1003	906	941	1237	1156	1084	1123	534	345	416	444	925	1132	1070	1097
NTHI1580	bioF	239	680	202	209	929	1078	794	719	870	896	741	798	604	653	762	654	722	700	801	780	607	602	580	667	549	520	717	691	730	611	642	221	436	534	746	742	662	666	787	750	341	251	289	289	618	768	714	772
NTHI1581	---	5	48	4	2	472	542	400	425	131	156	126	117	215	192	273	229	65	95	116	96	77	99	82	105	49	54	67	60	44	53	43	1	86	133	367	357	108	135	425	380	95	65	67	82	36	30	43	39
NTHI1582	bioC	92	127	79	76	444	488	337	350	153	180	112	154	121	167	191	161	133	135	154	125	122	120	142	115	165	154	214	198	130	111	129	101	125	153	313	310	142	151	361	329	147	146	158	145	103	112	129	120
NTHI1583	bioD	342	252	240	318	330	389	286	264	174	203	149	165	243	313	349	277	137	141	158	141	225	211	228	239	245	210	282	256	303	246	204	323	215	275	247	226	352	278	293	268	261	159	196	181	252	268	284	256
NTHI1585	lolD	312	589	263	299	498	614	525	484	339	374	316	341	361	405	550	368	268	273	259	223	308	300	280	314	423	311	411	475	679	561	450	327	289	370	471	502	428	385	552	462	496	348	387	375	505	643	622	582
NTHI1586	lolE	678	1148	734	692	979	1170	1087	1044	764	845	686	692	780	765	1140	875	558	598	569	517	613	535	588	695	779	725	897	947	1198	1031	938	768	451	532	1062	1010	772	556	1213	1059	1552	1022	1325	1362	899	1152	1080	1062
NTHI1587	aroG	880	1263	871	935	1296	1593	1510	1474	1142	1294	1163	1093	1063	1138	1621	1170	994	978	1382	1206	1178	1109	963	1131	1212	1119	1406	1380	1280	1173	1090	1009	657	745	1219	1156	1052	755	1309	1154	1406	1070	1371	1256	995	1110	1057	1042
NTHI1588	impA	42	127	59	69	64	76	84	74	77	93	107	94	247	384	448	318	228	250	170	171	127	93	146	125	80	104	60	54	127	127	149	44	111	96	79	88	103	95	60	48	37	41	43	36	85	84	72	66
NTHI1589	---	319	1241	528	605	447	500	758	773	612	622	597	615	674	752	996	809	604	585	1794	2042	677	711	626	674	514	462	961	1153	1277	998	987	353	490	375	594	550	473	438	613	571	792	633	904	883	604	646	567	550
NTHI1590	---	288	393	296	337	425	486	445	404	344	417	387	383	438	415	606	441	499	491	503	430	496	428	486	495	342	292	376	353	350	277	290	301	341	369	672	592	378	355	702	703	717	532	715	634	275	337	291	263
NTHI1591	---	373	313	367	382	424	510	376	403	356	468	421	432	273	226	378	289	345	360	318	307	438	443	437	457	343	293	359	358	332	283	330	411	242	262	637	639	307	238	633	703	805	681	772	764	362	387	349	381
NTHI1592	---	615	167	745	759	449	522	633	620	452	450	463	473	128	119	207	132	610	567	543	508	338	301	284	363	254	228	281	242	170	149	173	660	243	276	505	471	305	295	519	467	326	254	332	314	575	668	551	518
NTHI1593	sppA	930	896	957	1008	1550	1790	1549	1602	1100	1164	1053	1029	1497	1489	2147	1460	1178	1243	1332	1237	1429	1334	1224	1405	931	814	883	931	951	816	887	945	265	301	1386	1344	362	332	1298	1198	1237	896	1188	1151	983	1142	957	1024
NTHI1594	licD	1051	648	1105	1117	1414	1532	1552	1635	448	574	548	479	701	704	995	790	647	665	766	690	635	558	537	593	572	454	418	452	527	499	621	1100	50	51	18	19	9	8	141	141	219	161	345	287	43	54	53	50
NTHI1595	licC	1592	275	1785	1923	967	1061	1169	1219	572	608	510	514	558	487	752	621	745	737	720	679	861	840	764	854	672	559	539	554	260	204	337	1714	216	268	80	70	44	44	683	581	45	34	55	53	211	226	225	197
NTHI1596	licB	892	307	1248	1258	792	825	1036	1030	553	606	541	555	398	359	540	529	321	338	309	278	715	544	591	613	589	412	364	387	278	215	352	1012	575	604	55	45	144	130	403	354	72	42	92	82	193	186	204	214
NTHI1597	licA	1981	870	1972	2173	1202	1198	1203	1297	996	1089	931	1001	1308	1288	1894	1556	781	768	784	741	841	777	788	880	1154	1027	984	996	776	672	976	2192	823	885	214	177	308	261	1080	1033	253	188	233	206	438	453	490	492
NTHI1599	mnmC	437	385	403	413	423	523	312	392	385	402	385	378	235	243	355	231	252	221	319	282	411	428	379	399	230	141	204	166	346	305	289	489	184	213	123	115	186	140	196	221	792	733	947	908	177	190	162	178
NTHI1600	fabB	5403	3064	3871	4139	3669	4350	2763	2822	4595	4736	3628	3903	3699	3641	5108	3640	1882	1943	3118	3063	3907	4014	4015	4850	3187	2897	3927	3900	3306	2571	2169	5280	3210	3116	2951	2978	4088	3399	3375	3368	3023	2525	2869	2772	3052	3615	2785	2958
NTHI1601	grxA	355	611	230	254	231	254	223	241	296	317	339	329	156	171	219	133	262	231	222	216	300	253	235	297	175	174	221	195	581	561	735	324	180	179	173	211	171	179	193	221	1314	962	1368	1334	179	201	177	175
NTHI1602	rimK	131	256	121	118	124	166	140	133	82	78	106	89	286	283	435	297	176	188	204	183	132	111	107	135	120	133	143	146	217	171	230	109	126	128	81	95	115	133	103	89	318	219	227	227	196	200	220	220
NTHI1603	gltS	2392	3300	2458	2546	3232	3668	3516	3464	3554	3952	3476	3639	2766	2836	3710	3111	1891	1950	2869	2873	2693	2614	2598	2836	2257	2136	2065	2110	3351	3102	3223	2598	2111	2355	3492	3313	2783	2211	3987	4028	3977	2935	3589	3761	2967	3279	2742	2864
NTHI1604	parC	2321	2577	2479	2611	2850	3025	3483	3603	2837	3064	2667	2707	2062	2178	2897	2418	1777	1782	2065	1816	2531	2443	2315	2593	1891	1719	1824	1761	2617	2304	2533	2495	2183	2567	2225	2091	2964	2567	2621	2392	2860	2268	2950	2766	2771	3091	2825	2662
NTHI1605	parE	1052	1358	1287	1225	1433	1563	1554	1604	1234	1284	1034	1084	857	896	1267	1077	747	752	785	719	1200	1220	1093	1184	661	560	590	597	1391	1213	1257	1161	1330	1595	754	834	1846	1662	958	943	1234	938	1129	1059	1109	1271	1122	1099
NTHI1606	htrB	541	519	598	590	618	620	706	738	463	500	425	496	327	291	441	434	278	274	189	175	494	491	485	501	331	268	270	258	528	452	522	582	390	439	450	438	540	463	547	491	443	343	448	413	205	263	225	219
NTHI1607	rfaE	752	1087	749	687	1166	1357	1333	1204	764	795	731	711	991	1003	1404	1043	796	733	770	795	1209	1156	1023	1141	953	947	1043	1101	1115	1035	1049	747	927	1032	625	684	1125	948	721	678	584	455	571	565	469	686	576	547
NTHI1611	---	0	3	0	0	2	4	3	3	0	0	0	0	0	6	0	5	1	0	2	1	0	0	0	0	1	3	0	3	2	1	0	0	6	2	3	4	6	1	2	2	3	3	5	5	3	3	5	4
NTHI1612	uupA2	3	11	2	5	16	18	23	23	0	2	1	2	5	11	14	9	8	8	11	12	3	2	2	2	5	4	2	4	16	14	21	3	2	1	11	18	1	6	14	11	6	8	7	11	14	19	15	18
NTHI1613	uppB	46	15	54	64	74	80	67	67	2	4	4	5	2	2	4	1	6	2	4	1	44	33	47	41	15	12	12	17	11	8	11	59	7	11	2	1	10	15	1	1	29	23	26	28	14	19	21	17
NTHI1614	---	334	595	657	668	712	702	1140	1150	593	682	601	620	388	408	505	517	521	557	325	257	709	738	638	716	590	490	348	416	714	606	589	378	731	757	775	724	991	724	959	724	675	507	576	562	985	1077	963	922
NTHI1615	asnC	3892	3959	4358	4502	3768	4297	4282	4368	3598	3859	3521	3583	4340	4307	5538	4653	3317	3525	3471	3238	4735	4547	4429	4899	3990	3972	4201	4328	4034	3518	3914	4273	3947	4166	4573	4527	4584	3863	4997	4778	4703	3715	4676	4688	4287	4937	4074	4306
NTHI1616	ribH	666	394	712	704	746	831	931	940	664	740	670	673	704	727	1068	761	643	644	729	714	490	461	461	527	596	538	589	652	436	378	370	717	804	856	671	611	885	869	748	678	554	476	567	523	523	509	493	495
NTHI1617	nusB	713	508	694	783	709	798	851	826	686	796	630	693	499	545	759	591	638	624	700	607	491	572	548	533	590	568	622	583	516	446	469	767	741	838	637	638	893	842	678	732	674	580	681	684	629	656	602	599
NTHI1618	thiL	682	610	841	852	924	1037	1319	1246	847	837	756	722	639	674	929	946	1318	1390	1387	1327	424	433	445	420	658	597	561	622	633	512	469	728	917	1102	1089	1118	1385	1042	1287	1176	868	691	683	618	921	1098	1067	989
NTHI1619	pgpA	171	83	238	210	238	253	332	288	288	275	249	270	191	217	301	280	262	269	260	292	182	173	207	208	265	268	229	275	77	84	84	180	242	323	331	368	392	319	368	332	243	180	210	178	289	352	334	352
NTHI1620	---	214	169	286	261	256	308	336	328	303	394	328	299	224	243	349	368	423	418	415	412	265	241	259	277	223	210	149	192	198	182	169	277	413	474	395	452	571	469	451	421	268	177	184	201	270	338	349	359
NTHI1621	dapB	223	362	270	273	735	842	784	731	837	915	747	797	453	457	678	563	763	802	860	854	752	764	671	722	591	430	476	580	366	362	304	298	880	955	769	822	1339	983	841	788	547	418	433	443	557	739	714	634
NTHI1622	---	7	42	10	9	33	40	50	53	27	27	30	28	30	33	58	36	29	38	35	19	36	32	29	39	36	28	41	60	37	30	32	7	40	56	32	31	52	47	37	32	37	36	63	45	25	33	23	42
NTHI1623	---	119	273	132	155	179	213	243	215	208	222	195	205	85	125	131	97	188	180	183	153	174	211	209	187	127	110	91	103	247	228	233	130	256	262	222	191	284	241	242	209	138	111	134	128	178	180	194	166
NTHI1624	pheS	745	638	796	786	651	845	669	623	666	736	579	584	581	532	748	621	547	559	655	619	775	831	744	745	439	325	481	496	605	540	546	747	590	645	515	531	668	572	614	526	925	746	878	827	732	749	744	712
NTHI1625	pheT	2122	2553	2593	2629	2718	3186	2913	2985	2964	3185	2632	2644	2863	2986	3965	2884	2394	2626	3664	3509	3075	3028	3045	3106	2130	1654	2599	2812	2587	2128	2182	2160	2985	2930	2510	2641	3585	3006	2787	2797	3755	2741	3239	3277	2707	3141	3050	3018
NTHI1626	himA	345	282	373	379	332	337	426	411	413	427	382	368	339	436	520	386	358	338	425	350	423	368	453	450	241	215	262	312	269	220	233	350	263	282	306	323	287	278	344	337	498	349	420	402	363	373	341	376
NTHI1627	---	302	200	201	270	257	298	300	322	185	174	161	183	150	150	203	176	256	249	295	248	222	207	233	278	88	88	112	107	208	161	200	239	146	165	261	262	159	150	277	283	420	313	416	390	321	362	383	404
NTHI1628	---	0	166	0	0	184	207	105	98	128	138	113	115	260	322	393	205	129	110	351	347	254	238	250	284	84	87	140	144	182	170	183	0	0	0	104	113	0	0	106	113	379	282	383	358	160	147	171	171
NTHI1629	---	0	64	1	0	61	80	50	39	55	36	47	37	176	322	258	215	28	35	117	96	59	61	53	56	24	16	78	73	70	65	72	0	0	0	29	22	0	0	31	22	134	112	140	128	30	36	39	50
NTHI1630	---	0	122	0	2	100	161	75	68	90	92	93	86	10	16	17	11	59	77	206	222	1	2	4	1	1	0	0	0	132	102	90	0	0	0	49	45	0	0	63	68	171	164	164	185	55	68	65	67
NTHI1631	---	0	352	0	0	276	304	352	345	46	49	50	49	352	384	498	393	288	292	291	256	109	118	102	114	74	75	74	70	323	297	366	0	0	0	258	266	0	0	303	289	319	245	339	371	274	297	256	264
NTHI1632	ftsK2	0	0	0	0	0	1	4	1	4	6	8	5	31	83	52	53	1	2	3	3	6	1	1	5	1	1	1	3	2	0	5	0	0	0	0	0	0	0	0	2	1	2	5	3	1	2	1	3
NTHI1634	---	0	18	0	0	28	32	29	28	17	17	17	22	120	229	164	146	5	13	14	15	5	7	4	5	3	4	5	2	19	23	17	0	0	0	15	20	0	0	20	16	28	28	22	16	16	18	12	5
NTHI1635	---	0	20	0	0	25	35	36	27	6	16	12	10	24	42	42	35	21	29	31	34	3	8	10	5	6	3	5	7	21	14	22	0	0	0	27	20	0	0	17	23	5	2	2	1	2	1	2	1
NTHI1636	---	0	163	0	0	99	137	103	98	269	261	232	265	0	0	0	0	102	92	212	171	0	0	0	0	0	0	0	0	142	128	143	0	0	0	93	74	0	0	86	83	0	0	0	0	0	0	0	0
NTHI1637	---	0	11	0	0	4	6	3	8	9	9	19	13	33	48	28	33	2	4	3	2	7	6	15	8	8	5	0	5	5	2	6	0	0	0	3	1	0	0	8	3	3	3	9	3	3	6	5	5
NTHI1638	---	0	27	0	0	41	47	47	40	51	60	54	55	240	378	328	369	24	25	28	39	70	59	49	87	19	18	25	25	28	21	30	0	0	0	36	28	0	0	35	32	57	46	69	62	47	44	48	53
NTHI1639	---	46	8	15	25	17	20	13	17	7	9	5	1	32	51	39	44	5	8	1	9	9	15	10	11	0	0	0	0	20	6	10	80	30	40	16	10	44	42	12	9	9	8	15	10	6	9	7	13
NTHI1640	---	213	166	144	145	206	236	183	170	152	153	148	159	213	222	351	231	166	132	235	215	111	126	89	129	77	73	53	76	124	98	137	232	57	75	153	135	79	55	162	155	201	190	257	237	94	127	83	101
NTHI1641	infC	3609	4239	4247	4509	4600	5187	5626	5742	5150	5707	4897	5154	2219	2433	2824	2324	1902	1901	2069	1883	4066	4125	3976	4366	2216	1827	2364	2182	4021	3758	3559	3984	3013	2890	3488	3378	3334	2644	4001	3707	5436	4187	5367	5209	1877	2076	1771	1753
NTHI1642	rpmI	9422	12881	14262	14954	14409	16000	17973	17768	16220	18400	18062	17910	12295	12103	18094	13831	17003	16865	13511	12216	15781	15013	14997	16197	15209	15372	11873	11513	13017	11584	14251	9636	16251	16358	18212	16960	13739	15258	18163	18243	17678	13095	17901	15711	15129	15928	14643	16004
NTHI1643	rplT	5026	6050	7515	8029	7799	8495	9003	9062	6522	7320	6725	7115	5538	5094	7668	6020	8620	8190	6588	6350	6476	6480	6599	6963	7681	8047	5842	5560	6035	5393	7045	4862	7018	6821	9242	9339	5851	6857	8827	10072	8738	6894	9265	8401	6307	6250	6002	6698
NTHI1644	recB	1293	1387	1088	1169	1668	1901	1539	1616	1238	1369	1219	1157	1073	1076	1607	1090	966	1069	1904	1773	1183	1183	965	1091	738	597	890	878	1181	1033	1208	1372	1076	1206	1010	921	1438	1137	1062	1038	1289	1078	1477	1365	697	851	800	805
NTHI1646	recD	633	484	396	436	699	853	593	748	326	300	278	288	681	731	923	644	309	376	746	718	833	799	652	759	384	351	697	675	382	344	438	616	399	450	509	455	636	482	552	523	747	592	805	817	292	354	353	365
NTHI1647	---	128	145	101	119	188	221	125	143	68	79	74	84	156	175	234	163	104	120	179	156	182	153	155	173	46	37	53	50	97	120	136	142	91	112	137	119	84	88	115	126	118	114	137	113	115	102	128	124
NTHI1648	lonB	1420	1462	1290	1333	1758	1980	1949	1866	1149	1223	1067	1153	1450	1490	1999	1701	1317	1359	1414	1343	1509	1305	1267	1433	1475	1283	1708	1816	1489	1283	1329	1550	1115	1244	1677	1615	1442	1217	1843	1745	1912	1334	1763	1727	1536	1899	1746	1745
NTHI1649	fabA	481	1841	403	392	2120	2524	1135	1074	484	578	528	391	964	1246	1510	1089	846	878	2322	2417	940	944	901	1176	743	638	660	802	1959	1770	1709	588	258	340	1229	1110	547	297	1329	1149	1927	1472	1732	1631	949	1246	875	999
NTHI1650	---	114	212	128	122	252	269	229	193	286	235	224	216	197	219	337	290	224	217	254	284	204	205	247	295	142	159	112	152	235	200	168	122	132	128	229	212	133	128	255	236	272	210	169	240	197	248	196	190
NTHI1651	---	2	0	5	2	5	1	4	2	3	5	3	0	1	3	8	7	0	0	0	0	5	3	4	4	7	3	2	1	0	0	0	3	5	6	3	4	9	3	6	3	1	0	1	0	3	6	5	3
NTHI1652	rpsO	6269	7254	11575	12645	7857	8549	10172	10351	9335	10467	10306	10801	6044	6276	7772	6161	8659	8676	7414	6813	7854	7286	7523	8287	7726	7701	9556	9462	7331	6548	7779	6766	7447	7641	12094	11108	7625	6951	12802	11995	9222	6929	9722	8901	6997	7305	6848	7345
NTHI1653	---	24	0	25	39	31	31	50	49	27	25	29	18	0	0	0	0	0	1	1	2	0	0	0	0	0	0	0	0	0	0	0	31	0	0	33	31	0	0	27	26	28	31	39	43	36	25	33	19
NTHI1654	---	33	14	35	39	52	37	53	51	19	30	20	28	8	10	6	7	7	11	12	9	0	0	0	0	0	0	0	0	14	8	13	47	0	0	39	48	0	0	56	41	60	49	57	54	56	76	43	47
NTHI1655	dacB	685	659	611	692	673	816	518	562	588	663	671	587	723	618	930	790	359	385	516	458	537	506	459	486	299	240	224	237	683	583	651	757	305	311	518	546	360	293	573	494	1404	1123	1425	1375	754	886	691	759
NTHI1658	greA	390	476	427	454	359	441	451	506	542	573	478	519	244	255	359	260	210	207	247	225	421	482	384	484	250	212	337	345	480	388	377	468	388	352	335	350	386	324	351	361	456	371	413	333	420	436	401	376
NTHI1659	---	378	421	373	403	422	497	458	450	315	382	349	287	428	392	672	478	215	244	203	198	497	536	490	553	328	219	270	234	374	356	392	439	240	260	445	329	253	254	425	424	300	257	328	330	340	365	290	294
NTHI1660	rrmJ	382	441	313	318	280	325	345	337	502	560	466	464	287	315	408	352	240	219	263	215	334	314	362	388	239	207	243	256	509	425	414	287	321	302	248	223	271	282	319	290	330	219	271	208	364	373	376	397
NTHI1662	ftsH	2631	2783	2196	2209	2487	2839	3299	3376	3977	4280	3579	3659	3420	3315	4842	3719	2365	2409	2345	2094	1621	1621	1930	1957	2506	2235	2539	2486	3038	2652	2388	2345	2769	2842	3322	3494	3401	2630	4400	4088	3363	2448	3004	2877	2759	3341	2922	2935
NTHI1663	folP	109	86	70	54	558	679	720	633	22	39	29	45	56	67	110	81	62	60	91	74	533	507	499	596	395	286	377	366	91	92	109	89	332	374	102	109	438	336	133	131	169	101	154	138	520	608	607	608
NTHI1664	mrsA	757	678	570	590	890	1140	1118	987	698	728	719	693	784	735	1039	680	568	508	743	665	727	806	685	773	477	448	656	629	732	642	583	747	407	392	635	690	493	414	790	643	1069	769	927	952	686	868	805	782
NTHI1666	sixA	133	133	92	105	152	186	178	166	140	139	115	109	123	143	184	133	133	137	139	134	152	126	166	159	141	120	166	169	135	98	90	142	17	21	100	127	25	24	131	113	193	136	161	128	110	120	132	112
NTHI1667	---	4923	2122	5379	5531	4486	5478	4436	3874	5365	5653	5601	5392	8097	9185	12822	8023	5982	5692	5714	5054	6991	6214	6240	7133	3723	3796	3907	4292	2406	1803	1797	5336	3453	3804	6220	6008	3378	3296	6353	5734	2627	1840	2042	2156	3625	4585	3799	4029
NTHI1668	---	1561	1034	2024	2053	1325	1487	1465	1537	1719	1868	1735	1809	835	1092	1116	975	966	1050	914	832	1526	1487	1362	1679	1095	1127	1351	1273	976	947	906	1815	810	878	945	969	874	803	1156	1160	855	764	912	807	956	1005	963	933
NTHI1669	---	0	0	0	0	0	0	0	0	1	1	1	0	0	1	0	0	0	0	0	0	0	0	0	0	0	2	1	1	0	0	0	0	0	0	0	0	1	0	0	0	0	0	2	2	0	0	0	0
NTHI1671	---	5	1	5	4	9	5	22	18	55	73	68	67	19	32	27	32	3	2	2	4	10	7	12	18	41	25	38	30	0	3	0	2	133	130	19	14	119	99	25	18	3	5	1	3	4	6	3	4
NTHI1673	---	306	143	310	262	328	395	367	328	225	242	228	208	243	228	308	206	260	239	336	324	343	331	338	350	108	109	144	136	122	120	90	360	241	256	438	446	271	228	492	458	334	282	416	354	72	78	64	86
NTHI1674	---	70	0	59	61	63	111	55	78	44	44	43	41	55	40	61	39	48	53	104	88	88	96	74	84	12	13	13	15	0	0	0	96	12	8	100	90	16	19	102	96	91	75	102	108	0	0	0	0
NTHI1675	---	116	0	197	216	124	154	134	135	271	271	271	276	265	229	328	233	148	140	136	137	106	111	91	111	72	65	70	68	0	0	0	139	81	112	92	84	92	79	104	101	338	274	357	304	0	0	0	0
NTHI1677	msaB	363	138	388	428	361	502	543	514	368	415	424	387	267	315	368	281	319	320	352	350	460	402	393	433	171	175	227	196	156	105	127	381	143	153	375	383	196	165	468	421	528	373	514	477	122	184	158	176
NTHI1678	---	87	63	97	94	131	183	212	178	137	170	155	164	77	110	134	91	123	111	144	129	165	142	138	160	34	45	53	52	70	45	69	81	60	59	145	194	83	64	194	180	87	61	93	89	50	71	52	60
NTHI1679	---	137	51	124	175	123	162	181	131	132	176	163	156	98	96	122	93	129	114	147	139	165	145	137	151	54	56	58	78	44	44	44	116	33	45	134	132	63	51	169	160	123	108	131	123	44	46	60	46
NTHI1680	---	145	248	147	150	213	248	212	240	118	95	77	86	120	108	181	116	111	78	153	122	131	107	88	109	103	96	138	140	220	205	195	172	142	121	88	83	202	120	89	107	239	195	220	201	137	132	124	141
NTHI1681	moeB	319	268	263	295	190	225	181	192	146	131	137	126	174	148	274	188	93	93	155	137	301	311	249	265	195	188	258	201	268	240	221	289	143	141	183	175	185	156	219	208	362	322	403	429	172	203	151	229
NTHI1682	moeA	958	910	859	867	757	897	801	815	621	659	612	606	754	810	1181	912	521	510	729	711	804	772	719	749	683	691	860	804	832	744	792	943	591	691	589	477	765	638	641	597	775	616	811	821	871	994	843	885
NTHI1683	folE	419	414	482	457	373	468	479	471	272	311	288	291	203	196	256	221	229	232	147	128	353	295	324	321	195	158	150	159	457	402	421	523	305	238	421	402	262	238	503	425	673	538	663	443	371	398	337	311
NTHI1684	---	111	120	89	91	140	182	161	165	73	73	71	64	68	66	81	60	51	73	37	45	112	105	105	130	67	35	55	60	112	99	110	121	79	64	134	128	69	50	154	135	186	158	134	112	67	98	90	93
NTHI1685	bioD	1457	2108	1092	1223	618	892	429	371	396	491	630	710	1213	1154	1911	1236	512	547	902	784	318	340	234	320	1467	1335	883	642	1840	1946	1658	1770	558	790	455	392	406	653	466	439	1276	951	1502	1038	849	871	796	824
NTHI1686	metF	325	280	289	297	136	141	279	358	414	410	397	396	447	379	526	337	306	328	372	312	246	232	219	216	158	207	162	167	248	295	324	411	387	324	159	161	357	262	171	155	1148	999	921	333	178	208	167	181
NTHI1687	rplM	9781	9511	16783	17702	14310	15596	20948	20663	17391	19542	18500	19113	13631	12405	16733	15258	15279	15897	11364	9515	15063	14261	15839	15642	13367	11629	10367	10189	9412	7788	10108	10369	13340	13299	21753	21514	13830	12478	23255	23579	10711	8025	10023	8757	15842	16433	15360	15900
NTHI1688	rpsI	5710	4863	9700	10498	7252	7906	10580	10426	8843	10098	9520	9711	6366	5788	7881	7010	8063	8276	5824	4964	8013	7903	8537	8395	7117	6585	5712	5468	4799	4257	5367	6050	7591	7545	11337	11294	7220	7195	12211	12744	6025	4492	5595	5050	6387	6443	6033	6160
NTHI1689	sspA	735	909	1021	1066	795	845	1242	1214	840	884	763	859	644	639	955	815	719	757	552	520	942	964	864	1081	1013	769	857	811	853	787	896	769	975	1023	1055	1015	980	884	1269	1210	792	665	733	685	775	709	787	737
NTHI1690	sspB	502	635	705	756	551	637	960	867	593	716	618	602	476	444	653	573	496	538	404	360	693	635	631	767	721	502	591	560	645	560	560	602	647	705	857	794	656	585	1013	933	589	494	586	531	338	318	350	317
NTHI1691	dxs	2404	2878	2367	2358	1058	1224	949	968	928	969	806	882	2148	2091	2827	2151	1342	1388	1729	1645	2017	2048	1783	2154	1641	1272	1773	1763	2692	2302	2505	2570	1734	1907	1384	1379	2353	1810	1482	1470	2526	1965	2762	2523	1215	1468	1213	1182
NTHI1692	ispA	783	1157	696	741	703	947	682	702	464	500	413	430	910	816	1277	942	619	563	779	697	798	827	761	869	906	740	929	865	1166	1059	1141	832	757	856	527	499	947	819	564	566	1100	892	1226	1087	684	742	631	586
NTHI1693	xseB	253	490	254	279	112	150	162	167	192	250	172	198	338	323	549	397	235	246	328	272	373	286	301	336	343	275	321	287	461	421	455	303	302	322	222	161	358	295	237	177	354	287	386	334	210	265	229	231
NTHI1694	thiI	479	742	509	532	353	436	418	459	236	232	183	191	632	599	932	571	520	520	648	571	1005	955	914	1052	579	449	652	657	770	625	656	444	766	717	634	626	871	738	676	656	928	863	993	845	802	914	743	749
NTHI1695	---	36	105	27	29	71	70	71	76	48	35	24	31	61	63	77	62	56	66	85	74	90	103	86	102	54	43	67	75	98	70	73	34	82	72	75	83	92	80	71	61	153	123	128	114	86	106	89	108
NTHI1696	truC	227	257	234	204	160	230	199	232	132	148	103	129	168	173	254	170	174	159	227	182	243	277	238	265	221	151	221	235	289	192	234	219	232	204	172	156	292	205	188	172	301	264	288	232	240	277	204	249
NTHI1697	---	35	46	42	40	27	32	29	36	27	26	33	20	23	38	37	34	43	48	47	46	29	21	26	35	45	32	51	34	33	38	37	37	74	39	29	27	81	43	24	30	35	36	46	44	45	46	37	50
NTHI1698	cspD	2915	1356	586	606	1256	1793	343	319	419	444	882	318	2338	2802	3717	2432	1342	1312	1728	1599	2157	1758	1794	1814	2297	2375	3004	2736	1396	1377	1360	3573	839	1267	274	252	1235	1108	178	174	4476	3583	4001	3350	901	981	764	1063
NTHI1699	---	14	46	24	29	61	75	81	71	53	48	41	47	38	29	80	43	28	28	89	83	81	64	91	82	43	30	41	39	34	25	29	14	47	33	49	63	44	33	62	48	135	115	69	64	52	46	45	40
NTHI1700	usg	319	334	459	453	547	612	531	534	281	320	282	276	263	270	464	280	336	325	385	374	595	615	522	611	346	413	378	396	334	308	311	338	438	434	435	437	472	436	410	467	592	494	679	590	535	571	550	510
NTHI1701	trpA	223	111	323	345	87	134	354	346	111	140	116	119	115	140	142	113	317	273	150	170	84	108	73	113	39	41	54	47	100	112	131	195	146	191	93	100	176	177	125	117	116	90	132	128	47	53	61	65
NTHI1702	trpB	373	352	366	430	150	237	383	465	144	162	122	128	133	154	138	124	339	323	173	190	190	209	165	208	63	58	58	51	436	487	401	441	158	232	101	96	186	236	110	111	259	177	210	228	130	131	155	129
NTHI1703	---	395	291	231	227	104	170	238	286	231	224	194	229	58	63	56	55	321	329	242	255	178	216	150	215	10	23	14	20	492	450	410	434	128	176	56	67	158	172	63	63	60	50	66	72	38	18	49	32
NTHI1704	purM	160	140	132	147	90	102	115	117	731	770	675	675	184	191	230	200	77	66	116	94	538	514	456	516	264	267	395	398	146	121	143	168	424	511	480	462	514	454	519	476	171	132	216	253	121	133	130	141
NTHI1706	purN	62	59	55	67	58	45	61	45	305	303	253	293	98	89	133	113	39	41	59	54	219	225	182	232	109	101	113	116	60	62	63	80	216	181	221	280	225	206	307	254	87	68	107	115	70	92	80	89
NTHI1707	---	8088	5495	4802	4959	2294	3199	1583	1645	1148	1281	1674	1414	337	316	502	304	4374	4317	2799	2350	4082	4065	3778	4148	926	816	832	749	4434	3955	4481	8073	886	737	397	411	706	549	490	425	400	314	363	343	399	451	877	823
NTHI1708	uspE	966	1110	1048	1037	815	958	800	738	761	891	863	811	754	765	1019	775	896	849	736	625	820	789	678	752	752	570	694	745	1012	865	1004	978	677	691	399	352	833	675	404	350	765	612	857	679	581	682	629	575
NTHI1709	fnr	1624	2526	1638	1838	1944	2232	1594	1565	934	1090	970	968	1627	1675	2347	1623	1193	1198	1267	1180	149	135	139	149	1116	925	1934	1790	2300	1990	2424	1697	1893	1731	112	119	2169	1590	138	129	1759	1399	1742	1663	1178	1281	1218	1253
NTHI1711	---	23	0	28	13	3	12	25	29	32	50	61	45	2	5	1	5	66	76	44	35	79	82	67	85	211	128	188	213	1	0	1	25	314	264	51	29	344	295	58	60	1	1	1	0	4	1	5	2
NTHI1712	---	34	1	58	80	6	5	8	6	6	5	7	3	5	14	8	11	1	2	1	0	1	0	1	1	0	0	0	1	5	1	2	37	0	0	1	4	0	0	4	3	45	33	25	32	86	86	95	95
NTHI1713	---	51	2	102	110	265	250	608	548	270	320	348	337	42	63	60	63	282	269	54	51	71	72	80	49	101	65	59	50	1	3	3	82	0	2	169	163	1	2	231	201	131	106	87	80	183	149	164	136
NTHI1714	---	0	0	0	0	402	427	363	325	0	0	0	0	0	0	0	0	534	544	601	638	1	0	0	0	0	0	0	0	0	0	0	0	0	0	253	182	0	1	271	179	582	474	654	603	320	463	366	404
NTHI1715	---	0	0	0	1	618	624	399	397	0	0	0	0	0	0	0	0	0	0	0	0	0	0	0	0	0	0	0	0	0	0	0	0	0	0	544	526	0	0	524	507	823	694	893	886	503	527	483	485
NTHI1716	---	0	1	0	0	6	5	2	5	0	1	0	3	0	2	0	0	0	0	0	0	2	0	0	0	0	0	0	0	4	1	5	0	0	0	5	5	0	0	6	6	5	2	2	4	3	15	8	8
NTHI1717	---	804	10	1680	1729	9	12	9	13	18	12	20	24	15	17	22	8	1	1	1	1	0	0	0	0	0	0	0	0	8	10	20	854	0	4	28	35	1	3	30	34	21	10	19	17	28	16	24	19
NTHI1718	---	1	0	0	1	776	824	761	790	0	0	1	0	0	0	0	0	0	0	0	0	0	0	0	0	0	0	0	0	0	0	0	0	0	0	702	630	0	0	706	644	1148	870	1117	1022	881	838	744	808
NTHI1719	---	0	0	0	0	851	1122	690	698	0	0	0	0	0	0	0	0	0	0	0	0	0	0	0	0	0	0	0	0	0	0	0	0	0	0	523	495	0	1	476	438	1474	1156	1517	1460	617	663	662	649
NTHI1720	---	0	1055	0	0	400	560	294	354	1	0	0	0	0	0	0	0	756	761	1490	1385	0	0	0	0	0	0	0	0	874	786	1081	0	0	0	284	231	0	0	238	220	500	527	652	551	279	330	316	323
NTHI1721	---	0	1	0	0	0	1	2	1	0	0	0	0	0	0	0	0	1	0	0	0	0	0	0	0	0	0	0	0	1	2	0	0	0	0	0	0	0	0	0	1	0	0	0	0	1	1	1	2
NTHI1722	---	0	0	0	0	3	2	0	1	0	0	0	0	0	0	0	0	0	0	0	0	0	0	0	0	5	7	6	5	0	0	0	0	3	2	6	12	4	1	8	4	6	12	14	9	0	1	0	0
NTHI1723	---	3	6	3	3	11	7	26	11	1	2	0	2	0	1	3	2	3	0	1	3	2	1	0	2	20	20	25	42	2	1	2	1	6	14	21	29	9	15	29	26	22	21	20	37	4	4	2	2
NTHI1724	---	0	1	0	0	3	4	12	9	0	0	0	0	0	0	0	0	2	6	3	2	2	0	3	4	14	18	19	14	1	0	2	0	1	1	23	29	4	4	27	24	19	16	16	16	2	3	2	1
NTHI1725	---	0	0	0	0	9	3	7	8	0	0	0	0	0	0	0	0	0	0	0	1	0	1	0	0	0	0	0	0	0	0	0	0	0	0	8	11	0	0	12	16	0	2	0	1	1	0	0	0
NTHI1726	---	0	0	0	0	6	7	10	7	0	0	0	0	0	0	0	0	0	0	0	1	0	0	0	0	0	0	0	2	0	0	0	0	1	1	3	3	0	1	7	9	0	0	0	1	1	1	1	3
NTHI1727	ninB	0	0	0	0	4	6	4	4	0	0	0	0	0	0	0	0	2	0	0	0	2	0	0	0	2	3	2	3	0	0	0	0	0	1	0	2	6	4	2	1	6	7	4	7	1	2	0	2
NTHI1728_1	ninG	0	0	0	0	0	6	4	2	0	0	0	0	0	0	0	0	0	0	0	0	0	0	0	0	0	0	0	0	0	0	0	0	0	0	12	11	0	0	13	8	44	30	21	15	18	12	14	17
NTHI1729	---	0	0	0	0	3	4	8	3	0	0	0	0	0	0	0	0	0	0	0	0	0	0	0	0	0	0	0	0	0	0	0	0	0	0	9	11	0	0	12	8	55	46	35	24	20	18	24	21
NTHI1730	---	0	0	0	0	5	5	3	6	0	0	0	0	0	0	0	0	0	0	0	0	0	0	0	0	0	0	0	0	0	0	0	0	2	2	5	3	1	1	8	7	34	30	24	20	7	14	18	6
NTHI1731	---	0	0	0	0	208	210	236	256	0	0	0	0	0	0	0	0	0	0	0	0	0	0	0	0	0	0	0	0	0	0	0	0	0	0	121	130	0	0	119	107	177	122	175	181	179	158	113	129
NTHI1733	---	0	0	0	1	123	119	249	270	0	0	0	0	0	0	0	0	0	0	0	0	0	0	0	0	3	6	1	5	0	0	0	0	7	11	84	80	10	8	100	85	40	39	46	38	84	116	102	104
NTHI1734	---	0	0	0	0	2	0	1	0	0	0	0	0	0	0	0	0	0	0	0	0	0	0	0	0	0	0	0	0	0	0	0	0	0	0	0	0	1	2	1	0	0	0	0	0	0	0	2	1
NTHI1735	---	0	8	2	2	9	1	16	15	0	0	0	0	0	0	0	0	38	41	24	21	28	27	20	23	0	0	0	0	8	6	3	3	0	0	11	9	0	0	15	5	25	12	22	19	10	11	18	20
NTHI1736	---	1	6	3	3	12	7	17	13	0	0	0	0	0	0	0	0	75	65	37	20	30	19	21	33	10	11	6	12	15	7	6	1	0	0	19	19	0	0	17	18	43	25	39	40	21	14	28	24
NTHI1737	---	0	0	0	0	2	2	5	4	0	0	0	0	0	0	0	0	2	3	0	0	0	0	0	0	3	9	9	5	0	0	0	0	0	0	7	8	0	0	4	6	9	5	7	9	7	8	7	2
NTHI1738	---	2	0	1	0	8	15	19	16	0	0	0	0	0	0	0	0	40	44	14	14	7	9	6	7	10	10	13	16	0	0	0	2	0	0	16	14	0	0	17	17	12	15	16	8	7	3	10	7
NTHI1739	---	46	0	65	70	13	15	14	15	0	0	0	0	0	0	0	0	130	153	135	135	0	0	0	0	0	0	0	0	0	0	0	54	0	0	15	13	0	0	12	7	0	0	0	0	0	0	0	0
NTHI1740	---	2	0	2	1	16	16	17	18	0	0	0	0	0	0	0	0	3	11	6	5	8	10	26	14	17	15	9	10	0	0	0	2	0	0	16	18	0	0	9	9	17	11	11	14	19	24	13	7
NTHI1741	---	1	0	3	2	31	36	39	35	0	0	0	0	0	0	0	0	0	0	0	0	0	0	0	0	25	11	12	11	0	0	0	4	0	0	34	34	0	0	31	22	29	21	18	24	13	20	31	16
NTHI1742	---	0	0	0	0	30	33	29	39	0	0	0	0	0	0	0	0	6	4	1	0	34	20	23	32	26	28	18	19	0	0	0	0	0	0	30	25	0	0	26	30	33	19	37	20	20	36	27	36
NTHI1743	traN	0	0	0	0	4	13	9	3	0	0	0	0	0	0	0	0	1	0	0	0	2	6	2	1	4	3	5	4	0	0	0	0	0	0	4	2	0	0	6	5	2	2	2	2	3	4	1	2
NTHI1744	---	0	0	0	0	0	0	0	1	0	0	0	0	0	0	1	0	0	0	0	0	0	0	0	0	0	0	0	0	0	0	0	0	0	0	0	0	0	0	0	0	0	0	0	0	0	1	0	0
NTHI1745	pyrD	173	1499	182	179	204	264	241	238	1462	1595	1513	1625	129	121	218	109	102	94	115	106	246	242	226	301	101	100	125	98	1538	1274	1523	189	107	88	184	165	95	91	201	184	197	154	180	164	159	170	186	170
NTHI1746	trpH	53	445	82	71	169	196	177	173	489	508	521	423	73	83	125	73	42	42	91	67	248	278	216	264	51	27	57	50	537	420	387	79	54	42	96	97	56	58	145	108	77	49	86	71	75	95	106	87
NTHI1748	---	539	522	614	659	192	269	163	148	128	170	176	125	318	337	428	334	348	314	338	331	240	221	163	215	383	268	358	321	471	436	375	682	269	309	161	138	285	275	144	124	504	441	508	436	420	427	385	358
NTHI1749	fumC	13645	9792	10329	11253	4835	6401	1552	1420	1066	1225	1837	1643	13577	14434	17269	13555	8405	8895	14374	15366	2681	2582	1836	2537	14611	17268	18993	19075	9020	8994	8752	15160	4937	6209	3136	2775	4011	5900	2718	2567	13395	10327	15580	14635	6540	7594	6104	6822
NTHI1750	---	0	0	0	2	2934	3506	2753	2925	1398	1619	1554	1554	0	1	0	1	0	0	0	0	3172	2591	2577	3324	0	1	1	0	0	0	0	0	0	0	2274	1770	0	0	2377	1886	0	0	0	0	0	0	0	0
NTHI1753	holC	717	322	801	859	936	1079	995	1024	440	526	428	454	220	226	342	261	297	366	293	276	932	857	824	965	416	331	246	243	256	245	242	844	304	376	459	429	358	325	473	386	446	358	403	411	240	283	284	259
NTHI1754	---	0	0	0	0	182	227	214	224	141	144	156	143	0	0	0	0	0	0	0	0	206	201	181	224	0	0	0	0	0	0	0	0	0	0	137	147	0	0	167	129	0	0	0	0	0	0	0	0
NTHI1755	---	0	0	0	0	245	294	331	267	86	99	87	76	0	0	0	0	0	0	0	0	243	226	217	286	0	0	0	0	0	0	0	0	0	0	202	209	1	0	222	208	0	0	0	0	0	0	0	0
NTHI1756	---	0	0	0	0	0	1	2	0	3	1	1	4	0	0	0	0	0	0	0	0	0	0	0	0	0	0	0	0	0	0	0	0	0	0	5	0	0	0	4	0	0	0	0	0	0	0	0	0
NTHI1757	---	0	0	0	1	246	238	263	274	35	41	47	54	0	1	0	1	0	0	0	0	216	209	202	232	2	3	2	0	0	0	0	0	0	1	187	152	0	1	206	170	4	1	1	3	2	1	3	4
NTHI1758	---	0	0	0	0	142	160	189	184	0	0	0	1	0	0	0	0	0	0	0	0	127	97	141	145	0	0	0	0	0	0	0	1	0	0	109	104	0	0	134	117	205	131	166	166	164	186	175	179
NTHI1760	valS	5063	3999	6095	6432	3258	3471	3658	4040	2265	2309	1817	2094	2282	2426	3063	2412	2643	2891	3605	3469	2567	2529	2445	2673	3303	3718	3727	3981	4003	3699	4048	5021	3568	3698	2410	2496	4431	4062	2546	2670	2660	2017	2744	2648	2251	2564	2432	2375
NTHI1762	---	5	3	15	26	9	5	21	25	2	0	4	0	1	1	0	2	6	3	8	4	2	5	1	2	2	3	5	2	6	5	2	5	5	8	9	12	10	6	7	5	3	4	6	5	13	3	5	9
NTHI1763	trpC	467	284	529	617	430	544	1004	991	154	160	236	266	257	253	355	251	287	298	494	419	213	204	192	255	173	171	158	171	368	332	294	478	511	503	396	340	459	388	334	320	414	332	429	466	714	714	743	689
NTHI1764	trpD	372	224	369	500	408	460	867	957	91	115	224	205	179	205	273	213	209	212	270	229	64	57	56	60	75	69	82	69	236	236	252	332	317	363	238	266	317	280	232	191	239	191	225	249	480	495	472	501
NTHI1765	---	109	78	134	139	176	162	267	317	34	55	119	101	57	73	81	57	57	75	91	71	15	15	16	19	61	72	58	49	98	111	122	109	81	105	72	76	83	86	78	76	74	69	66	61	136	155	147	122
NTHI1767	trpG	194	118	219	258	295	311	546	594	93	58	148	141	64	97	78	53	109	77	100	95	54	40	53	70	83	62	56	70	166	195	226	205	62	68	109	103	45	34	127	117	164	136	158	134	313	324	311	306
NTHI1768	trpE	838	518	619	772	1982	2172	2031	2290	261	274	767	758	246	300	288	233	166	139	122	110	266	291	174	306	244	192	165	187	985	1029	898	1047	509	558	515	478	450	361	475	430	769	527	586	537	1284	1331	1207	1165
NTHI1772	ftnB	961	385	537	645	1378	1659	430	504	708	721	541	461	829	822	1071	748	405	428	1032	926	1186	1279	1209	1585	667	777	1896	1727	1069	935	306	1144	415	401	498	495	297	295	380	396	1475	1361	1593	1585	529	645	332	343
NTHI1773	ftnA	1611	718	978	1112	2370	2812	738	791	1084	1017	875	713	1306	1456	1931	1160	734	822	1756	1517	2080	1931	2145	2941	1048	1114	2711	2792	2157	1843	538	1835	589	643	891	818	407	399	631	629	2555	2111	2482	2260	762	955	573	514
NTHI1774	pstS	252	261	157	171	4611	4938	6129	6139	5268	5814	4173	4662	178	242	254	177	79	81	207	221	7826	7225	7250	9001	96	111	210	230	297	233	193	286	105	85	3787	3314	125	84	4253	3748	326	263	326	324	101	151	128	112
NTHI1775	pstC	117	155	81	92	1764	1682	3831	3675	2134	2363	1497	1687	82	104	128	105	43	55	118	105	2812	2503	2797	2860	60	66	99	91	192	149	123	111	60	69	1674	1413	81	58	2046	1845	173	102	133	139	111	121	117	92
NTHI1776	pstA	65	87	56	66	826	683	1617	1670	900	1073	578	688	66	56	89	77	35	16	71	53	1240	1139	1260	1240	51	69	68	68	79	72	72	67	46	52	790	674	44	44	914	821	104	70	104	94	61	100	66	65
NTHI1777	pstB	489	562	472	464	2038	2009	3231	3411	2162	2460	1647	1888	569	577	836	556	427	394	577	472	2855	2578	2544	3000	462	439	509	538	550	493	541	527	364	420	1701	1539	412	370	1832	1702	694	514	690	621	462	522	443	470
NTHI1778	phoB	1044	1230	961	1028	1474	1541	2191	2388	1596	1878	1508	1541	1140	1268	1561	1181	1240	1062	1195	1146	2025	1862	1654	2132	565	461	669	630	1134	1007	1261	1153	440	516	1208	1069	449	423	1213	1136	1601	1146	1433	1247	1379	1422	1438	1411
NTHI1779	phoR	780	813	759	697	1095	1425	1681	1660	849	1056	768	796	573	628	836	639	604	567	802	767	1546	1171	1178	1514	391	365	424	406	697	590	723	853	342	378	981	830	478	359	919	826	1070	751	947	931	974	985	993	995
NTHI1780	sbcB	930	1190	1003	1044	1197	1429	903	1097	1241	1360	1043	1050	1092	1032	1348	1080	914	942	1021	977	1071	989	942	1086	1303	1044	1247	992	1140	1006	1071	1137	1014	1072	978	949	1332	987	1029	930	1790	1406	1746	1548	1311	1513	1331	1279
NTHI1781	---	369	491	293	372	600	725	551	625	389	426	344	361	390	346	487	401	212	241	221	194	260	252	225	298	609	472	502	416	450	409	434	424	459	531	632	531	647	489	593	553	633	551	631	579	610	652	609	549
NTHI1782	---	554	590	496	556	481	661	561	516	332	328	258	291	445	447	616	569	408	413	422	354	381	303	351	377	419	436	364	389	540	463	570	635	719	732	488	394	891	620	445	417	702	537	602	520	681	725	665	656
NTHI1784	mukB	4183	5532	3581	3731	5644	6501	5614	6014	4044	4259	3573	3810	3607	3496	4969	3965	2926	3210	4405	3771	3525	3629	3653	3586	3255	2884	3317	3563	5454	4610	5056	4153	4962	5063	3883	3974	6432	4905	4237	3973	6882	5126	6520	6120	6177	7037	6560	6135
NTHI1785	---	721	838	650	679	800	820	721	802	600	614	590	600	364	383	476	419	345	353	531	502	565	612	602	625	445	363	493	470	837	791	700	746	652	728	624	602	884	648	693	618	1244	909	1166	1088	1230	1398	1328	1210
NTHI1786	haeIIR	1067	0	966	921	1240	1384	1275	1378	0	0	0	0	0	0	0	0	0	0	0	0	0	0	0	0	1	0	0	0	0	0	0	1151	2	1	0	0	0	1	0	0	1880	1327	1684	1452	1584	1818	1702	1610
NTHI1787	haeIIM	875	0	785	744	931	1017	1010	1006	0	0	0	0	0	0	0	0	0	0	0	0	0	0	0	0	0	0	0	0	0	0	1	982	0	0	0	0	1	0	0	0	1113	919	1126	1014	1000	1127	1123	969
NTHI1788	mukF	1186	1562	993	1009	1387	1581	1456	1489	1118	1130	998	1045	759	735	951	843	516	579	833	748	1272	1197	1135	1309	1293	1055	1111	1173	1447	1271	1313	1354	1031	1137	1142	1076	1221	996	1170	1123	1547	1278	1568	1465	1346	1611	1478	1369
NTHI1789	---	341	581	457	472	349	417	510	529	274	368	284	321	516	465	670	571	284	312	303	254	300	296	224	306	467	375	449	442	566	497	522	384	409	379	410	332	513	379	434	400	457	386	485	401	352	414	345	373
NTHI1790	---	74	114	104	105	123	138	226	215	8	6	4	4	84	68	100	73	78	92	58	68	45	52	31	48	83	67	77	67	129	105	101	91	73	85	2	2	95	77	4	5	100	58	79	94	31	37	23	23
NTHI1793	mop	263	101	292	307	59	84	100	96	102	106	116	134	1022	1256	1851	992	61	52	53	48	112	87	65	89	133	114	165	138	61	51	63	354	82	72	107	85	84	79	95	96	79	63	71	77	92	105	78	112
NTHI1796	pqqL	105	205	100	107	90	119	75	78	124	137	133	121	122	147	188	145	74	81	121	122	228	204	180	208	133	107	140	145	201	161	189	95	98	92	96	91	125	104	112	111	129	134	150	172	195	224	146	157
NTHI1797	thrS	3390	2590	3789	3918	2560	2762	2833	2760	2854	3131	2604	2989	1715	2053	2598	1951	2319	2295	2543	2369	2696	2876	2405	2829	2370	2008	2913	2707	2480	2161	2083	3426	2346	2579	2000	1921	2754	2562	2029	2096	2823	2516	3308	2968	1950	1992	1851	1864
NTHI1798	acpD	83	123	83	103	117	127	132	149	93	124	89	109	89	70	127	79	98	109	86	94	133	123	122	151	180	177	214	209	102	99	112	94	117	102	32	18	89	116	26	20	113	93	131	124	80	109	65	84
NTHI1799	topA	2778	3550	3952	3909	2462	2885	2375	2541	4097	3967	3261	3416	2107	2014	2885	2223	2898	2912	3012	2829	2754	2903	2703	3010	2166	1831	2268	2250	3646	3206	3089	2963	3421	3059	2808	2895	3570	2713	3288	3261	4815	3803	4546	4257	3100	3601	3126	3104
NTHI1800	---	131	159	117	97	179	231	183	205	129	127	140	107	149	149	235	162	107	123	133	115	129	112	98	125	95	84	85	76	142	138	145	154	147	153	97	84	150	135	92	80	153	128	180	169	107	115	94	92
NTHI1801	pntB	3960	5024	2514	2813	2777	3340	2332	2436	3124	3242	2374	2885	2820	2757	3878	2483	1661	1814	2807	2533	2589	2690	2597	2811	2732	2566	3850	3710	5055	4249	5342	3725	3170	3389	2856	3389	3905	3451	3933	3743	5466	4286	6523	6251	2878	3246	3003	3155
NTHI1802	pntA	4908	7413	3117	3278	4146	5282	3322	3458	4045	4156	3490	3695	3392	3617	5070	3301	2125	2314	3113	2986	3778	3784	3447	3845	3478	3170	4515	4342	7368	6227	6924	4671	3660	4063	3999	4483	4664	4016	5583	5186	6558	5175	7402	6973	3256	3897	3459	3540
NTHI1803	glgP	3281	2695	826	868	1717	2127	1309	1291	679	658	471	563	3476	3611	3719	2370	475	491	3100	2878	1035	976	1016	1325	304	366	1032	1098	2748	2655	2287	3278	648	638	983	1011	1084	1069	1309	1129	4150	3214	4088	4191	1175	1278	1237	1355
NTHI1806	glgA	1861	1709	120	167	1001	1082	312	285	101	99	84	93	1319	1726	1583	900	247	241	2450	2417	113	110	133	110	119	153	384	499	2313	2330	1400	1528	351	430	195	242	692	699	286	260	2786	1906	2213	2427	383	355	395	438
NTHI1807	glgC	1617	1887	175	228	1442	1318	174	196	83	85	78	71	1462	2107	2169	1228	192	315	2453	2572	76	71	51	83	211	411	794	1058	2379	2128	1633	1336	249	415	141	142	576	665	181	158	2084	1261	1471	1520	254	317	312	343
NTHI1808	glgX	2079	4200	643	769	1962	2109	89	90	126	111	110	108	1844	2764	2483	1974	259	423	3284	3257	51	59	52	78	1412	1770	3905	4261	4681	4279	3725	2258	356	758	120	101	875	1352	160	139	3429	2222	2522	2490	523	590	684	698
NTHI1809	glgB	5404	4763	2311	2391	3995	4601	204	189	178	166	217	196	4576	5624	6207	3921	653	847	5701	6011	117	142	143	141	2791	3921	9108	9312	5027	4759	4584	5672	940	1654	283	299	1598	2704	318	363	3683	2353	2966	2664	722	845	827	873
NTHI1810	malQ	5157	2463	2147	2295	2948	3614	457	435	684	650	876	718	5245	5753	8401	4980	2696	2734	5922	5794	475	399	352	402	3498	4107	5059	4892	2504	2487	2506	5345	1487	2380	637	621	1627	2497	518	526	3341	2378	3183	2756	1448	1486	1408	1552
NTHI1811	---	73	170	139	136	100	107	240	222	131	134	112	141	70	80	90	100	156	150	100	76	94	83	66	72	106	78	60	47	166	162	162	84	143	151	95	99	187	149	113	102	151	144	150	138	168	170	160	159
NTHI1812	glnS	888	1094	1033	1093	656	731	795	783	2284	2420	2114	2090	2074	1982	2822	2242	1706	1842	1877	1574	554	536	480	561	2775	2447	2543	2583	1135	954	1019	908	2124	2342	1901	1728	2404	2043	2047	1984	2687	2131	2780	2682	1893	2156	1949	1956
NTHI1813	cafA	531	695	534	602	966	1005	981	977	755	893	872	821	1025	1237	1640	1137	971	927	1093	1005	545	485	462	480	595	650	608	655	653	565	740	604	627	687	633	573	626	560	624	607	916	707	901	907	670	769	716	717
NTHI1814	putP	544	566	704	747	868	881	1138	1049	776	913	794	823	584	590	786	755	713	739	460	427	637	600	549	584	886	768	653	703	582	527	542	621	794	907	944	859	813	750	1045	1070	933	623	911	734	818	851	896	854
NTHI1815	---	446	564	554	594	561	611	721	662	521	553	412	464	405	342	509	468	490	519	430	369	563	564	522	598	568	517	501	551	491	474	488	454	487	526	686	726	562	498	818	787	571	460	552	498	475	561	443	505
NTHI1816	cdd	538	492	546	592	273	383	137	137	388	382	496	470	811	820	1105	735	755	780	729	744	325	281	225	302	805	883	574	561	454	466	579	675	157	188	345	320	143	137	301	321	503	309	589	537	510	509	527	499
NTHI1817	---	1029	952	464	472	784	1137	488	483	301	351	319	316	424	485	725	309	409	402	2741	2715	490	446	436	481	222	328	434	460	1138	1024	1058	995	1037	1212	2479	2608	1155	1264	3094	2788	1476	1263	1461	1489	614	687	666	658
NTHI1818	pepT	1485	830	1387	1588	1007	1392	170	141	405	449	718	617	1792	2127	2687	2037	2004	1824	2752	2741	366	373	201	335	2620	3175	2238	2157	838	786	721	1911	968	1359	439	414	645	1272	350	319	2117	1381	2399	1789	1011	1176	1078	1052
NTHI1820	potA	3407	3880	3521	3798	3518	3816	3627	3689	2402	2727	2562	2526	3465	3318	4670	3467	2304	2262	2812	2524	2723	2721	2652	2850	2998	2571	2949	2962	3731	3293	3619	3788	3013	3163	2367	2198	3269	2779	2597	2365	2069	1767	2827	2735	2390	2492	2473	2427
NTHI1821	potB	2812	3517	3009	3289	3205	3456	3399	3276	2656	2955	2533	2567	1291	1246	1661	1375	1578	1673	2455	2164	2480	2423	2585	2808	2242	1883	2243	2250	3362	3187	3286	3073	2532	2551	1994	1960	2781	2368	2171	2056	2559	2229	3521	3193	2796	3046	2785	2852
NTHI1822	potC	1829	2281	2164	2238	2327	2437	2383	2309	1694	1853	1543	1674	702	581	797	711	1139	1247	1805	1656	1442	1408	1589	1658	1441	1280	1549	1653	2236	2029	2329	1929	1827	1654	1397	1416	1816	1608	1611	1598	1956	1430	2423	2165	1801	1941	1746	1889
NTHI1823	potD1	6944	5393	5267	5451	3442	3723	5868	6297	3951	4289	3597	3772	2455	2436	3696	2563	3160	3345	1457	1251	6461	6551	6932	6882	3158	2372	3182	2631	4703	3857	4519	6780	5101	4972	3947	3739	6559	4680	4796	4436	3383	3122	3709	2906	2075	2343	1948	2017
NTHI1824	uupA	447	316	397	433	398	448	380	353	349	361	276	330	281	328	440	317	168	191	251	229	375	369	345	359	226	180	280	250	341	277	260	424	301	240	495	479	338	287	557	476	485	393	456	492	290	374	353	301
NTHI1825	---	103	357	274	314	227	392	139	133	384	362	400	371	294	289	356	412	99	131	210	192	284	298	220	256	303	198	144	135	322	269	261	103	161	163	310	241	130	192	288	261	562	420	626	520	521	588	557	523
NTHI1826	---	78	183	372	403	150	194	71	53	166	147	249	193	444	381	532	548	341	337	230	222	99	82	72	82	407	419	92	126	155	156	146	107	141	141	144	118	82	143	161	115	446	326	487	394	494	426	484	459
NTHI1827	---	41	103	257	231	100	99	47	37	153	200	248	197	501	462	722	626	533	486	392	400	80	44	90	84	301	296	75	85	70	89	96	50	125	143	143	131	64	93	148	111	223	141	229	207	449	452	426	431
NTHI1828	---	48	284	48	47	53	67	76	57	84	102	88	96	35	38	55	36	76	81	70	61	76	64	77	76	43	38	22	40	238	209	243	36	62	66	78	62	73	60	104	101	127	104	115	117	120	136	88	108
NTHI1829	nifS	162	561	158	159	226	279	200	221	277	315	210	231	173	137	194	145	191	192	277	260	240	261	222	254	175	129	91	93	542	464	520	197	257	257	236	269	303	218	237	240	301	264	348	349	287	295	254	272
NTHI1830	---	45	144	66	60	77	66	80	67	56	66	59	55	37	41	74	71	45	54	62	52	105	103	91	89	36	33	22	21	153	146	141	71	102	97	65	55	124	91	74	69	94	82	92	103	106	94	90	93
NTHI1831	---	132	500	169	160	177	242	201	280	162	233	166	159	156	147	223	157	112	127	103	100	314	307	252	289	177	148	132	111	467	402	417	146	328	348	193	190	416	314	230	195	289	239	281	267	263	309	252	277
NTHI1832	queF	172	609	176	169	115	150	173	205	274	315	239	296	275	307	464	316	340	352	314	300	407	421	317	405	288	237	190	227	569	516	617	167	778	715	409	408	936	743	418	411	596	438	562	521	448	484	485	468
NTHI1833	tyrA	366	1550	431	452	933	978	882	892	503	529	501	497	705	745	804	713	315	385	382	457	258	255	198	242	830	621	761	815	1504	1427	1578	443	232	223	532	542	270	267	536	478	379	317	384	401	390	413	367	364
NTHI1834	truB	650	730	704	765	709	711	862	808	855	889	760	829	538	568	783	549	486	513	403	420	581	635	568	635	1278	1132	1261	1275	725	624	694	715	581	571	494	504	653	526	476	456	1121	890	1092	1081	607	675	597	597
NTHI1835	rbfA	369	382	310	373	353	428	478	420	482	530	445	487	356	333	464	315	359	388	351	302	308	340	326	380	695	761	754	813	372	320	393	313	277	259	405	430	258	229	442	439	698	457	557	531	319	325	270	340
NTHI1838	hsdM3	46	602	226	229	479	501	269	320	17	26	20	17	130	174	266	154	350	405	560	633	16	14	8	15	16	11	19	15	639	560	635	48	43	67	5	6	400	364	5	4	599	467	599	547	106	85	106	93
NTHI1839	hsdS3	1	113	39	56	377	424	224	286	0	2	2	2	5	16	19	14	92	75	187	155	0	5	1	2	0	0	0	1	96	84	122	2	1	3	4	0	55	41	5	3	9	6	11	10	3	4	3	7
NTHI1841	---	0	0	0	0	322	388	250	267	0	0	0	0	0	0	0	0	0	0	0	0	0	0	0	0	0	0	0	0	0	0	0	0	0	0	0	0	0	0	0	0	0	0	0	0	0	0	0	0
NTHI1843	hsdR3	272	3438	693	716	2588	3107	2690	2665	149	182	152	161	1141	1149	1556	1181	1476	1626	3032	2990	340	371	299	395	112	110	149	165	3179	2882	3472	257	305	294	1072	1032	1612	1378	1203	1116	1830	1374	1879	1897	260	281	288	294
NTHI1844	infB	3349	3886	6886	6917	5558	5631	12668	11788	11371	12278	10678	11570	5519	5355	6295	6958	5776	5701	4504	3547	5549	5168	6434	6478	7617	8414	5074	5957	4207	3369	4417	3634	6526	6906	7806	7846	7383	6562	9372	8805	3210	2294	2983	2829	6079	6870	6592	6348
NTHI1845	nusA	1593	1592	2864	3011	2805	2826	5853	6026	4559	4934	3791	4224	1483	1647	1783	2131	3119	3383	2810	2346	2755	2764	2878	3085	2980	3388	2301	3068	1776	1460	1615	1642	2176	2372	3260	3384	2641	2384	3999	3926	1836	1289	1584	1555	3119	3692	3534	3325
NTHI1846	---	473	261	811	829	723	717	1371	1358	1007	999	880	810	367	396	467	543	382	402	324	299	886	827	715	987	841	825	665	856	313	212	158	508	482	495	522	518	618	497	743	680	494	385	381	359	560	742	719	634
NTHI1849	---	0	33	0	0	31	27	32	26	0	0	0	0	0	0	0	0	0	0	0	0	0	0	0	0	0	0	0	0	37	24	24	0	0	0	17	15	0	0	17	16	0	0	0	0	0	0	0	0
NTHI1850	---	0	11	0	0	3	3	5	2	0	0	0	0	0	0	0	0	0	0	0	0	0	0	0	0	0	0	0	0	11	10	11	0	0	0	4	8	0	0	5	3	0	0	0	0	0	0	0	0
NTHI1851	---	0	29	0	0	10	9	8	7	0	0	0	0	0	0	0	0	0	0	0	0	0	0	0	0	0	0	0	0	26	23	22	0	0	0	5	9	0	0	5	10	0	0	0	0	0	0	0	0
NTHI1852	---	0	7	0	0	4	2	0	3	0	0	0	0	0	0	0	0	0	0	0	0	0	0	0	0	0	0	0	0	2	8	8	0	0	0	0	0	0	0	1	2	0	0	0	0	0	0	0	0
NTHI1853	---	0	16	0	0	10	3	2	2	0	0	0	0	0	0	0	0	0	0	0	0	0	0	0	0	0	0	0	0	20	14	16	0	0	0	0	2	0	0	0	3	0	0	0	0	0	0	0	0
NTHI1855	---	4	4	1	0	9	24	14	13	0	0	0	0	0	0	0	0	0	0	0	0	0	0	0	0	0	0	0	0	6	5	2	2	0	0	5	2	0	0	1	4	0	0	2	0	0	0	0	0
NTHI1856	---	0	3	0	0	21	24	28	22	0	0	0	0	2	0	0	1	0	0	0	0	0	0	0	0	2	0	1	1	0	2	1	1	1	3	3	2	5	2	2	2	9	7	5	7	0	0	0	0
NTHI1857	---	21	0	11	26	32	44	42	33	0	0	0	0	29	49	46	39	2	0	0	1	2	2	5	3	2	4	1	5	1	1	2	24	12	15	16	13	14	18	21	23	3	3	2	2	0	0	0	0
NTHI1858	---	13	0	8	4	1	2	0	1	0	0	0	0	0	0	0	0	0	0	0	0	0	0	0	0	2	0	2	4	0	0	0	21	4	2	3	3	1	3	2	1	0	2	3	5	0	0	0	0
NTHI1860	---	26	0	17	14	0	0	3	4	0	0	0	0	0	0	0	0	0	0	0	0	0	0	0	0	1	1	5	4	0	0	0	22	2	6	8	4	5	6	4	7	6	1	5	1	0	0	0	0
NTHI1861	---	3	0	2	5	1	2	2	2	0	0	0	0	0	0	0	0	0	0	0	0	0	0	0	0	0	0	0	0	0	0	0	3	1	0	1	3	0	0	2	2	0	0	0	0	0	0	0	0
NTHI1862	---	30	0	23	28	6	4	10	6	0	0	0	0	0	0	0	0	0	0	0	0	0	0	0	0	7	1	4	4	0	0	0	32	7	8	5	2	11	5	5	7	0	1	0	2	0	0	0	0
NTHI1863	---	529	0	400	395	618	678	640	662	0	0	0	0	1	0	0	0	0	0	0	0	0	0	0	0	379	225	469	358	0	0	1	644	224	235	481	429	281	206	568	494	0	0	0	0	0	0	0	0
NTHI1864	---	893	0	836	808	1024	1179	1154	1249	0	0	0	0	0	0	0	0	0	0	0	0	0	0	0	0	601	448	484	483	0	0	0	1066	376	411	1034	931	404	365	1311	1020	1	1	0	0	0	0	0	0
NTHI1865	---	0	0	0	0	653	726	864	875	0	0	0	0	0	1	0	1	0	0	0	0	0	0	0	0	0	2	0	0	0	0	0	0	0	0	738	711	0	0	896	898	0	0	0	0	0	0	0	0
NTHI1866	---	0	0	0	1	344	375	596	580	0	0	0	0	0	0	0	0	0	0	0	0	0	0	0	0	0	0	0	0	0	0	0	0	0	0	488	412	0	0	547	465	0	0	0	0	0	0	0	0
NTHI1867	---	25	0	14	23	28	22	17	23	0	0	0	0	0	0	0	0	0	0	0	0	0	0	0	0	5	5	3	4	0	0	0	20	3	9	48	52	7	9	62	54	16	11	28	25	0	0	0	0
NTHI1869	---	0	0	0	0	2	1	4	4	0	0	0	0	0	0	0	0	0	0	0	0	0	0	0	0	0	0	0	0	0	0	0	0	0	0	3	5	0	0	6	5	0	0	0	0	0	0	0	0
NTHI1870	---	0	0	0	1	179	186	163	148	0	0	0	0	0	0	0	0	0	0	0	0	0	0	0	0	0	0	0	0	0	0	0	0	0	0	219	196	0	0	247	245	0	0	0	0	0	0	0	0
NTHI1871	---	0	0	0	0	2	1	3	1	0	0	0	0	0	0	0	0	0	0	0	0	0	0	0	0	0	0	0	0	0	0	0	0	0	0	2	1	1	0	2	1	0	0	0	0	0	0	0	0
NTHI1872	---	0	0	0	0	469	491	548	472	0	0	0	0	2	0	1	0	0	0	0	0	0	0	0	0	257	410	478	516	0	0	0	0	404	436	707	636	498	502	768	683	0	0	0	0	0	0	0	0
NTHI1873	---	5	0	2	0	5	6	2	2	0	0	0	0	0	0	0	0	0	0	0	0	0	0	0	0	3	4	3	3	0	0	0	5	4	2	2	0	1	1	2	0	0	1	0	1	0	0	0	0
NTHI1874	---	5	0	4	3	3	6	1	2	0	0	0	0	0	0	0	0	0	0	0	0	0	0	0	0	0	2	1	1	0	0	0	2	3	0	1	2	1	0	2	0	2	2	2	3	0	0	0	0
NTHI1875	---	0	0	0	0	0	1	0	1	0	0	0	0	0	0	0	0	0	0	0	0	0	0	0	0	0	0	0	0	0	0	0	0	0	0	1	0	0	0	0	1	0	0	0	0	0	0	0	0
NTHI1876	---	0	0	0	0	0	0	0	0	0	0	0	0	0	0	0	0	0	0	0	0	0	0	0	0	0	0	0	0	0	0	0	0	0	0	0	0	0	0	0	0	0	0	0	0	0	0	0	0
NTHI1878	---	1	0	3	2	2	1	1	0	0	0	0	0	0	0	0	0	0	0	0	0	0	0	0	0	0	0	0	1	0	0	0	1	0	0	1	1	0	0	2	2	1	0	1	0	0	0	0	0
NTHI1879	---	16	0	9	13	1	5	2	2	0	0	0	0	0	0	0	0	0	0	0	0	0	0	0	0	1	2	2	0	0	0	0	10	0	0	0	2	1	2	1	1	1	7	4	2	0	0	0	0
NTHI1880	---	11	0	6	11	1	2	2	1	0	0	0	0	0	0	0	0	0	0	0	0	0	0	0	0	0	1	2	0	0	0	0	15	2	1	0	1	1	2	1	2	2	1	0	3	0	0	0	0
NTHI1881	---	0	0	1	1	0	0	0	0	0	0	0	0	0	0	0	0	0	0	0	0	0	0	0	0	1	0	0	1	0	0	0	2	0	0	0	0	0	0	1	1	0	0	0	1	0	0	0	0
NTHI1882	---	6	0	1	5	0	0	0	1	0	0	0	0	0	0	0	0	0	0	0	0	0	0	0	0	0	0	0	0	0	0	0	0	0	0	0	0	1	0	0	0	1	1	0	0	0	0	0	0
NTHI1883	---	18	0	23	17	2	6	2	1	0	0	0	0	0	0	0	0	0	0	0	0	0	0	0	0	2	1	6	2	0	0	0	16	0	2	2	2	2	4	2	2	3	3	4	4	0	0	0	0
NTHI1884	---	128	0	94	113	4	7	4	8	0	0	0	0	0	0	0	0	0	0	0	0	0	0	0	0	12	9	20	13	0	0	0	133	2	5	10	10	5	7	7	6	17	14	21	18	0	0	0	0
NTHI1885	---	189	0	163	182	5	6	4	4	0	0	0	0	0	0	0	0	0	0	0	0	0	0	0	0	6	6	17	12	0	0	0	244	12	5	7	3	17	9	2	6	29	21	27	17	0	0	0	0
NTHI1887	---	64	0	48	39	1	0	0	0	0	0	0	0	0	0	0	0	0	0	0	0	0	0	0	0	4	1	0	2	0	0	0	84	2	5	2	0	5	4	2	2	12	10	12	11	0	0	0	0
NTHI1888	---	51	0	43	34	10	12	8	2	0	0	0	0	0	0	0	0	0	0	0	0	0	0	0	0	4	6	12	5	0	0	0	54	12	12	12	9	16	9	12	9	1	1	2	1	0	0	0	0
NTHI1890	---	11	0	10	7	3	5	2	2	0	0	0	0	0	0	0	0	0	0	0	0	0	0	0	0	2	5	5	6	0	0	0	11	2	1	9	9	0	4	6	5	1	1	1	1	0	0	0	0
NTHI1891	siaB	464	444	442	444	445	548	389	421	341	374	331	329	469	484	668	425	437	424	453	421	376	434	398	475	435	450	515	545	419	386	444	560	468	534	372	346	565	462	371	317	635	473	632	619	204	243	217	212
NTHI1892	---	509	395	457	449	483	485	360	418	470	474	439	447	328	327	482	351	639	595	453	474	491	489	510	552	320	331	298	311	343	316	377	457	360	413	403	428	436	344	395	426	423	299	422	445	195	169	166	177
NTHI1893	mrp	1069	940	1196	1164	1507	1684	2663	2569	1372	1556	1607	1691	1387	1421	1987	1560	1043	1027	730	653	1571	1483	1619	1683	1187	990	1171	1292	1004	843	814	1046	1954	2015	1151	1042	2289	1837	1305	1123	1957	1569	1931	1880	1122	1262	1227	1191
NTHI1894	metG	2757	2163	2826	2933	2361	2587	2365	2389	2212	2375	2177	2226	2143	2119	2900	2317	2104	2214	2428	2268	1617	1532	1391	1572	2179	2112	2139	2255	2169	1968	2074	2889	3226	3486	1831	1741	3597	3176	2052	2044	2675	2047	2596	2632	1774	1962	1602	1744
NTHI1895	tehB	428	460	465	456	534	656	850	794	491	631	585	646	273	286	428	305	620	646	520	507	222	211	198	212	472	459	467	471	498	456	490	502	559	593	246	254	661	576	247	257	532	397	531	477	377	396	284	311
NTHI1896	gloB	342	307	262	278	472	565	378	428	265	247	238	248	311	319	480	299	333	292	674	669	279	293	283	329	268	232	346	344	281	228	239	373	125	135	309	306	165	139	251	291	658	469	636	656	528	577	551	609
NTHI1897	---	293	301	255	261	489	567	525	509	253	297	291	266	284	286	436	305	275	311	516	486	1	0	0	0	263	216	270	264	292	248	293	294	134	137	306	266	164	142	281	231	620	442	498	530	574	662	624	631
NTHI1898	---	0	0	0	0	5	6	8	9	0	1	0	1	0	0	0	0	2	1	0	2	0	0	0	0	1	0	1	1	0	0	0	0	0	0	10	11	1	0	5	12	8	6	8	8	10	16	8	3
NTHI1899	---	886	763	1089	1211	810	943	1172	1211	547	647	558	552	546	507	712	525	833	890	843	783	1287	1399	1315	1424	947	815	741	791	829	756	649	889	760	760	714	740	914	784	913	873	26	25	33	28	20	17	15	9
NTHI1900	gyrA	4598	6182	5173	5468	5855	6394	6985	7173	4310	4753	3892	4267	5403	5224	6817	5523	4139	4282	4700	4576	4682	4746	4649	4823	6722	6583	7317	7537	6251	5753	6112	4739	4342	4355	6210	6355	5339	4359	6808	6905	7629	5915	7765	7431	5742	6433	5500	5551
NTHI1901	metX	132	180	136	138	161	171	157	128	160	208	198	221	125	114	170	131	365	333	179	164	85	78	82	96	99	85	104	98	147	127	127	133	206	229	144	143	247	194	180	132	76	51	67	53	110	128	133	105
NTHI1902	sanA	61	88	79	70	88	94	92	86	90	102	103	95	82	106	124	85	76	81	71	42	29	33	23	27	53	38	44	56	81	84	68	104	50	43	70	64	56	37	68	72	100	83	107	96	72	80	66	86
NTHI1903	folC	1094	1881	1272	1292	1772	2166	2147	2210	1177	1355	1071	1035	1401	1395	1733	1629	2123	2106	2206	2028	1398	1494	1344	1552	579	505	590	583	1919	1735	1424	1287	1490	1505	1706	1631	2244	1628	1964	1860	1064	905	896	836	1166	1333	1144	1172
NTHI1904	accD	895	1171	938	923	1607	1933	1955	1879	2038	2210	1853	1862	1047	1120	1520	1150	1831	1823	2175	2093	1307	1400	1302	1391	1100	923	1003	1055	1180	1088	886	1008	1515	1697	1490	1303	2158	1713	1764	1492	952	753	835	768	813	1000	868	821
NTHI1905	htoA	4742	7470	3882	4178	5903	8853	5498	4804	8225	8866	7501	7504	3091	3470	3873	3007	2912	2943	4179	3783	9221	8862	10107	13016	5540	5372	6068	5637	8074	7030	6078	5417	4197	4626	7637	7112	7942	4737	8154	7231	5937	4518	4502	3961	3967	4319	4392	4803
NTHI1906	mfd	2114	2359	1628	1698	2523	3102	2702	2967	3004	3269	2638	2782	1463	1637	2095	1851	1657	1745	1569	1492	3187	3346	3052	3463	1536	1348	1688	1760	2367	2099	2213	2294	2313	2596	1889	1879	3137	2745	2244	2205	2304	1649	2465	2133	3935	4403	3796	3781
NTHI1907	---	85	78	56	63	61	78	65	63	50	66	48	66	107	113	167	81	55	57	46	28	99	79	93	116	77	68	84	87	89	69	75	87	93	104	51	65	78	71	68	48	90	70	90	76	81	104	89	92
NTHI1908	---	703	736	721	798	737	739	929	907	568	561	479	510	405	422	533	469	496	500	440	361	787	779	924	853	699	706	606	661	791	655	738	689	746	934	563	544	979	917	613	615	663	483	630	622	859	926	892	866
NTHI1910	---	36	98	47	49	85	65	100	77	112	102	85	96	84	66	97	108	89	111	83	72	79	79	99	100	108	145	105	112	91	105	98	27	82	115	82	87	113	124	69	104	121	86	107	105	143	129	118	137
NTHI1911	---	1664	2219	2500	2521	1854	1932	2324	2205	2098	2101	1903	1913	1540	1674	1936	1889	1905	1918	1444	1305	2051	2085	2225	2088	2235	2274	2011	2239	2331	2125	2207	1744	1945	2214	1653	1688	2343	2122	2170	2065	1657	1210	1355	1295	2317	2744	2471	2366
NTHI1912	---	312	0	351	359	255	329	158	138	133	161	168	180	309	348	434	307	228	240	346	383	320	364	187	285	263	288	363	327	0	0	0	363	316	373	214	193	269	368	175	169	316	291	366	334	296	274	287	309
NTHI1913	---	162	0	155	192	124	132	94	88	67	95	104	96	148	136	164	179	90	95	103	94	120	97	63	89	142	142	164	156	0	0	0	164	179	219	144	96	141	205	114	123	106	61	124	107	180	152	180	155
NTHI1914	---	49	90	34	43	98	98	94	100	81	104	98	81	49	48	83	65	46	55	43	25	108	100	111	133	26	34	56	52	70	64	57	48	88	73	76	54	92	73	82	82	78	51	67	46	51	67	68	59
NTHI1915	---	117	159	81	98	165	184	230	210	217	272	233	214	63	76	61	65	80	81	73	64	287	280	314	351	110	101	123	112	178	178	171	121	116	172	166	138	201	142	170	189	163	144	124	121	128	131	141	149
NTHI1917	uvrB	720	850	621	724	865	944	907	969	583	596	595	577	775	792	1072	769	597	613	684	676	735	717	567	722	795	746	867	782	894	849	844	766	931	903	716	645	989	856	712	695	802	642	868	874	750	874	890	794
NTHI1918	---	1304	2825	921	1059	3983	4872	3360	2925	1517	1834	1670	1499	1399	1452	1759	1297	1078	1084	1119	897	3643	3519	3994	5184	1595	1484	1903	2020	3227	2747	2752	1365	917	1005	3166	3008	1502	1001	2851	2774	3620	2569	2697	2510	1741	1901	2059	2432
NTHI1920	mao2	7861	6310	1624	1708	2494	3849	650	602	918	863	874	830	7526	7578	11272	5079	1894	1944	2882	2713	2363	2431	2106	2453	3479	3856	8321	7499	6474	5932	5131	7585	2738	3109	409	387	3638	3303	449	475	6845	5169	7076	4823	1576	1780	1589	1626
NTHI1921	---	47	56	44	39	35	40	34	34	39	52	44	47	57	64	72	55	31	26	46	42	48	62	56	59	16	17	19	24	31	47	51	49	34	42	26	19	32	32	26	17	40	38	39	40	23	8	20	22
NTHI1922	rsuA	157	185	156	181	224	233	231	265	119	150	137	123	182	171	233	223	184	214	163	152	157	142	143	142	282	237	225	219	155	148	162	139	155	186	150	132	185	160	148	151	349	264	329	297	285	317	253	277
NTHI1923	bcr	278	366	337	314	409	493	461	507	308	334	296	298	302	308	392	419	249	275	260	218	277	275	233	249	396	358	327	325	342	290	345	299	385	372	307	314	400	339	300	346	596	466	554	535	122	133	151	118
NTHI1924	---	143	223	133	153	224	239	189	177	163	179	175	151	139	135	217	138	106	92	95	81	155	171	169	182	114	79	101	89	202	187	209	157	225	221	255	258	341	279	253	271	222	167	237	208	62	63	49	51
NTHI1925	---	120	163	111	105	149	157	179	199	119	145	113	139	164	174	256	205	157	163	147	162	135	136	139	134	128	120	125	146	182	152	164	121	121	100	138	131	117	100	166	156	209	147	187	190	110	124	108	94
NTHI1926	proA	628	659	674	692	587	627	675	716	441	473	381	466	468	467	623	423	623	646	866	860	336	360	316	340	336	304	357	355	620	527	604	654	380	429	548	593	544	404	618	616	561	423	556	519	269	296	312	308
NTHI1928	dnaJ	485	167	158	178	116	128	241	239	236	226	136	232	289	227	424	322	121	141	131	79	214	235	316	255	29	23	35	43	277	225	185	339	226	154	92	103	226	160	139	127	72	54	65	53	232	229	229	195
NTHI1929	dnaK	3966	1275	878	958	905	1205	929	942	1416	1502	1298	1511	1729	1555	2632	1570	731	644	679	491	1078	1121	1730	1506	264	224	370	374	2144	1678	1034	2559	943	920	495	463	1024	926	602	564	1309	1106	1289	1296	1342	1574	1393	1254
NTHI1930	---	799	1403	820	842	1470	1653	2002	1984	1088	1284	1163	1137	923	863	1313	996	1170	1130	906	848	1352	1236	1243	1437	1310	1152	1286	1249	1441	1236	1263	866	829	995	1740	1463	1020	795	1867	1618	1697	1263	1638	1579	1061	1211	1035	1061
NTHI1931	mgsA	282	267	207	245	446	478	401	435	812	835	878	808	613	658	868	568	539	474	521	576	726	653	577	666	298	290	331	307	269	201	241	289	674	732	405	363	664	635	385	357	435	413	534	500	467	483	408	456
NTHI1933	aceE	26503	22178	24932	24928	17243	20407	16962	17714	16622	17872	15954	15712	20047	25421	31364	21088	21099	22367	22575	21665	22045	22654	23566	22609	21337	23666	32334	31206	22617	18683	21328	24855	21589	28119	15092	15812	30731	29685	18712	18736	26462	19411	23757	21870	25017	29102	25833	26254
NTHI1934	aceF	13839	12979	13790	13663	9731	11836	10857	11069	12505	13206	12322	12527	12329	15382	19336	12976	12731	13435	12195	11369	9374	9269	9733	9592	13113	15726	18901	18556	13172	10891	13669	13110	12988	17283	9779	10358	19080	19041	11643	12001	16773	12471	15190	14466	17114	19387	17298	18071
NTHI1935	lpdA	14814	17032	15951	16518	11544	14209	14338	14006	13534	14500	13625	13719	13334	16212	20439	13560	13854	14785	12429	11175	11291	10955	11071	11314	16388	19326	20824	20016	17810	14822	18032	14070	14848	19225	11811	11987	19833	20232	13776	13775	18451	13910	17258	15507	19021	22273	19443	20450
NTHI1936	---	1	0	1	1	6	0	2	4	0	6	2	3	1	0	0	2	0	2	1	3	0	0	0	0	0	1	1	1	1	3	1	1	2	5	1	3	1	3	2	3	5	2	3	4	0	0	1	1
NTHI1938	apt	1269	1576	1486	1545	1605	1731	1822	1781	1064	1246	1170	1143	1151	1134	1594	1307	1323	1359	1199	1145	1055	907	881	1063	1643	1584	1630	1608	1511	1408	1600	1346	1141	1226	2041	1949	1103	1183	2098	2006	2389	1711	2258	2109	1695	2013	1821	1767
NTHI1939	dnaX	2988	3662	3921	4202	4161	4465	4633	4827	3226	3572	2987	3149	2527	2285	3378	3100	2203	2241	2445	2171	3093	3112	2610	3040	4281	3551	3688	3620	3624	3260	3259	3492	3389	3340	3853	3627	4076	3121	4428	3919	4267	3358	4391	3967	4638	5366	4811	4495
NTHI1940	upp	1333	776	892	1006	571	710	715	724	698	751	734	731	565	586	778	528	923	919	1609	1525	833	859	767	865	767	807	1009	1003	756	665	739	1331	1104	1150	547	528	1043	1064	586	543	1291	1073	1481	1302	963	972	950	1075
NTHI1941	uraA	368	253	268	227	322	383	297	311	139	160	145	145	174	203	203	195	390	370	749	685	422	434	433	508	210	198	293	299	208	203	179	376	192	234	152	158	221	214	155	165	368	302	355	321	316	278	268	269
NTHI1942	---	90	194	82	93	195	208	222	261	132	181	197	176	131	162	210	191	253	279	191	163	387	369	358	438	112	108	123	116	172	140	137	111	56	61	155	157	53	62	207	157	184	152	221	146	103	86	117	92
NTHI1943	---	152	51	118	103	274	362	328	238	171	157	206	143	70	64	100	66	275	302	444	354	182	168	158	177	82	45	70	77	55	44	39	190	137	173	74	58	250	173	81	51	54	36	34	48	29	42	53	34
NTHI1944	pyrF	623	376	497	512	605	660	681	593	704	791	750	650	370	306	522	394	607	587	800	708	434	399	430	452	398	345	462	496	332	241	320	574	575	638	386	370	837	601	400	375	288	226	240	270	416	565	518	458
NTHI1945	---	1011	1559	1074	1122	1104	1190	1223	1174	2026	2084	1821	1814	1033	978	1307	1245	654	660	681	614	982	973	923	1130	1057	799	893	926	1495	1286	1410	1219	1042	1110	1194	1120	1305	1091	1418	1243	1233	919	1079	1023	1375	1676	1491	1429
NTHI1946	---	137	316	159	170	203	233	238	225	317	321	256	316	189	187	227	220	110	101	82	85	179	134	165	195	164	110	158	148	257	230	246	142	195	209	196	172	181	178	238	226	232	153	160	144	170	178	163	167
NTHI1947	ihfB	433	887	470	519	710	796	852	807	1252	1215	1072	1062	577	627	784	679	418	450	484	491	507	476	420	569	468	397	460	429	818	696	775	485	571	601	563	458	668	517	611	563	696	438	583	508	431	482	417	421
NTHI1948	rpsA	25158	34507	31757	33371	29800	32480	31490	31582	29269	28804	24026	27305	28015	27382	36085	29471	24897	25853	29554	26034	23627	22543	23841	25014	31204	29853	33693	34573	35292	31102	36159	24981	30129	29749	34688	34542	31238	30080	38530	39010	32397	23537	29553	27389	27864	32698	28649	29385
NTHI1949	cmk	646	991	799	875	1294	1375	1455	1430	762	829	654	743	843	845	1175	906	805	809	880	761	558	513	513	631	651	596	688	723	1053	952	996	736	634	571	1145	1022	645	602	1128	1238	1065	861	1003	953	581	546	530	566
NTHI1950	---	5004	6350	5126	5435	5755	6859	5534	5699	5159	5513	5012	5288	5368	5383	7509	4923	3922	3961	5378	5143	4791	4635	4234	4847	4538	5031	5209	5376	6494	5733	6356	4850	4922	5076	5097	5318	5871	5239	5039	5038	5925	4713	5921	6026	4821	5995	4850	4997
NTHI1951	---	1996	2802	2064	2219	2737	3156	2542	2658	1970	1975	1868	1902	2204	2058	3181	2154	1501	1675	2564	2363	2096	2065	1800	2053	2144	2026	2449	2519	2883	2514	2639	2053	2234	2199	2170	2273	2540	2139	2128	2054	2638	2145	2747	2714	2065	2257	1806	1956
NTHI1952	dld	4255	4907	3914	4081	4098	4109	3019	3023	2676	2951	3025	2888	9607	13716	15608	11470	10488	10447	12528	12325	2811	2602	2672	2872	6300	6557	7939	8417	4269	3690	5636	4093	2405	3118	3150	3153	2927	3163	3427	3287	14432	9805	11774	11294	8241	8555	9320	8914
NTHI1953	---	0	0	0	1	42	48	46	38	0	0	0	0	53	54	65	53	20	19	17	13	0	2	0	1	0	0	0	0	1	1	2	0	0	0	55	44	2	0	44	48	28	18	26	25	22	31	27	25
NTHI1954	nlpC	118	224	202	229	169	164	163	162	182	217	194	197	190	219	253	224	206	172	202	176	180	160	192	198	183	165	162	177	274	228	239	140	182	228	173	167	259	214	197	170	322	247	274	304	240	281	288	257
NTHI1955	tldD	738	1381	958	1002	827	950	740	690	986	980	855	916	949	918	1253	1000	887	875	1075	990	929	849	815	976	911	793	949	1036	1508	1308	1309	815	785	980	721	697	1074	1046	780	708	1266	890	1076	1103	921	1122	1077	1084
NTHI1956	---	415	705	553	500	585	725	552	590	544	533	508	497	579	564	770	643	343	345	251	240	568	490	550	621	508	384	394	342	840	656	668	445	514	599	469	441	638	582	557	513	686	580	727	608	613	724	654	688
NTHI1957	---	1995	1491	2277	2342	1214	1377	1203	1252	1981	2090	1893	1851	2370	2254	3536	2493	1787	1810	2153	2040	2103	1984	1869	2053	2253	2086	2077	2123	1669	1333	1221	2100	1993	2217	1627	1464	2411	2123	1728	1586	2296	1902	2322	2353	1865	2216	1755	1801
NTHI1958	---	353	348	375	384	235	322	352	270	292	335	276	275	138	164	187	188	136	155	102	125	333	327	292	406	272	237	225	212	367	325	304	381	317	310	335	317	404	282	343	332	332	240	285	216	261	297	299	281
NTHI1959	---	655	661	718	868	661	829	960	852	581	678	582	560	266	266	319	347	222	239	215	201	756	727	701	872	540	405	452	397	634	551	541	811	586	555	792	644	921	548	741	681	591	482	445	389	267	284	288	280
NTHI1960	---	886	668	866	952	675	790	855	708	733	872	762	704	461	446	595	501	507	493	548	558	754	808	801	970	635	607	682	685	730	600	618	995	886	916	680	610	1296	941	695	634	622	498	525	474	431	422	462	460
NTHI1961	nrdA	5090	6346	7178	7420	4494	4618	4796	4705	4062	4519	3838	3975	4446	3986	5519	5231	5977	6565	5476	4868	4423	4419	4243	4521	8107	6681	5932	5587	6804	5941	5173	5169	4034	4032	4725	4899	5847	4210	5131	5034	4527	3516	4105	3736	2191	2436	2339	2152
NTHI1962	nrdB	2121	3085	3269	3309	1941	1714	2242	2243	1363	1422	1387	1358	1917	1985	2992	2304	4454	4529	3665	3343	1700	1895	2000	2118	2766	2693	1974	1984	3421	2909	3111	2060	1824	1851	2647	2773	2388	1814	2687	2499	1098	815	1007	918	943	1002	1052	977
NTHI1963	sucB	5201	2496	3143	3564	2814	3741	884	877	1049	1045	929	985	5208	5739	6944	4161	1227	1438	3042	2756	1971	1926	1718	1867	3809	3742	7258	7170	2318	2007	2137	5755	2262	2677	929	904	3041	2824	985	899	4373	2996	7693	5950	3422	3926	3122	3202
NTHI1964	kgd	14457	6745	8606	9071	7069	9898	2413	2422	2073	2299	2277	2332	11391	11353	17106	9007	4708	5028	9757	8917	5814	5617	5068	5421	7242	7670	12537	11779	6607	5832	6425	15449	5054	5867	1968	2000	6249	5738	2134	1955	7280	4939	14096	10706	7183	8209	6619	6772
NTHI1965	---	381	696	316	342	326	419	352	392	230	246	202	197	633	693	903	570	262	261	341	333	431	392	346	421	351	271	350	370	664	612	642	428	584	615	335	288	643	658	304	292	361	271	368	345	358	372	349	330
NTHI1966	---	362	718	335	371	458	577	510	444	287	311	203	222	467	419	610	523	226	248	336	294	348	395	323	360	315	248	281	253	660	591	631	408	494	574	427	424	615	502	476	443	414	345	458	392	379	412	394	389
NTHI1967	---	760	909	636	621	727	856	730	691	613	674	588	515	693	760	1225	798	425	485	632	602	703	657	633	731	677	517	642	595	881	723	827	745	655	700	597	515	709	706	620	648	1154	971	1172	1143	557	614	606	537
NTHI1968	---	1893	2295	2078	2175	1829	2124	2159	2042	2304	2400	2363	2183	2212	2170	3107	2656	1706	1751	2114	1914	2057	1982	1831	2128	2668	2277	2188	2238	2360	1992	2179	1956	2334	2732	2365	2229	2877	2464	2465	2244	2253	1706	2171	2113	2330	2553	2419	2234
NTHI1969	prc	3898	5375	4304	4414	4405	5020	4875	4753	4499	4760	4215	4342	5388	5451	7925	6226	3824	3962	5058	4822	4167	3672	3492	3921	5158	4396	4905	5011	5810	5046	5213	3919	4571	5099	4921	4663	5115	4698	5001	4915	6377	4549	5593	5943	4647	5650	5258	5204
NTHI1970	proQ	1137	1180	1173	1216	905	1063	999	951	1148	1294	1067	1188	1893	1858	2719	1980	1480	1469	1853	1779	1086	1097	1057	1197	1064	950	990	1029	1231	1124	1290	1195	1498	1694	1216	1234	1563	1602	1267	1306	1708	1322	1653	1741	1278	1549	1404	1425
NTHI1972	---	739	880	686	777	963	1137	835	830	755	825	782	812	645	679	845	759	437	438	386	366	708	637	540	738	287	220	245	216	868	820	764	827	655	741	808	720	796	689	791	782	1074	866	1172	1104	790	861	768	740
NTHI1973	---	1074	1747	1106	1140	1624	1820	1436	1422	1279	1289	1075	1181	1016	988	1384	1195	601	666	900	794	1621	1541	1365	1574	884	577	1009	966	1668	1465	1538	1298	1118	1041	1222	1033	1531	1032	1246	1126	1833	1496	1802	1682	1170	1254	1116	1101
NTHI1974	moaE	190	279	221	227	198	232	242	226	121	186	178	164	154	167	185	147	74	91	170	147	118	122	99	161	122	86	127	112	273	238	213	210	64	107	182	181	94	89	227	153	251	211	240	210	167	190	140	151
NTHI1976	moaD	67	112	52	70	32	58	39	63	40	66	41	43	47	39	46	33	27	25	56	42	1	3	1	1	45	44	56	47	125	95	80	69	29	33	41	33	30	31	48	43	63	52	61	55	41	35	28	33
NTHI1977	moaC	106	308	165	151	244	250	211	215	134	151	145	132	90	100	136	80	33	40	78	77	212	197	189	247	124	87	115	108	333	304	264	153	74	72	142	122	61	77	124	114	147	113	145	115	88	105	110	99
NTHI1978	moaA	354	593	406	436	612	728	540	583	487	560	588	556	342	418	492	347	405	380	466	464	415	403	468	536	361	311	303	308	608	535	467	415	197	248	553	568	231	273	555	551	663	494	500	439	436	399	371	347
NTHI1979	---	184	140	97	99	122	183	37	44	29	40	51	51	183	228	239	143	62	69	260	257	72	65	29	76	98	95	142	108	163	182	125	246	56	65	37	32	49	68	43	43	315	269	402	299	174	212	148	160
NTHI1980	---	8	10	2	4	9	10	1	1	0	1	1	0	7	5	4	1	3	3	18	8	7	9	3	11	6	5	9	8	8	7	6	9	3	3	2	3	1	4	3	4	11	9	7	8	5	6	5	5
NTHI1981	---	364	178	239	274	365	441	287	285	187	206	146	158	337	351	521	343	188	172	243	202	266	319	312	332	206	156	238	237	212	188	170	340	129	174	162	152	150	169	182	179	349	260	379	358	265	348	289	286
NTHI1982	yrbI	60	81	46	43	111	134	68	84	77	91	74	70	111	152	187	146	32	49	49	45	58	65	64	71	30	24	40	30	85	78	94	63	27	40	37	42	34	22	46	36	78	63	76	87	32	22	27	28
NTHI1983	hmw1A	0	0	0	2	498	570	569	491	783	783	456	419	0	0	0	2	0	0	0	0	2380	2377	2354	2226	0	0	0	0	0	0	0	0	0	0	736	744	0	0	1704	1469	0	0	0	0	0	0	0	0
NTHI1984	hmw1B	0	0	0	0	0	0	0	0	0	0	1	0	0	0	0	0	0	0	0	0	1	1	1	2	0	0	0	0	0	0	0	0	0	0	1	0	0	0	3	3	0	0	0	0	0	0	0	0
NTHI1985	hmw1C	0	0	0	5	3542	4042	3861	3932	3591	3918	3347	3448	1	0	1	2	0	0	0	0	214	208	154	157	0	0	1	0	1	1	1	0	0	0	1332	1210	0	0	1599	1574	0	0	0	0	0	0	0	0
NTHI1986	---	401	1125	744	774	527	628	754	793	822	889	719	823	631	621	824	807	384	412	406	373	510	468	509	521	597	481	427	396	1111	967	1118	427	801	883	529	488	993	843	505	484	782	700	692	626	1010	1097	1011	934
NTHI1987	---	2019	2157	1547	1612	1332	1840	1309	1304	1544	1676	1583	1614	1954	2138	2829	1839	1760	1770	3165	3220	2121	2096	2000	2423	1759	1769	2776	2762	1936	1781	2092	2250	1791	1874	1070	998	1882	1693	1036	1053	3469	2785	3728	3616	1353	1640	1399	1405
NTHI1988	sohB	803	1257	1159	1110	818	1056	709	750	1069	1106	1185	1064	1290	1325	2118	1425	1092	1045	967	880	1178	966	1031	1117	1890	1714	1635	1729	1142	1110	1116	925	1101	1228	648	580	1086	957	623	562	1072	880	1190	1024	953	1140	890	961
NTHI1989	rnfA	339	410	404	390	262	290	314	316	287	310	284	270	300	282	384	347	304	278	195	192	375	352	359	390	610	480	474	490	434	411	489	362	359	405	289	299	340	311	308	325	443	340	389	391	484	441	500	471
NTHI1990	rnfB	273	399	295	293	299	330	261	244	275	294	272	218	205	237	289	246	230	222	204	192	308	328	299	345	276	232	221	249	398	349	348	281	220	269	186	215	249	240	226	208	387	298	352	321	344	378	362	318
NTHI1992	rnfC	885	1361	897	890	1046	1160	923	986	934	972	843	793	617	753	882	756	611	737	796	757	1051	1184	976	1100	662	564	636	684	1360	1244	1139	973	599	771	539	573	966	707	648	616	1060	980	1188	1012	1198	1185	1068	997
NTHI1993	rnfD	426	477	419	477	505	543	499	544	352	420	364	375	340	320	480	362	381	389	365	340	370	422	403	402	587	406	492	480	460	413	471	395	558	540	364	306	766	531	360	324	658	529	658	550	518	489	508	493
NTHI1994	rnfG	241	245	245	316	215	244	283	332	213	243	203	218	312	313	478	348	225	255	224	185	204	209	240	234	345	247	266	278	296	235	298	217	340	346	176	187	406	295	200	173	390	293	383	333	282	324	249	287
NTHI1995	---	327	349	363	343	330	373	418	502	166	193	156	168	429	401	680	498	222	294	214	188	240	225	240	253	391	294	296	258	380	308	392	296	355	410	302	296	580	310	344	335	310	242	343	325	374	366	305	326
NTHI1996	nth	218	284	252	218	319	332	400	428	190	214	181	164	274	267	422	276	315	231	155	121	210	220	210	254	283	224	192	164	287	250	274	240	334	382	270	256	348	303	299	258	246	190	261	228	327	319	319	307
NTHI1997	---	1069	1119	1146	1200	889	1075	1309	1417	880	985	780	895	887	824	1146	1015	347	386	231	213	1359	1203	1160	1346	1456	1171	1148	1087	1033	994	1153	1138	929	1044	1004	889	1248	1004	1047	973	1247	945	1283	1180	1282	1329	1278	1142
NTHI1998	modC	118	304	98	98	263	278	436	462	220	286	214	240	512	513	657	669	191	225	178	167	194	175	171	202	86	91	119	147	260	239	268	134	86	78	368	384	84	94	425	418	143	99	131	130	61	62	64	60
NTHI1999	modB	41	171	44	31	107	123	172	187	151	173	152	146	264	263	368	348	93	109	54	43	99	94	97	91	23	24	40	49	146	135	158	50	30	25	165	167	43	31	170	159	53	44	64	66	59	62	80	58
NTHI2000	modA	192	144	146	154	209	224	261	253	182	180	182	184	400	391	581	402	300	342	304	313	193	190	175	185	392	444	491	484	147	104	177	207	272	277	260	243	234	269	247	233	253	185	193	182	292	302	315	337
NTHI2001	modE	112	127	81	85	113	159	88	88	91	102	89	101	116	124	191	141	108	95	132	126	144	138	109	132	66	72	95	94	134	112	127	133	69	79	95	105	92	90	75	91	80	73	75	71	92	136	91	94
NTHI2002	lsgF	299	331	316	272	451	508	544	579	201	188	199	160	325	321	476	342	345	351	463	398	518	477	408	512	475	403	604	583	336	277	353	276	422	410	510	442	597	479	453	431	273	204	304	288	405	390	372	418
NTHI2003	lsgE	165	435	162	197	346	336	455	473	279	273	249	241	347	328	536	411	277	258	273	260	345	328	322	386	471	370	471	430	495	409	417	162	477	405	359	323	564	374	332	331	261	251	288	279	276	292	280	272
NTHI2004	lsgD	257	368	296	300	477	433	575	585	144	163	161	154	314	345	468	369	181	216	252	237	399	319	414	433	340	295	345	357	361	309	323	226	416	361	478	460	486	337	471	432	239	174	183	178	174	218	168	175
NTHI2005	lsgC	345	260	396	421	347	376	368	413	124	122	113	125	335	343	488	410	290	303	317	268	330	279	280	369	285	246	269	291	290	251	233	369	409	414	309	278	486	371	293	279	87	71	92	72	52	87	85	84
NTHI2006	lsgB	187	218	241	245	168	197	185	170	99	87	79	64	105	128	155	136	200	181	170	159	177	138	148	169	199	130	136	150	228	189	142	208	222	220	135	104	230	205	138	123	60	50	63	57	49	56	57	76
NTHI2007	lsgA	226	170	233	245	192	197	269	231	135	163	145	130	148	165	232	207	222	161	147	137	193	182	182	204	226	151	162	133	164	131	117	225	154	172	211	191	198	161	226	182	114	80	101	106	100	118	129	130
NTHI2008	---	85	311	68	95	336	373	334	331	202	219	214	161	169	165	197	182	131	146	114	109	321	267	278	321	135	100	112	120	306	267	275	111	193	199	335	308	237	189	355	339	158	112	137	119	108	97	86	88
NTHI2011	---	365	816	630	630	789	912	994	881	761	842	747	716	411	406	559	510	416	371	427	381	752	709	699	759	1090	817	757	779	810	731	671	395	756	742	878	921	891	697	1046	1014	1023	731	868	779	980	1167	1005	984
NTHI2012	---	403	647	616	603	715	789	970	909	640	669	649	674	320	326	368	451	306	287	228	184	659	649	582	616	1089	768	690	714	639	553	575	481	643	685	867	838	710	561	1010	922	876	679	774	748	1038	1121	1130	991
NTHI2013	pepA	1983	1954	2021	2148	1770	1950	1984	2198	2689	2863	2748	2907	2634	2542	3950	2673	2874	2771	2628	2480	2045	1973	1923	2079	2376	2603	2517	2571	1980	1756	2080	2150	2277	2370	1978	1889	2358	2077	1939	1839	3805	2857	3890	3770	2555	2968	2596	2592
NTHI2014	---	1179	3391	2995	3127	3178	3211	7185	6419	4995	5344	5110	4995	2657	2752	3179	3596	3572	3581	880	802	3252	2775	3404	3228	5852	5331	3018	3524	3637	3133	3327	1319	3884	4649	6039	6007	4603	4072	6704	6385	2564	1647	1945	1744	5186	5706	5311	4923
NTHI2015	qseC	312	1442	437	472	1259	1375	1602	1430	2936	3315	4144	3404	997	1046	1550	1928	378	377	368	305	681	672	646	676	1934	1563	1069	1047	1717	1302	1895	344	3153	4344	747	718	3358	3679	780	688	1237	832	896	891	1786	1981	1888	1859
NTHI2016	qseB	166	1793	262	280	652	701	823	724	1785	1928	2243	2038	1066	990	1467	1591	215	276	185	192	281	279	252	314	761	606	589	519	2154	1784	2673	196	3163	4136	293	330	4241	4172	336	322	1028	661	691	698	1283	1344	1275	1111
NTHI2017	---	224	4985	486	467	1462	1477	1905	1758	10990	13046	16699	14916	7910	8199	10563	10751	369	338	295	284	444	361	412	433	7460	6762	7450	7126	6112	5129	6284	306	11412	14153	464	479	14958	15019	527	431	2574	1723	1917	2029	2171	2380	1932	1871
NTHI2020	crr	1855	2196	1751	1747	1235	1474	1494	1432	1078	1146	1122	1085	1929	2115	2812	2048	1588	1540	1832	1628	1774	1466	1508	1822	2268	2284	2519	2724	2230	2033	2183	2096	1232	1441	1572	1394	1393	1448	1731	1439	2159	1379	1723	1652	1281	1807	1660	1586
NTHI2021	ptsI	2459	968	2575	2726	1908	2406	1719	1687	1441	1528	1501	1298	1607	1664	2251	1815	1008	961	1070	995	1531	1309	1212	1334	1865	1652	1445	1570	984	853	719	2686	1009	1255	1176	1097	1415	1150	1285	1079	1392	977	1073	1009	876	1071	1099	1003
NTHI2022	ptsH	0	76	0	0	575	639	651	686	694	824	783	781	0	0	0	3	0	0	0	0	632	592	540	636	1036	998	829	755	81	76	87	0	672	736	700	671	850	667	753	712	922	722	860	853	807	873	807	813
NTHI2023	engC	814	818	1341	1324	880	1013	886	879	781	817	734	749	930	947	1359	1038	716	708	852	758	766	692	666	805	741	637	790	750	779	759	624	928	598	670	864	822	768	642	904	751	1391	1075	1404	1319	1019	1177	984	974
NTHI2024	orn	245	190	217	221	270	265	267	226	192	217	240	208	339	357	494	315	291	269	277	231	257	272	270	273	224	235	207	220	154	148	164	258	215	282	240	218	230	221	243	190	293	222	320	282	170	207	201	203
NTHI2025	wecA	281	462	313	342	565	614	663	612	439	504	548	426	407	465	648	498	471	523	504	458	399	348	348	427	228	220	197	229	438	383	364	289	305	314	465	503	339	264	550	542	531	407	503	480	388	440	435	356
NTHI2026	glnD	258	483	343	371	585	577	643	564	406	420	395	363	326	325	498	399	535	545	559	554	344	363	340	363	413	348	319	370	497	448	443	294	313	325	607	577	396	371	618	584	365	293	299	345	372	423	422	463
NTHI2027	map	830	1103	953	965	1113	1195	1662	1537	1020	1167	1096	1100	1615	1726	2389	1885	1478	1381	1155	1140	1137	980	1072	1137	2001	1884	2001	2161	1134	1033	1263	893	1586	1723	1628	1509	2116	1802	1765	1492	1959	1402	1710	1737	1684	2000	1992	1938
NTHI2029	---	291	323	262	270	259	305	312	315	352	317	308	312	257	247	400	298	245	260	149	156	97	85	99	88	301	280	246	250	326	304	271	264	75	85	105	75	73	62	114	79	303	254	318	326	240	271	262	274
NTHI2030	---	109	139	107	112	112	116	117	139	72	70	64	64	82	70	101	80	75	78	76	61	47	37	36	45	107	84	78	72	130	116	125	105	36	46	54	47	44	36	58	46	113	74	136	120	97	101	108	83
NTHI2031	mrcB	767	1268	824	877	1033	1179	1029	1171	563	601	573	545	549	564	693	660	517	541	547	486	699	766	643	693	838	641	835	806	1297	1144	1110	904	589	630	677	619	691	549	776	653	1086	881	1005	1007	931	1009	885	905
NTHI2033	hemH	197	224	141	157	201	197	248	224	150	155	144	157	172	149	235	152	191	209	192	166	146	152	136	162	81	64	96	101	226	182	202	185	127	156	94	102	135	119	120	122	182	178	250	227	250	286	255	263
NTHI2034	argG	3898	1840	5558	5776	3735	4675	2101	2429	4126	4271	3824	3423	12458	12355	18877	13896	5175	5417	9552	9102	2099	1918	876	1358	3068	3064	3730	3401	1717	1563	1637	4168	5488	6062	1097	1069	6009	4945	812	785	8027	6142	8603	8202	7230	8432	6732	7088
NTHI2035	---	0	0	0	0	59	87	68	52	68	74	70	56	0	0	0	0	0	0	0	0	94	91	73	83	116	98	135	142	0	0	0	0	44	57	70	81	50	42	103	98	114	95	119	127	26	36	38	37
NTHI2036	---	0	0	0	0	15	16	20	16	0	0	0	0	0	0	0	0	0	0	0	0	23	24	23	20	42	53	44	58	0	0	0	0	27	18	10	11	18	18	31	8	62	33	55	48	4	4	23	12
NTHI2037	---	0	0	0	0	17	23	27	10	0	0	0	0	0	0	0	0	0	0	0	0	31	34	35	21	106	113	123	143	0	0	0	0	22	33	17	17	28	35	30	21	89	51	76	70	16	25	31	12
NTHI2038	---	0	0	0	0	39	44	47	34	38	57	51	49	0	0	0	0	0	0	0	0	60	63	59	51	132	143	129	171	0	0	0	0	44	58	29	35	42	41	41	34	104	69	86	95	34	58	35	37
NTHI2041	rnb	1164	2322	1637	1617	1648	1821	2537	2905	1817	2025	1499	1512	400	515	562	550	1186	1310	983	984	1283	1386	1239	1301	605	498	393	397	2275	2092	1868	1374	1004	922	1195	1202	1587	1010	1637	1547	1483	1227	1350	1193	664	739	502	487
NTHI2042	fabI	1664	1893	1511	1512	2143	2717	1767	1854	1394	1530	1253	1342	1103	1046	1523	1043	1484	1637	1348	1351	2186	2359	2309	2600	696	712	775	810	1827	1540	1555	1813	1557	1524	1399	1411	1995	1600	1735	1682	2626	2183	2688	2731	419	457	356	404
NTHI2044	prfC	570	729	580	636	527	667	503	549	950	980	868	845	433	449	639	422	654	644	721	617	653	709	670	712	613	510	607	642	736	674	524	636	510	449	310	303	568	419	379	374	986	794	918	891	468	628	569	565
NTHI2045	---	60	48	44	67	68	92	147	132	90	122	146	123	65	64	95	68	18	30	13	9	113	66	85	118	27	24	28	23	28	21	32	63	68	51	87	91	53	39	137	109	94	63	74	60	48	51	36	41
NTHI2046	---	57	82	78	86	68	70	83	81	27	43	30	20	42	33	41	44	15	11	13	16	138	161	155	114	24	24	21	27	87	60	69	66	67	90	41	40	87	65	47	47	46	42	39	30	14	17	21	17
NTHI2047	---	195	306	208	237	199	241	227	206	98	90	98	71	131	118	172	105	28	40	45	38	407	402	314	362	82	55	63	77	288	257	207	256	172	196	117	108	175	153	135	127	138	128	186	122	57	39	51	52
NTHI2048	metR	457	590	357	373	461	631	611	613	237	244	210	204	389	372	591	339	111	116	159	147	618	642	540	608	277	223	290	301	552	483	494	502	342	337	426	414	354	290	470	439	392	369	417	304	102	135	150	128
NTHI2049	lldD	21010	15612	8773	9236	8747	12344	7291	6843	4618	4958	4253	4816	18620	18015	28441	12733	7946	7969	13531	12333	11849	11560	11013	12606	11866	12427	27997	27154	13825	11572	14480	21471	13169	14108	5307	5356	13509	11076	5671	5441	17096	12580	19305	16923	7772	9054	7419	8076
NTHI2050	murI	235	307	214	220	328	331	291	253	139	155	124	106	160	187	213	246	158	191	159	154	228	239	230	260	313	249	266	288	297	226	259	257	312	345	245	233	397	363	245	219	345	240	328	250	343	304	292	316
NTHI2051	recG	1353	1858	1425	1392	1852	2107	1624	1607	1145	1251	1095	981	1271	1418	1612	1601	1082	1009	1512	1326	1197	1250	1046	1149	1577	1399	1776	1800	1910	1699	1694	1480	1513	1660	724	703	2020	1847	788	791	2407	1698	2210	1985	1877	2010	1841	1783
NTHI2052	spoT	5793	6577	5566	5650	5942	6801	5107	5331	5736	6122	5311	5552	4062	4525	5578	4930	3694	3922	4577	4423	4832	5077	4489	4998	6477	6415	7601	7630	6856	6225	6683	6119	3817	4847	3922	3826	4506	4863	4377	4152	8836	6740	8496	8140	5870	6422	6234	6226
NTHI2053	rpoZ	1220	1257	1201	1263	1282	1407	1394	1251	1015	1164	1016	1048	1213	1293	1718	1217	1046	1012	1057	1037	812	780	731	848	1426	1395	1577	1551	1294	1132	1269	1341	1543	1762	1021	936	1534	1807	1076	968	1581	1177	1445	1347	1175	1159	1245	1205
NTHI2054	gmk	800	594	666	681	782	761	319	324	507	570	640	495	1090	1273	1695	1162	920	923	1319	1344	334	291	294	346	803	1005	962	932	641	626	671	819	799	1015	473	483	641	942	444	462	1104	741	1031	928	818	889	835	801
NTHI2055	---	0	0	0	0	0	0	0	0	0	0	0	1	0	0	0	0	0	0	0	0	0	0	0	0	0	1	0	0	0	0	0	0	0	0	0	0	0	0	0	0	0	0	0	0	0	0	0	0
NTHIR0001	5S rRNA	0	0	0	0	0	0	0	0	0	0	0	0	0	0	0	0	0	0	0	0	0	0	0	0	0	0	0	1	0	0	0	0	0	0	0	0	0	0	0	0	0	0	0	0	0	0	0	0
NTHIR0002	23S rRNA	0	0	0	0	0	0	0	0	0	0	0	1	0	0	0	0	0	0	0	0	0	0	0	0	0	4	1	3	0	0	2	0	0	0	0	0	0	0	0	0	0	0	0	0	0	0	0	0
NTHIR0003	16S rRNA	0	0	0	0	0	0	2	0	0	0	0	0	0	0	0	0	0	0	0	0	0	0	0	0	0	0	0	0	0	0	0	0	0	0	0	0	0	0	0	0	0	0	0	0	0	0	0	0
NTHIR0004	5S rRNA	0	0	0	0	1	0	0	0	0	0	0	0	0	0	0	0	0	0	0	0	0	0	0	0	0	0	0	0	0	0	0	0	0	0	0	0	0	0	0	0	0	0	0	0	0	0	0	0
NTHIR0005	23S rRNA	0	0	0	0	0	0	0	0	0	0	0	0	0	0	0	0	0	0	0	0	0	0	0	0	0	0	0	0	0	0	0	0	0	0	0	0	0	0	0	0	0	0	0	0	0	0	0	0
NTHIR0006	16S rRNA	0	1	1	2	0	0	0	0	0	0	0	0	0	1	1	0	2	2	2	3	0	0	0	0	0	0	0	0	1	0	0	4	1	0	0	0	1	1	0	0	2	2	0	0	4	1	5	3
NTHIR0007	5S rRNA	0	0	0	0	1	0	2	0	0	0	0	0	0	0	0	0	0	1	0	0	0	0	1	1	0	0	0	0	0	0	0	0	0	0	0	1	0	0	0	0	0	0	0	0	1	1	0	0
NTHIR0008	23S rRNA	0	1	0	0	0	0	0	0	0	0	0	0	0	0	0	0	3	1	0	0	0	0	0	0	0	0	0	0	3	0	2	0	0	0	0	0	0	0	0	0	0	0	0	0	1	0	2	2
NTHIR0009	16S rRNA	0	0	0	0	1	0	0	0	0	0	0	0	0	0	0	0	0	0	0	0	1	0	0	0	0	0	0	0	0	0	0	0	0	0	0	0	0	0	0	0	0	0	0	0	0	0	0	0
NTHIR0010	16S rRNA	0	0	0	0	0	0	0	0	0	0	0	0	0	0	0	0	0	0	0	0	0	0	0	0	0	0	0	0	0	0	0	0	0	0	0	0	0	0	0	0	0	0	0	0	0	0	0	0
NTHIR0011	23S rRNA	0	0	0	0	0	0	0	0	0	0	0	0	0	0	0	0	0	0	0	0	0	0	0	0	0	0	0	0	0	0	0	0	0	0	0	0	0	0	0	0	0	0	0	0	0	0	0	0
NTHIR0012	5S rRNA	0	0	0	0	0	0	0	0	0	0	0	0	0	0	0	0	0	0	0	0	0	0	0	0	0	0	0	0	0	0	0	0	0	0	0	0	0	0	0	0	0	0	0	0	0	0	0	0
NTHIR0013	5S rRNA	0	0	0	0	0	0	0	0	0	0	0	0	0	0	0	0	0	0	0	0	0	0	0	0	0	0	0	0	1	0	0	0	0	1	0	0	0	0	0	0	0	0	0	0	0	1	0	0
NTHIR0014	16S rRNA	0	0	0	0	0	0	0	0	0	0	0	0	0	0	0	0	0	0	0	0	0	0	0	0	0	0	0	0	0	0	0	0	0	0	0	0	0	0	0	0	0	0	0	0	0	0	0	0
NTHIR0015	23S rRNA	0	0	0	0	0	0	0	0	0	0	0	0	0	0	0	0	0	0	0	0	0	0	0	0	0	0	0	0	0	0	0	0	0	0	0	0	0	0	0	0	0	0	0	0	0	0	0	0
NTHIR0016	5S rRNA	0	0	0	1	0	0	0	0	0	0	0	0	0	0	0	0	0	0	0	0	0	0	0	0	0	0	0	0	0	0	0	0	0	0	0	0	0	0	1	0	0	0	0	0	0	0	0	0
NTHIR0017	5S rRNA	0	0	0	0	0	0	0	0	0	0	0	0	0	0	0	0	0	0	0	0	0	0	0	0	0	0	0	0	0	1	0	0	0	0	0	0	0	0	0	0	0	0	0	0	0	0	0	0
NTHIR0018	23S rRNA	0	0	0	0	0	0	0	0	0	0	0	0	0	0	0	0	0	0	0	0	0	0	0	0	0	0	0	0	0	0	0	0	0	0	0	0	0	0	0	0	0	0	0	0	0	0	0	0
NTHIR0019	16S rRNA	1	0	0	2	0	0	0	0	0	1	0	0	0	0	0	0	0	1	1	2	0	0	0	0	0	0	0	0	0	0	0	0	0	0	0	0	0	0	1	1	0	0	0	0	0	0	0	0
NTHIT0001	tRNA-Ser	2	1	2	0	1	1	6	4	3	2	5	0	1	0	0	0	2	1	0	1	2	3	7	5	2	1	1	1	2	1	0	1	3	4	1	2	5	1	6	4	1	0	1	2	5	1	3	3
NTHIT0002	tRNA-Gly	0	0	0	0	0	0	0	0	0	0	0	0	0	1	0	0	2	0	0	0	0	0	0	0	0	0	0	0	0	0	0	0	0	0	0	1	0	0	0	0	0	0	0	0	0	0	0	0
NTHIT0003	tRNA-Cys	12	6	7	5	0	1	2	3	0	2	1	1	2	1	4	6	8	4	3	2	9	7	7	10	16	9	8	3	4	3	2	8	3	5	3	1	8	2	2	1	5	1	3	0	5	8	7	4
NTHIT0004	tRNA-Leu	115	102	153	210	19	28	45	54	16	17	22	21	51	43	78	81	87	97	45	26	161	167	130	143	250	98	112	115	75	62	59	143	37	30	19	25	31	29	15	22	26	36	41	26	132	94	114	113
NTHIT0005	tRNA-Lys	41	3	60	71	67	87	204	251	5	11	25	12	3	0	0	4	47	56	24	18	101	89	71	61	14	4	9	4	1	1	4	73	325	343	69	73	288	220	96	103	34	35	46	35	70	70	48	48
NTHIT0006	tRNA-Glu	0	0	0	0	0	0	0	0	0	0	0	0	0	0	0	0	0	0	0	0	0	0	0	0	0	0	0	0	0	0	0	0	0	0	0	0	0	0	0	0	0	0	0	0	0	0	0	0
NTHIT0007	tRNA-Pro	134	215	184	193	116	124	265	258	132	201	181	150	103	105	145	121	162	173	87	72	153	121	109	128	312	180	212	214	179	163	158	203	211	252	172	137	204	189	203	134	105	95	114	77	204	168	160	154
NTHIT0008	tRNA-His	4	10	12	3	5	4	6	9	6	5	5	1	2	3	4	6	2	6	0	0	9	2	3	4	9	8	7	7	8	10	9	5	6	2	8	3	8	7	3	10	2	1	4	4	8	4	2	6
NTHIT0009	tRNA-Arg	67	99	111	105	78	81	171	199	85	86	101	70	50	48	64	59	157	154	79	67	97	75	65	76	165	109	106	87	88	54	81	78	99	112	93	57	81	96	80	87	54	34	48	35	80	90	91	67
NTHIT0010	tRNA-Met	14	7	26	29	43	40	43	54	7	5	3	3	3	6	9	12	20	14	2	2	6	7	10	4	21	16	13	6	6	8	10	10	15	20	14	14	18	14	11	9	15	9	5	6	27	20	17	26
NTHIT0011	tRNA-Gly	3	11	0	0	5	7	6	4	4	3	2	2	4	6	14	11	9	7	15	8	2	5	2	6	4	3	5	4	4	4	3	5	1	4	1	2	11	5	3	6	7	4	9	12	6	9	3	6
NTHIT0012	tRNA-Leu	19	11	26	37	10	12	19	23	12	5	11	7	6	4	12	9	12	9	8	2	18	21	17	20	40	12	27	16	15	16	9	23	12	15	2	3	9	10	8	6	22	12	11	16	23	16	20	25
NTHIT0013	tRNA-Lys	20	47	49	58	93	91	177	210	29	28	37	42	76	78	114	101	100	86	50	36	3	12	4	4	134	50	66	68	39	24	23	50	16	6	3	2	5	12	7	10	52	41	39	36	47	49	54	39
NTHIT0014	tRNA-Asp	18	16	29	30	9	18	21	28	104	114	137	117	8	13	23	10	20	13	6	9	42	31	33	38	9	17	8	6	20	12	15	31	8	7	20	26	4	6	26	17	18	16	15	17	14	17	11	21
NTHIT0015	tRNA-Asp	4	2	4	7	9	2	1	5	11	5	8	4	6	12	9	4	4	4	7	5	2	3	1	5	2	6	2	6	2	4	4	2	2	1	6	5	1	3	10	4	9	4	10	8	0	4	1	6
NTHIT0016	tRNA-Glu	0	0	0	0	0	0	0	0	0	0	0	0	0	0	0	0	0	0	0	0	0	0	0	0	0	0	0	0	0	0	0	0	0	0	0	0	0	0	0	0	0	0	0	0	0	0	0	0
NTHIT0017	tRNA-Ser	23	115	25	34	80	68	90	75	44	44	37	49	104	100	129	117	88	88	56	41	54	77	54	48	118	71	109	117	99	86	86	27	103	83	71	78	142	116	91	82	101	81	121	93	126	94	112	108
NTHIT0018	tRNA-Ala	31	27	45	48	32	37	41	30	42	29	28	31	19	29	37	23	15	23	28	23	24	25	30	24	20	18	19	17	20	26	23	37	14	13	20	21	8	14	18	26	25	17	38	29	16	9	8	6
NTHIT0019	tRNA-Val	286	158	451	530	152	181	427	402	362	408	447	350	64	103	164	117	321	296	87	92	389	276	280	286	262	209	113	107	149	151	140	453	185	252	240	238	201	175	249	215	332	358	417	308	318	311	267	269
NTHIT0020	tRNA-Val	213	125	348	399	119	183	257	230	230	250	257	246	65	65	109	51	237	241	81	75	240	200	210	211	188	113	86	77	101	95	85	287	129	142	266	250	130	116	291	286	225	204	276	186	250	177	173	175
NTHIT0021	tRNA-Val	14	11	28	33	10	9	11	14	12	11	18	15	4	2	12	4	11	17	8	5	12	16	19	8	16	9	6	6	9	10	11	18	15	10	21	9	8	9	18	17	15	12	20	16	13	11	11	14
NTHIT0022	tRNA-Val	5	8	21	27	9	13	30	24	6	14	19	20	10	10	15	6	30	17	7	1	10	6	5	8	27	15	16	12	8	7	7	14	18	17	48	41	20	17	68	41	12	6	10	6	42	26	31	34
NTHIT0023	tRNA-Ser	71	54	105	95	47	53	85	79	43	51	59	50	46	56	64	56	35	47	22	19	79	73	71	68	70	37	45	45	58	46	42	85	70	66	80	58	78	66	90	94	71	65	73	78	68	68	62	55
NTHIT0024	tRNA-Lys	17	38	14	13	8	6	10	10	16	6	14	20	16	17	16	17	35	26	8	13	16	27	20	27	131	94	90	88	53	49	54	14	17	25	12	7	19	25	8	16	34	18	17	12	39	24	30	29
NTHIT0025	tRNA-Lys	46	28	90	91	92	130	187	162	3	0	6	0	20	24	33	19	5	1	3	0	15	20	9	17	38	46	46	46	21	20	24	53	2	4	162	149	0	4	167	186	14	14	13	11	5	1	1	1
NTHIT0026	tRNA-Leu	25	46	20	21	84	117	66	78	27	29	40	24	34	51	58	48	56	51	25	26	4	6	7	6	38	19	32	25	53	47	24	28	24	23	51	43	12	11	60	53	108	94	124	105	68	37	57	45
NTHIT0027	tRNA-Thr	1491	1300	1405	1460	990	950	1234	1325	970	1087	1156	988	848	1083	1207	908	1304	1211	1138	1059	1007	1016	896	996	1471	1400	1830	1771	1248	1143	1115	1777	779	979	915	799	918	870	992	924	1627	1366	1674	1373	1082	1042	1016	1049
NTHIT0028	tRNA-Gly	2	1	4	0	1	0	1	0	1	2	0	1	6	1	1	1	1	1	3	2	1	0	3	2	2	3	4	6	2	3	1	2	4	1	1	1	4	1	2	1	1	1	3	3	1	2	2	3
NTHIT0029	tRNA-Tyr	1916	1574	2001	2253	1131	1230	1725	1824	1508	1755	1639	1565	1098	1304	1729	1340	1622	1635	1191	1042	1320	1320	1207	1307	1944	1602	1783	1773	1525	1300	1264	2104	1085	1284	1059	994	1057	1078	1394	1156	1963	1590	2076	1649	1622	1577	1619	1562
NTHIT0030	tRNA-Thr	128	109	124	133	83	109	151	127	79	127	136	110	93	93	149	87	108	91	101	78	112	63	65	76	126	92	140	117	108	86	85	160	59	86	101	79	99	97	110	96	125	94	153	113	92	114	101	75
NTHIT0031	tRNA-Ala	0	0	0	0	0	0	0	0	0	0	0	0	0	0	0	0	0	0	0	0	0	0	0	0	0	0	0	0	0	0	0	0	0	0	0	0	0	0	0	0	0	0	0	0	0	0	0	0
NTHIT0032	tRNA-Ile	0	0	0	0	0	0	0	0	0	0	0	0	0	0	0	0	0	0	0	0	0	0	0	0	0	0	0	0	0	0	0	0	0	0	0	0	0	0	0	0	0	0	0	0	0	0	0	0
NTHIT0033	tRNA-Arg	36	26	23	28	5	8	11	13	19	27	24	28	19	22	14	16	17	26	10	10	12	14	15	17	27	21	17	11	25	25	15	23	15	37	50	31	15	20	42	46	26	24	35	29	26	24	28	17
NTHIT0034	tRNA-Arg	147	108	118	126	127	142	243	223	196	202	209	187	93	118	154	101	144	162	148	144	111	96	124	102	138	110	151	123	89	111	120	161	150	118	161	137	108	117	180	144	236	189	218	174	170	142	127	144
NTHIT0035	tRNA-Ser	48	99	57	53	53	70	35	31	42	45	48	17	71	89	85	79	23	19	44	28	61	46	21	40	64	86	109	111	125	113	112	58	19	32	23	39	33	25	27	22	53	31	54	36	36	40	39	36
NTHIT0036	tRNA-Sec	52	116	66	64	148	204	183	199	185	207	237	237	11	15	24	14	22	20	13	7	43	35	28	37	94	53	60	48	69	54	92	57	86	86	97	86	118	97	104	87	135	116	180	131	27	16	18	14
NTHIT0037	tRNA-Glu	0	0	0	0	0	0	0	0	0	0	0	0	0	0	0	0	0	0	0	0	0	0	0	0	0	0	0	0	0	0	0	0	0	0	0	0	0	0	0	0	0	0	0	0	0	0	0	0
NTHIT0038	tRNA-Asp	0	1	0	0	0	0	0	0	1	0	1	0	0	0	1	0	1	0	0	0	1	1	0	0	1	0	0	0	0	0	0	0	0	1	0	0	1	0	0	0	1	0	0	1	0	0	0	0
NTHIT0039	tRNA-Trp	0	9	10	11	16	13	70	66	61	52	39	62	6	12	12	13	25	16	2	2	1	0	2	3	53	51	30	28	11	8	16	3	14	19	34	38	4	18	47	39	4	3	2	4	69	76	85	70
NTHIT0040	tRNA-Pro	7	5	8	5	9	9	5	7	3	5	0	5	12	6	16	9	3	6	4	5	3	4	5	6	5	9	5	1	6	13	3	9	7	12	5	6	9	6	7	3	10	5	12	13	17	8	11	6
NTHIT0041	tRNA-Arg	86	133	140	139	114	138	166	181	11	12	19	16	9	10	17	14	119	118	89	67	102	122	74	94	110	60	73	94	109	103	101	107	177	189	159	146	178	186	183	172	15	17	22	14	26	15	14	16
NTHIT0042	tRNA-Ile	0	0	0	0	0	0	0	0	0	0	0	0	0	0	0	0	0	0	0	0	0	0	0	0	0	0	0	0	0	0	0	0	0	0	0	0	0	0	0	0	0	0	0	0	0	0	0	0
NTHIT0043	tRNA-Ala	0	0	0	0	1	0	0	0	0	0	0	0	0	0	0	0	0	0	0	0	0	0	0	0	1	0	0	0	0	0	0	0	0	0	0	0	0	0	0	1	0	0	0	0	0	0	0	0
NTHIT0044	tRNA-Phe	0	3	0	1	4	2	5	5	2	4	2	3	2	0	0	0	1	0	3	1	1	2	4	2	0	1	3	1	3	4	1	3	2	1	0	0	0	2	1	0	3	0	3	1	2	0	1	2
NTHIT0045	tRNA-Asn	26	34	39	55	22	16	26	32	17	24	20	28	13	11	11	17	15	26	7	4	15	19	11	15	31	23	14	13	14	24	30	28	61	54	33	33	63	57	36	34	43	39	27	20	42	44	41	31
NTHIT0046	tRNA-Met	7	96	5	12	70	85	144	127	5	8	2	3	7	11	13	5	105	100	40	30	9	13	10	11	7	10	5	6	66	59	69	7	9	6	75	72	3	4	75	82	50	47	53	35	76	79	62	58
NTHIT0047	tRNA-Met	1	4	3	2	3	2	3	3	2	0	3	3	1	4	3	1	4	0	2	2	0	1	4	3	0	4	3	1	5	6	2	1	5	3	1	7	6	7	2	4	2	2	7	2	1	1	1	2
NTHIT0048	tRNA-Leu	32	19	61	65	31	35	78	73	38	45	49	38	22	29	45	47	34	34	12	15	45	47	41	36	64	35	34	30	23	13	19	29	37	64	68	62	33	38	76	60	27	43	34	31	63	53	39	53
NTHIT0049	tRNA-Gln	173	8	273	280	22	19	31	27	29	26	33	20	4	8	10	6	150	154	80	57	88	98	102	113	135	119	109	132	8	16	6	180	34	46	27	32	34	28	35	33	127	81	124	99	34	31	29	25
NTHIT0050	tRNA-Gln	101	21	229	209	157	145	388	334	79	108	90	93	9	10	11	10	148	156	75	65	92	88	127	111	809	610	473	473	19	9	15	122	132	175	424	349	124	156	485	511	162	109	100	86	150	127	175	132
NTHIT0051	tRNA-Val	0	0	0	0	0	0	0	0	0	0	0	0	0	2	0	0	0	0	0	0	0	0	0	0	0	0	0	0	0	0	0	0	0	0	0	0	1	0	0	0	0	0	0	0	0	0	2	1
NTHIT0052	tRNA-Leu	5	9	8	9	8	9	19	20	30	37	52	56	10	7	15	14	20	18	8	4	27	31	35	36	31	22	51	19	5	3	9	7	100	108	15	15	136	89	29	25	1	2	4	3	9	5	5	3
NTHIT0053	tRNA-Met	40	28	63	82	81	107	123	105	52	58	86	57	36	35	43	44	21	21	22	14	72	79	47	71	44	34	31	45	25	21	25	62	38	29	35	39	41	38	42	48	36	42	33	23	38	39	44	20
NTHIT0054	tRNA-Asn	28	29	64	73	28	33	56	65	127	106	95	98	33	29	22	36	23	25	9	6	84	112	106	73	30	20	13	20	28	30	16	39	28	26	31	31	27	27	36	44	15	15	22	18	38	37	31	23
NTHIT0055	tRNA-Gly	2	0	2	2	1	1	6	2	0	1	3	0	2	3	4	0	1	2	2	0	1	1	0	4	4	2	1	0	1	1	1	1	1	1	5	2	1	2	1	0	5	4	2	3	1	2	3	3
NTHIT0056	tRNA-Gly	24	7	28	35	4	9	19	20	9	4	10	4	0	4	4	2	4	2	1	0	4	3	3	3	38	18	25	15	8	7	9	38	1	2	23	16	6	2	24	20	1	2	8	3	20	20	21	10
NTHIT0057	tRNA-Ala	0	0	0	0	0	0	0	0	0	0	0	0	0	0	0	0	0	0	0	0	0	0	0	0	0	0	0	0	0	0	0	0	0	0	0	0	0	0	0	0	0	0	0	0	0	0	0	0
NTHIT0058	tRNA-Ile	0	0	0	0	0	0	0	0	0	0	0	0	0	0	0	0	0	0	0	0	0	0	0	0	0	0	0	0	0	0	0	0	0	0	0	0	0	0	0	0	0	0	0	0	0	0	0	0
[truncated: 2 more columns]
